# Supplementary material for: Scalable phylogenetic profiling using MinHash uncovers likely eukaryotic sexual reproduction genes
Source: PLoS Comput Biol. 2020 Jul 22;16(7):e1007553. doi: 10.1371/journal.pcbi.1007553 (PMC7423146; doi:10.1371/journal.pcbi.1007553)
Supplement: S1 Data — After searching with the HOGs corresponding to each of the kinetochore components, the returned HOGs were clustered according to their jaccard similarity. Using a hierarchical clustering and a manually defined cutoff the results were separated into discrete clusters. Each cluster was analyzed using goatools for GO enrichment. Enrichment results for clusters containing a query gene were recorded in this CSV file. (CSV) [file pcbi.1007553.s001.csv]

0	1	2	3	4	5	6	7	8	9	10	queries
# GO	NS	enrichment	name	ratio_in_study	ratio_in_pop	p_uncorrected	depth	study_count	p_fdr_bh	study_items	Nup133 Apc5
GO:0030334	BP	e	regulation of cell migration	95/226	3113/8270255	3.5504912284277286e-261	6	95	9.68396482553663e-257	ACYPI18508, AEDAE00511, AILME13124, ANODA01387, ANOGA06765, APIME09815, ASTMX01919, ATTCE13139, BOMIM04629, BOMMO08933, BOVIN18600, CALJA00681, CAMFO13818, CANLF02312, CAVPO09937, CHILA16863, CHLSB03230, CHOHO09204, CULQU12618, DANPL08369, DANRE23775, DASNO03892, DENPD12593, DIPOR10392, DROAN11257, DROBP03252, DROEL10226, DROER10900, DROEU11969, DROFC07493, DROGR02166, DROKI06215, DROME11309, DRO…	Nup133 Apc5
GO:0006744	BP	e	ubiquinone biosynthetic process	54/226	11927/8270255	1.551773526013401e-101	7	54	1.4108207640671837e-97	AEGTA06014, AMBTC06933, ARAAL01564, ARALY02009, ARATH02990, BRADI05874, BRANA20666, BRANA29222, BRANA66500, BRAOL27324, BRAOL44220, BRARP21811, BRARP30523, CHEQI06777, CHLVA02079, COCAP05687, CUCSA02892, DICDI03183, ERATE17468, GOSHI10922, GOSHI40456, GOSRA01626, HORVV171244, LOTJA35351, LUPAN00717, MAIZE01939, MANES00544, MUSAC33123, MUSAM30020, NICAT10000, ORYBR14969, ORYGL14110, ORYLO09688, OR…	Nup133 Apc5
GO:1904684	BP	e	negative regulation of metalloendopeptidase activity	18/226	38/8270255	1.2093647129316825e-72	11	18	6.597084509042327e-69	AILME13124, BOVIN18600, CALJA00681, CHICK05818, CHLSB03230, HUMAN28692, LOXAF17333, MOUSE32452, MUSPF15491, MYOLU14349, NOMLE06421, OTOGA03158, PANTR43951, PAPAN06757, PONAB15653, RABIT00124, RATNO15892, SHEEP09006	Nup133 Apc5
GO:0001955	BP	e	blood vessel maturation	18/226	268/8270255	1.587417012948556e-55	4	18	7.216133171361977e-52	AILME13124, BOVIN18600, CALJA00681, CHICK05818, CHLSB03230, HUMAN28692, LOXAF17333, MOUSE32452, MUSPF15491, MYOLU14349, NOMLE06421, OTOGA03158, PANTR43951, PAPAN06757, PONAB15653, RABIT00124, RATNO15892, SHEEP09006	Nup133 Apc5
GO:0030336	BP	e	negative regulation of cell migration	24/226	2855/8270255	9.983709949479957e-52	7	24	3.4038211109008227e-48	AILME13124, ANAPL10985, BOVIN18600, CALJA00681, CHICK05818, CHLSB03230, HORSE11618, HUMAN28692, LOXAF17333, MELGA08663, MONDO11009, MOUSE32452, MUSPF15491, MYOLU14349, NOMLE06421, OTOGA03158, PANTR43951, PAPAN06757, PELSI11439, PONAB15653, RABIT00124, RATNO15892, SHEEP09006, TAEGU05628	Nup133 Apc5
GO:0035115	BP	e	embryonic forelimb morphogenesis	18/226	673/8270255	3.5339617988304837e-48	6	18	9.638880806310144e-45	AILME13124, BOVIN18600, CALJA00681, CHICK05818, CHLSB03230, HUMAN28692, LOXAF17333, MOUSE32452, MUSPF15491, MYOLU14349, NOMLE06421, OTOGA03158, PANTR43951, PAPAN06757, PONAB15653, RABIT00124, RATNO15892, SHEEP09006	Nup133 Apc5
GO:0007566	BP	e	embryo implantation	17/226	554/8270255	1.3471748171198526e-46	2	17	3.3403811942676342e-43	AILME13124, BOVIN18600, CALJA00681, CHLSB03230, HUMAN28692, LOXAF17333, MOUSE32452, MUSPF15491, MYOLU14349, NOMLE06421, OTOGA03158, PANTR43951, PAPAN06757, PONAB15653, RABIT00124, RATNO15892, SHEEP09006	Nup133 Apc5
GO:0030198	BP	e	extracellular matrix organization	18/226	2290/8270255	1.495563635790954e-38	4	18	3.137807551246021e-35	AILME13124, BOVIN18600, CALJA00681, CHICK05818, CHLSB03230, HUMAN28692, LOXAF17333, MOUSE32452, MUSPF15491, MYOLU14349, NOMLE06421, OTOGA03158, PANTR43951, PAPAN06757, PONAB15653, RABIT00124, RATNO15892, SHEEP09006	Nup133 Apc5
GO:0090049	BP	e	regulation of cell migration involved in sprouting angiogenesis	8/226	75/8270255	4.621325704321145e-27	10	8	8.403110572357281e-24	ASTMX01919, CIOSA08137, DANRE23775, GASAC02149, LEPOC17445, ORENI21230, TAKRU01976, XIPMA02995	Nup133 Apc5
GO:1990791	BP	e	dorsal root ganglion development	8/226	87/8270255	1.6001643696656557e-26	5	8	2.7277801989144224e-23	ASTMX01919, CIOSA08137, DANRE23775, GASAC02149, LEPOC17445, ORENI21230, TAKRU01976, XIPMA02995	Nup133 Apc5
GO:0015074	BP	e	DNA integration	23/226	31345/8270255	1.6364916158541043e-25	7	23	2.625606401318864e-22	ACYPI02608, ACYPI27674, BRARP24569, NASVI08543, NASVI09567, NASVI10683, NASVI11125, NASVI11150, NASVI11671, NASVI11745, NASVI12769, NASVI14273, NASVI14752, NASVI16227, STRPU01979, STRPU04193, STRPU05927, STRPU10775, STRPU12730, THEKT02036, THEKT05104, THEKT07782, TRISP10045	Nup133 Apc5
GO:0060828	BP	e	regulation of canonical Wnt signaling pathway	8/226	991/8270255	6.012721088894509e-18	7	8	8.631419352610407e-15	ASTMX01919, CIOSA08137, DANRE23775, GASAC02149, LEPOC17445, ORENI21230, TAKRU01976, XIPMA02995	Nup133 Apc5
GO:0001944	BP	e	vasculature development	8/226	1214/8270255	3.0494879168499474e-17	4	8	4.1587391466041156e-14	ASTMX01919, CIOSA08137, DANRE23775, GASAC02149, LEPOC17445, ORENI21230, TAKRU01976, XIPMA02995	Nup133 Apc5
GO:0002040	BP	e	sprouting angiogenesis	8/226	1318/8270255	5.882151268354805e-17	4	8	7.63979408782749e-14	ASTMX01919, CIOSA08137, DANRE23775, GASAC02149, LEPOC17445, ORENI21230, TAKRU01976, XIPMA02995	Nup133 Apc5
GO:0016055	BP	e	Wnt signaling pathway	8/226	9339/8270255	3.1551330127602964e-10	7	8	3.4422501169214833e-07	ASTMX01919, CIOSA08137, DANRE23775, GASAC02149, LEPOC17445, ORENI21230, TAKRU01976, XIPMA02995	Nup133 Apc5
GO:0042254	BP	e	ribosome biogenesis	10/226	33275/8270255	3.9494909043360865e-08	4	10	3.7145642901988533e-05	AMBTC20020, AMBTC24690, ASTMX20507, CAEJA13400, MELGA14122, NICAT09390, PHYPA31884, PLAFR01823, SOLLC03407, SORAR01229	Nup133 Apc5
GO:0010951	BP	e	negative regulation of endopeptidase activity	6/226	9952/8270255	4.184517191238196e-07	10	6	0.00033568443056182875	ANAPL10985, HORSE11618, MELGA08663, MONDO11009, PELSI11439, TAEGU05628	Nup133 Apc5
GO:0006508	BP	e	proteolysis	22/226	282867/8270255	1.2787219368412844e-05	5	22	0.008942856622396418	ACYPI02608, ACYPI26450, ACYPI27674, IXOSC13330, NASVI08543, NASVI09165, NASVI11150, NASVI11671, NASVI11745, NASVI12769, NASVI14273, NASVI14752, NASVI16227, STRPU04193, STRPU10775, STRPU12730, THEKT02036, THEKT05104, THEKT07782, TRICA09267, TRICA13650, TRISP10045	Nup133 Apc5
GO:0006139	BP	e	nucleobase-containing compound metabolic process	6/226	24929/8270255	7.370645899524847e-05	4	6	0.04568962884307731	ACYPI26450, ACYPI32703, TRICA09267, TRICA13352, TRICA13650, TRICA14792	Nup133 Apc5
GO:0006270	BP	e	DNA replication initiation	4/226	9414/8270255	0.00014519437177235955	7	4	0.08609079326285014	AURAN08160, ICHMU06632, PERM500328, TETNG19985	Nup133 Apc5
GO:0005739	CC	e	mitochondrion	42/226	103980/8270255	1.395570492793426e-35	5	42	2.718870370781478e-32	AEGTA06014, AMBTC06933, ARAAL01564, ARALY02009, ARATH02990, BRADI05874, BRANA29222, BRAOL44220, BRARP30523, CHEQI06777, COCAP05687, CUCSA02892, DICDI03183, GOSHI40456, GOSRA01626, HORVV171244, LOTJA35351, LUPAN00717, MAIZE01939, MANES00544, MUSAC33123, MUSAM30020, NICAT10000, ORYGL14110, ORYNI18550, ORYPU15752, ORYRU18633, ORYSI18014, ORYSJ16734, PHYPA31201, POPTR35198, PRUPE21047, SELML22022, SO…	Nup133 Apc5
GO:0016021	CC	e	integral component of membrane	119/226	2961385/8270255	3.1186209093437e-07	3	119	0.0002577587433404528	ACYPI18508, AEDAE00511, AILME13124, ANAPL10985, ANOCA08296, ANODA01387, ANOGA06765, APIME09815, ASTMX01919, ATTCE13139, BATDE08418, BATDJ08418, BOMIM04328, BOMIM04629, BOMMO08933, BOVIN18600, CAERE06182, CAERE07071, CAERE18006, CALJA00681, CAMFO13818, CANLF02312, CAPTE05131, CAVPO09937, CHICK05818, CHILA16863, CHLSB03230, CHOHO09204, CULQU12618, DANPL08369, DANRE23775, DASNO03892, DENPD12593, DIP…	Nup133 Apc5
GO:0030414	MF	e	peptidase inhibitor activity	47/226	3325/8270255	1.6700677890064878e-111	4	47	2.2775549472575977e-107	AILME13124, BOVIN18600, CALJA00681, CANLF02312, CAVPO09937, CHILA16863, CHLSB03230, CHOHO09204, DASNO03892, DIPOR10392, ECHTE07804, ERIEU12089, FELCA14165, FUKDA11980, GORGO20227, HORSE11618, HUMAN28692, ICTTR00622, JACJA09719, LOXAF17333, MACMU08615, MICMU14923, MONDO11009, MOUSE32452, MUSPF15491, MYOLU14349, NANGA14653, NOMLE06421, OCHPR04266, OCTDE10392, ORNAN09920, OTOGA03158, PANPA39528, PAN…	Nup133 Apc5
GO:0004857	MF	e	enzyme inhibitor activity	40/226	5476/8270255	2.4095444123931923e-83	3	40	1.643008096200608e-79	ACYPI18508, AEDAE00511, ANODA01387, ANOGA06765, APIME09815, ATTCE13139, BOMIM04629, BOMMO08933, CAMFO13818, CULQU12618, DANPL08369, DENPD12593, DROAN11257, DROBP03252, DROEL10226, DROER10900, DROEU11969, DROFC07493, DROGR02166, DROKI06215, DROME11309, DROMO05644, DROPE07227, DROPS08155, DRORH10871, DROSE13925, DROSI07312, DROTK11221, DROVI05862, DROWI01201, DROYA07453, HARSA06890, HELME07943, IXO…	Nup133 Apc5
GO:0008289	MF	e	lipid binding	37/226	22433/8270255	2.5910281951951135e-53	2	37	1.0095756289135246e-49	ARAAL01564, ARALY02009, ARATH02990, BRADI05874, BRANA29222, BRAOL44220, BRARP30523, CHEQI06777, COCAP05687, CUCSA02892, DICDI03183, GOSHI40456, GOSRA01626, HORVV171244, LOTJA35351, LUPAN00717, MAIZE01939, MANES00544, MUSAC33123, MUSAM30020, NICAT10000, ORYGL14110, ORYNI18550, ORYPU15752, ORYRU18633, ORYSI18014, ORYSJ16734, PHYPA31201, POPTR35198, SELML22022, SOLLC27427, SOLTU34232, SORBI31618, SO…	Nup133 Apc5
GO:0004866	MF	e	endopeptidase inhibitor activity	24/226	3153/8270255	1.08411190020532e-50	5	24	3.2854613420111227e-47	AILME13124, ANAPL10985, BOVIN18600, CALJA00681, CHICK05818, CHLSB03230, HORSE11618, HUMAN28692, LOXAF17333, MELGA08663, MONDO11009, MOUSE32452, MUSPF15491, MYOLU14349, NOMLE06421, OTOGA03158, PANTR43951, PAPAN06757, PELSI11439, PONAB15653, RABIT00124, RATNO15892, SHEEP09006, TAEGU05628	Nup133 Apc5
GO:0042803	MF	e	protein homodimerization activity	37/226	51112/8270255	2.371555485893202e-40	4	37	5.3903479898114245e-37	ARAAL01564, ARALY02009, ARATH02990, BRADI05874, BRANA29222, BRAOL44220, BRARP30523, CHEQI06777, COCAP05687, CUCSA02892, DICDI03183, GOSHI40456, GOSRA01626, HORVV171244, LOTJA35351, LUPAN00717, MAIZE01939, MANES00544, MUSAC33123, MUSAM30020, NICAT10000, ORYGL14110, ORYNI18550, ORYPU15752, ORYRU18633, ORYSI18014, ORYSJ16734, PHYPA31201, POPTR35198, SELML22022, SOLLC27427, SOLTU34232, SORBI31618, SO…	Nup133 Apc5
GO:0004190	MF	e	aspartic-type endopeptidase activity	18/226	19691/8270255	6.920580099747168e-22	6	18	1.0486601234478001e-18	ACYPI02608, ACYPI27674, NASVI08543, NASVI09165, NASVI11150, NASVI11671, NASVI11745, NASVI12769, NASVI14273, NASVI14752, NASVI16227, STRPU04193, STRPU10775, STRPU12730, THEKT02036, THEKT05104, THEKT07782, TRISP10045	Nup133 Apc5
GO:0003676	MF	e	nucleic acid binding	25/226	292311/8270255	5.918994602574675e-07	3	25	0.0004612587936720693	ACYPI02608, ACYPI27674, BRARP24569, NASVI08543, NASVI09165, NASVI09567, NASVI10683, NASVI11125, NASVI11150, NASVI11671, NASVI11745, NASVI12769, NASVI14273, NASVI14752, NASVI16227, STRMM00531, STRPU01979, STRPU04193, STRPU05927, STRPU10775, STRPU12730, THEKT02036, THEKT05104, THEKT07782, TRISP10045	Nup133 Apc5
GO:0015562	MF	e	efflux transmembrane transporter activity	6/226	14597/8270255	3.7513904052471287e-06	3	6	0.0028421992584198733	BOMIM04328, DROBP12252, DROEL13192, DROEL14389, DROEU14119, DROKI11336	Nup133 Apc5
GO:0055114	BP	p	oxidation-reduction process	1/226	802703/8270255	5.845856789575025e-09	2	1	5.905397923542919e-06	BRARP24569	Nup133 Apc5
GO:0006355	BP	p	regulation of transcription, DNA-templated	0/226	570260/8270255	2.1476322997538894e-07	9	0	0.00018305209679933543		Nup133 Apc5
GO:0006351	BP	p	transcription, DNA-templated	0/226	449157/8270255	5.599463236550232e-06	9	0	0.004127712426402908		Nup133 Apc5
GO:0005737	CC	p	cytoplasm	0/226	1257577/8270255	1.160485885661582e-16	3	0	1.4387387514281658e-13		Nup133 Apc5
GO:0016020	CC	p	membrane	14/226	2177625/8270255	8.238399085207256e-15	1	14	9.769666741262083e-12	ANODA01387, BATDJ08418, CAERE06182, CAERE18006, CAPTE05131, DENPD12593, DROAN11257, DROGR02166, DROVI05862, HUMAN28692, MOUSE32452, OCTBM18250, PELSI11439, STRPU12730	Nup133 Apc5
GO:0005634	CC	p	nucleus	1/226	507610/8270255	1.9464016098493193e-05	5	1	0.013272025977160045	KOMPG04475	Nup133 Apc5
GO:0005622	CC	p	intracellular	1/226	474149/8270255	4.167376752286001e-05	2	1	0.02772321973624407	NEMVE15503	Nup133 Apc5
GO:0005829	CC	p	cytosol	0/226	359830/8270255	0.00010228972912996643	4	0	0.06199894137821854		Nup133 Apc5
GO:0046872	MF	p	metal ion binding	0/226	910532/8270255	6.023764066502941e-12	4	0	6.845756871411155e-09		Nup133 Apc5
GO:0016787	MF	p	hydrolase activity	0/226	707791/8270255	2.9337779049083975e-09	2	0	3.0776458598606363e-06		Nup133 Apc5
GO:0005524	MF	p	ATP binding	4/226	991579/8270255	2.6047430370492495e-08	8	4	2.5372987976970817e-05	AURAN08160, ICHMU06632, PERM500328, TETNG19985	Nup133 Apc5
GO:0016740	MF	p	transferase activity	2/226	801501/8270255	5.650964077933623e-08	2	2	5.137668174187986e-05	HYPAI02134, POPTR07215	Nup133 Apc5
GO:0003824	MF	p	catalytic activity	0/226	569321/8270255	2.1259951730633919e-07	1	0	0.00018305209679933543		Nup133 Apc5
GO:0016491	MF	p	oxidoreductase activity	1/226	537580/8270255	8.932322033735733e-06	2	1	0.006411291670266898	BRARP24569	Nup133 Apc5
GO:0000166	MF	p	nucleotide binding	3/226	612908/8270255	6.115776248136652e-05	4	3	0.03895810381352631	ICHMU06632, PERM500328, TETNG19985	Nup133 Apc5
GO:0003677	MF	p	DNA binding	5/226	749078/8270255	6.141882544387283e-05	4	5	0.03895810381352631	AURAN08160, ICHMU06632, KOMPG04475, PERM500328, TETNG19985	Nup133 Apc5
# GO	NS	enrichment	name	ratio_in_study	ratio_in_pop	p_uncorrected	depth	study_count	p_fdr_bh	study_items	Plk CenpP
GO:0000184	BP	e	nuclear-transcribed mRNA catabolic process, nonsense-mediated decay	78/380	4188/8270255	1.1195319914217014e-175	10	78	1.5267617533013455e-171	AEDAE11558, AILME06857, ANOGA07470, APIME09452, ATTCE03184, BOMIM11019, BOVIN07952, CAMFO01265, CANLF18774, CAVPO06287, CHILA12625, CHLSB05965, DANRE29221, DASNO11631, DIPOR07044, DROAN14376, DROBM05035, DROBP09796, DROEL04495, DROER01124, DROEU08009, DROFC02951, DROKI06448, DROME17494, DROMO14275, DROPE08926, DROPS12876, DRORH05172, DROSE02634, DROSI11496, DROTK09320, DROVI14268, DROWI13903, DRO…	Plk CenpP
GO:0051028	BP	e	mRNA transport	78/380	5713/8270255	4.246770905809994e-165	8	78	2.89576691139919e-161	AEDAE11558, AILME06857, ANOGA07470, APIME09452, ATTCE03184, BOMIM11019, BOVIN07952, CAMFO01265, CANLF18774, CAVPO06287, CHILA12625, CHLSB05965, DANRE29221, DASNO11631, DIPOR07044, DROAN14376, DROBM05035, DROBP09796, DROEL04495, DROER01124, DROEU08009, DROFC02951, DROKI06448, DROME17494, DROMO14275, DROPE08926, DROPS12876, DRORH05172, DROSE02634, DROSI11496, DROTK09320, DROVI14268, DROWI13903, DRO…	Plk CenpP
GO:0008380	BP	e	RNA splicing	79/380	16183/8270255	5.706202467421387e-132	8	79	2.2233810328416907e-128	AEDAE11558, AILME06857, ANOGA07470, APIME09452, ATTCE03184, BOMIM11019, BOVIN07952, CAMFO01265, CANLF18774, CAVPO06287, CHILA12625, CHLSB05965, DANRE29221, DASNO11631, DIPOR07044, DROAN14376, DROBM05035, DROBP09796, DROEL04495, DROER01124, DROEU08009, DROFC02951, DROGR07792, DROKI06448, DROME17494, DROMO14275, DROPE08926, DROPS12876, DRORH05172, DROSE02634, DROSI11496, DROTK09320, DROVI14268, DRO…	Plk CenpP
GO:0006397	BP	e	mRNA processing	92/380	33224/8270255	1.0806147316306159e-131	8	92	3.684220850653131e-128	AEDAE11558, AILME06857, ANAPL14725, ANOGA07470, APIME09452, ATTCE03184, BOMIM11019, BOVIN07952, BRAFL16149, CALJA17085, CAMFO01265, CANLF18774, CAPTE27005, CAVPO06287, CHILA12625, CHLSB05965, DANRE29221, DASNO11631, DIPOR07044, DROAN14376, DROBM05035, DROBP09796, DROEL04495, DROER01124, DROEU08009, DROFC02951, DROKI06448, DROME17494, DROMO14275, DROPE08926, DROPS12876, DRORH05172, DROSE02634, DRO…	Plk CenpP
GO:0006417	BP	e	regulation of translation	78/380	29876/8270255	2.980656902932002e-109	7	78	6.774784752289197e-106	AEDAE11558, AILME06857, ANOGA07470, APIME09452, ATTCE03184, BOMIM11019, BOVIN07952, CAMFO01265, CANLF18774, CAVPO06287, CHILA12625, CHLSB05965, DANRE29221, DASNO11631, DIPOR07044, DROAN14376, DROBM05035, DROBP09796, DROEL04495, DROER01124, DROEU08009, DROFC02951, DROKI06448, DROME17494, DROMO14275, DROPE08926, DROPS12876, DRORH05172, DROSE02634, DROSI11496, DROTK09320, DROVI14268, DROWI13903, DRO…	Plk CenpP
GO:0006891	BP	e	intra-Golgi vesicle-mediated transport	34/380	2581/8270255	1.7660922065645795e-71	6	34	3.4407260667177794e-68	AILME05984, BOVIN11943, BRAFL05589, CAEBR08125, CAERE24712, CALJA10049, CANLF16179, CAVPO09021, CHLSB13143, CHOHO09353, DASNO19950, DIPOR14133, ECHTE11489, ERIEU10136, FELCA16911, ICTTR05339, IXOSC05231, MACEU15014, MACMU15399, MICMU14213, MONDO03571, MYOLU04742, NOMLE14237, OCHPR11898, PANPA36884, PAPAN12126, PIGXX10632, PROCA15587, PTEVA14042, RABIT16875, RATNO05633, SHEEP12554, STRMM05945, TUR…	Plk CenpP
GO:0008298	BP	e	intracellular mRNA localization	24/380	344/8270255	1.9702088501833846e-68	4	24	3.5824964259167876e-65	AILME06857, BOVIN07952, CALJA17085, CAVPO06287, CHLSB05965, FELCA15242, FICAL13337, GORGO16118, HORSE03138, HUMAN12560, LOXAF10093, MELGA08558, MONDO01311, MOUSE05391, MUSPF08143, MYOLU12871, NOMLE15546, OTOGA15076, PELSI06332, PONAB05965, RABIT07674, RATNO04253, SARHA17144, SHEEP03025	Plk CenpP
GO:0009987	BP	e	cellular process	45/380	59430/8270255	2.2067635587936778e-39	1	45	3.343859781449865e-36	AILME16755, BOVIN04700, CALJA23077, CANLF08252, CAVPO07779, CHILA03766, CHLSB00827, CHOHO03171, DASNO17961, DIPOR09901, ECHTE15006, ERIEU07057, FELCA11537, FUKDA19467, GORGO03975, HORSE17783, HUMAN05219, JACJA03483, LOXAF04154, MACEU08628, MACMU23381, MICMU08384, MONDO07826, MOUSE45147, MUSPF06640, MYOLU06417, NANGA00300, NOMLE05517, OCHPR00075, ORNAN12750, OTOGA18981, PANPA07553, PANTR03873, PAP…	Plk CenpP
GO:0048042	BP	e	regulation of post-mating oviposition	9/380	69/8270255	4.6908040592927303e-29	5	9	4.920833873738816e-26	DROAN11820, DROGR03751, DROME09665, DROMO03413, DROPE03509, DROSE10665, DROSI06223, DROVI05682, DROWI02318	Plk CenpP
GO:0007318	BP	e	pole plasm protein localization	8/380	84/8270255	8.017227525439567e-25	4	8	7.809638598441579e-22	DROER01124, DROGR07792, DROME17494, DROMO14275, DROPE08926, DROPS12876, DROSE02634, DROSI11496	Plk CenpP
GO:0008103	BP	e	oocyte microtubule cytoskeleton polarization	8/380	143/8270255	6.518774801112417e-23	3	8	6.131020093115213e-20	DROER01124, DROGR07792, DROME17494, DROMO14275, DROPE08926, DROPS12876, DROSE02634, DROSI11496	Plk CenpP
GO:0018991	BP	e	oviposition	9/380	472/8270255	2.4165874303706684e-21	4	9	2.197080738778666e-18	DROAN11820, DROGR03751, DROME09665, DROMO03413, DROPE03509, DROSE10665, DROSI06223, DROVI05682, DROWI02318	Plk CenpP
GO:0045451	BP	e	pole plasm oskar mRNA localization	8/380	230/8270255	3.139773617922278e-21	8	8	2.76249436867194e-18	DROER01124, DROGR07792, DROME17494, DROMO14275, DROPE08926, DROPS12876, DROSE02634, DROSI11496	Plk CenpP
GO:0006351	BP	e	transcription, DNA-templated	55/380	449157/8270255	5.126255970890274e-11	9	55	2.9128881584590046e-08	AILME05984, ANAPL03928, ANOCA12425, ASTMX12156, BOVIN11943, BRAFL05589, BRUMA11981, CAEBE06182, CAEBR08125, CAEJA18083, CAERE24712, CALJA10049, CANLF16179, CAVPO09021, CHICK04973, CHLSB13143, CHOHO09353, DANRE01028, DASNO19950, DIPOR14133, ECHTE11489, ERIEU10136, FELCA16911, FICAL11702, GADMO06469, GASAC19718, ICTTR05339, IXOSC05231, LOALO05295, MACEU15014, MACMU15399, MICMU14213, MONDO03571, MYO…	Plk CenpP
GO:0006357	BP	e	regulation of transcription by RNA polymerase II	15/380	34703/8270255	1.5045421289476177e-10	10	15	8.374772768784953e-08	ANOCA13672, BOVIN04700, DANRE00998, DANRE08050, HORSE17783, HUMAN05219, MONDO07826, MOUSE45147, PANTR03873, PANTR31622, RATNO01454, STRPU25708, TAKRU02365, TAKRU04654, XENTR14018	Plk CenpP
GO:0016192	BP	e	vesicle-mediated transport	12/380	37067/8270255	2.283205064906924e-07	4	12	0.00011532299656543771	ASTMX12156, BRUMA11981, CAEBE06182, CAEJA18083, DANRE01028, GADMO06469, GASAC19718, LOALO05295, ONCVO04173, PRIPA14908, TETNG05568, XIPMA08348	Plk CenpP
GO:0006355	BP	e	regulation of transcription, DNA-templated	54/380	570260/8270255	7.157297512762233e-07	9	54	0.0003485987315367677	AILME05984, ANAPL03928, ASTMX12156, BOVIN11943, BRAFL05589, BRUMA11981, CAEBE06182, CAEBR08125, CAEJA18083, CAERE24712, CALJA10049, CANLF16179, CAVPO09021, CHLSB13143, CHOHO09353, DANRE01028, DASNO19950, DIPOR14133, ECHTE11489, ERIEU10136, FELCA16911, FICAL11702, GADMO06469, GASAC19718, ICTTR05339, IXOSC05231, LOALO05295, MACEU15014, MACMU15399, MICMU14213, MONDO03571, MYOLU04742, NOMLE14237, OCH…	Plk CenpP
GO:0010629	BP	e	negative regulation of gene expression	5/380	10106/8270255	0.00011973304776599294	6	5	0.05442864796362429	ANAPL14725, ANOCA08519, FICAL13337, MELGA08558, TAEGU07549	Plk CenpP
GO:0010468	BP	e	regulation of gene expression	7/380	25254/8270255	0.00019750428127408457	5	7	0.08417076987110401	ANAPL14725, ANOCA08519, ANOCA12425, CHICK04973, FICAL13337, MELGA08558, TAEGU07549	Plk CenpP
GO:0010467	BP	e	gene expression	5/380	11388/8270255	0.00020739405924201612	4	5	0.08702573793578446	ANAPL14725, ANOCA08519, FICAL13337, MELGA08558, TAEGU07549	Plk CenpP
GO:0035145	CC	e	exon-exon junction complex	92/380	766/8270255	2.996315131039379e-284	5	92	8.172449519909906e-280	AEDAE11558, AILME06857, ANAPL14725, ANOGA07470, APIME09452, ATTCE03184, BOMIM11019, BOVIN07952, BRAFL16149, CALJA17085, CAMFO01265, CANLF18774, CAPTE27005, CAVPO06287, CHILA12625, CHLSB05965, DANRE29221, DASNO11631, DIPOR07044, DROAN14376, DROBM05035, DROBP09796, DROEL04495, DROER01124, DROEU08009, DROFC02951, DROKI06448, DROME17494, DROMO14275, DROPE08926, DROPS12876, DRORH05172, DROSE02634, DRO…	Plk CenpP
GO:0005635	CC	e	nuclear envelope	85/380	8697/8270255	9.059342951257988e-168	5	85	8.236452633185388e-164	AEDAE11558, AILME06857, ANAPL14725, ANOCA08519, ANOGA07470, APIME09452, ATTCE03184, BOMIM11019, BOVIN07952, CAMFO01265, CANLF18774, CAVPO06287, CHILA12625, CHLSB05965, DANRE29221, DASNO11631, DIPOR07044, DROAN14376, DROBM05035, DROBP09796, DROEL04495, DROER01124, DROEU08009, DROFC02951, DROGR07792, DROKI06448, DROME17494, DROMO14275, DROPE08926, DROPS12876, DRORH05172, DROSE02634, DROSI11496, DRO…	Plk CenpP
GO:0030425	CC	e	dendrite	83/380	8714/8270255	7.961429767216375e-163	5	83	4.3429599380165323e-159	AEDAE11558, AILME06857, ANAPL14725, ANOCA08519, ANOGA07470, APIME09452, ATTCE03184, BOMIM11019, BOVIN07952, CAMFO01265, CANLF18774, CAVPO06287, CHILA12625, CHLSB05965, DANRE29221, DASNO11631, DIPOR07044, DROAN14376, DROBM05035, DROBP09796, DROEL04495, DROER01124, DROEU08009, DROFC02951, DROKI06448, DROME17494, DROMO14275, DROPE08926, DROPS12876, DRORH05172, DROSE02634, DROSI11496, DROTK09320, DRO…	Plk CenpP
GO:0010494	CC	e	cytoplasmic stress granule	73/380	4199/8270255	4.272228020108552e-162	7	73	1.942083654141013e-158	AEDAE11558, AILME06857, ANOGA07470, APIME09452, ATTCE03184, BOMIM11019, BOVIN07952, CAMFO01265, CANLF18774, CAVPO06287, CHILA12625, CHLSB05965, DANRE29221, DASNO11631, DIPOR07044, DROAN14376, DROBM05035, DROBP09796, DROEL04495, DROER01124, DROEU08009, DROFC02951, DROKI06448, DROME17494, DROMO14275, DROPE08926, DROPS12876, DRORH05172, DROSE02634, DROSI11496, DROTK09320, DROVI14268, DROWI13903, DRO…	Plk CenpP
GO:0048471	CC	e	perinuclear region of cytoplasm	83/380	24178/8270255	3.605822707394606e-126	4	83	1.0927646038243098e-122	AEDAE11558, AILME06857, ANAPL14725, ANOCA08519, ANOGA07470, APIME09452, ATTCE03184, BOMIM11019, BOVIN07952, CAMFO01265, CANLF18774, CAVPO06287, CHILA12625, CHLSB05965, DANRE29221, DASNO11631, DIPOR07044, DROAN14376, DROBM05035, DROBP09796, DROEL04495, DROER01124, DROEU08009, DROFC02951, DROKI06448, DROME17494, DROMO14275, DROPE08926, DROPS12876, DRORH05172, DROSE02634, DROSI11496, DROTK09320, DRO…	Plk CenpP
GO:0016607	CC	e	nuclear speck	73/380	13166/8270255	8.033912225330432e-126	7	73	2.1912495594588752e-122	AEDAE11558, AILME06857, ANOGA07470, APIME09452, ATTCE03184, BOMIM11019, BOVIN07952, CAMFO01265, CANLF18774, CAVPO06287, CHILA12625, CHLSB05965, DANRE29221, DASNO11631, DIPOR07044, DROAN14376, DROBM05035, DROBP09796, DROEL04495, DROER01124, DROEU08009, DROFC02951, DROKI06448, DROME17494, DROMO14275, DROPE08926, DROPS12876, DRORH05172, DROSE02634, DROSI11496, DROTK09320, DROVI14268, DROWI13903, DRO…	Plk CenpP
GO:0005789	CC	e	endoplasmic reticulum membrane	98/380	68090/8270255	3.728848213345651e-113	5	98	9.245848638091148e-110	ACYPI02624, AEDAE00657, AILME08723, ANAPL10652, ANOGA01358, ASTMX17236, BOMMO02887, BOVIN06491, CALJA11479, CAMFO12314, CANLF16004, CAVPO11005, CHILA18734, CHLSB14815, CHOHO10552, CULQU11385, DANPL10025, DANRE26204, DASNO13167, DENPD11295, DIPOR11502, DROAN11820, DROBM03741, DROBP07723, DROEL01585, DROER10197, DROEU02808, DROFC04914, DROGR03751, DROKI08282, DROME09665, DROMO03413, DROPE03509, DRO…	Plk CenpP
GO:0000139	CC	e	Golgi membrane	45/380	42166/8270255	8.559485461278746e-46	5	45	1.3732939173904575e-42	AILME05984, ASTMX12156, BOVIN11943, BRUMA11981, CAEBE06182, CAEBR08125, CAEJA18083, CAERE24712, CALJA10049, CANLF16179, CAVPO09021, CHLSB13143, CHOHO09353, DANRE01028, DASNO19950, DIPOR14133, ECHTE11489, ERIEU10136, FELCA16911, GADMO06469, GASAC19718, ICTTR05339, IXOSC05231, LOALO05295, MACEU15014, MACMU15399, MICMU14213, MONDO03571, MYOLU04742, NOMLE14237, OCHPR11898, ONCVO04173, PANPA36884, PAP…	Plk CenpP
GO:0005634	CC	e	nucleus	103/380	507610/8270255	5.205985610231591e-38	5	103	7.473329343108771e-35	AILME05984, AILME06857, AILME16755, ANAPL03928, ANAPL04262, ANOCA08519, ANOCA12425, ASTMX12156, BOVIN04700, BOVIN07952, BOVIN11943, BRAFL05589, BRUMA11981, CAEBE06182, CAEBR08125, CAEJA18083, CAERE24712, CALJA10049, CALJA17085, CANLF16179, CAVPO06287, CAVPO07779, CAVPO09021, CHICK04973, CHLSB00827, CHLSB05965, CHLSB13143, CHOHO09353, DANRE01028, DANRE29221, DASNO19950, DIPOR14133, ECHTE11489, ERI…	Plk CenpP
GO:0031965	CC	e	nuclear membrane	26/380	10727/8270255	6.620452573742352e-36	5	26	8.59870685470584e-33	AILME06857, ANAPL14725, BOVIN07952, CALJA17085, CAVPO06287, CHLSB05965, FELCA15242, FICAL13337, GORGO16118, HORSE03138, HUMAN12560, LOXAF10093, MELGA08558, MONDO01311, MOUSE05391, MUSPF08143, MYOLU12871, NOMLE15546, OTOGA15076, PELSI06332, PONAB05965, RABIT07674, RATNO04253, SARHA17144, SHEEP03025, TAEGU07549	Plk CenpP
GO:1990904	CC	e	ribonucleoprotein complex	24/380	14411/8270255	2.096788668522812e-29	2	24	2.2875964373583878e-26	AILME06857, BOVIN07952, CALJA17085, CAVPO06287, CHLSB05965, FELCA15242, FICAL13337, GORGO16118, HORSE03138, HUMAN12560, LOXAF10093, MELGA08558, MONDO01311, MOUSE05391, MUSPF08143, MYOLU12871, NOMLE15546, OTOGA15076, PELSI06332, PONAB05965, RABIT07674, RATNO04253, SARHA17144, SHEEP03025	Plk CenpP
GO:0036464	CC	e	cytoplasmic ribonucleoprotein granule	9/380	1938/8270255	8.006779006866761e-16	6	9	5.902294524656511e-13	BOVIN07952, DANRE29221, HUMAN12560, MOUSE05391, NOTFU23060, POEFO12799, TAKRU04682, TETNG10291, XIPMA06269	Plk CenpP
GO:0005801	CC	e	cis-Golgi network	9/380	3503/8270255	1.561092412019225e-13	5	9	1.0137808461386753e-10	DROAN11820, DROGR03751, DROME09665, DROMO03413, DROPE03509, DROSE10665, DROSI06223, DROVI05682, DROWI02318	Plk CenpP
GO:0005654	CC	e	nucleoplasm	23/380	66974/8270255	2.0623904675427858e-13	5	23	1.3081790698192903e-10	AILME05984, ANAPL03928, ANAPL14725, ANOCA08519, BOVIN11943, CALJA10049, CHLSB13143, FICAL11702, FICAL13337, MELGA08558, MYOLU04742, NOTFU23060, OTOGA08297, PELSI06631, POEFO12799, RABIT16875, RATNO05633, SHEEP12554, TAEGU03836, TAEGU07549, TAKRU04682, TETNG10291, XIPMA06269	Plk CenpP
GO:0005793	CC	e	endoplasmic reticulum-Golgi intermediate compartment	9/380	3801/8270255	3.2186901791100814e-13	5	9	1.9952221508006242e-10	DROAN11820, DROGR03751, DROME09665, DROMO03413, DROPE03509, DROSE10665, DROSI06223, DROVI05682, DROWI02318	Plk CenpP
GO:0005794	CC	e	Golgi apparatus	16/380	61142/8270255	4.158585837902942e-08	5	16	2.181258244784668e-05	AILME05984, ANAPL03928, ANOCA12425, BOVIN11943, CALJA10049, CHICK04973, CHLSB13143, FICAL11702, MYOLU04742, OTOGA08297, PELSI06631, PONAB17979, RABIT16875, RATNO05633, SHEEP12554, TAEGU03836	Plk CenpP
GO:0030173	CC	e	integral component of Golgi membrane	3/380	2050/8270255	0.00012867863732496002	6	3	0.05753622677111942	BRAFL05589, CAEBR08125, CAERE24712	Plk CenpP
GO:0046983	MF	e	protein dimerization activity	76/380	59196/8270255	1.986801426141541e-83	3	76	4.168462222923887e-80	ACYPI04899, ACYPI08594, AILME12831, AILME16755, ANAPL04262, ANOCA13672, ASTMX11868, BOVIN04700, CALJA23077, CANLF08252, CAVPO07779, CHILA03766, CHILA10759, CHLSB00827, CHOHO03171, DANRE08050, DASNO17961, DIPOR09901, ECHTE15006, ERIEU07057, FELCA11537, FICAL08409, FUKDA19467, GADMO15701, GASAC19772, GORGO03975, GORGO19661, HORSE17783, HUMAN05219, JACJA03483, LATCH00430, LATCH00497, LOXAF04154, MAC…	Plk CenpP
GO:0003723	MF	e	RNA binding	92/380	305900/8270255	4.1782796415239094e-47	4	92	7.12266107641029e-44	AEDAE11558, AILME06857, ANAPL14725, ANOGA07470, APIME09452, ATTCE03184, BOMIM11019, BOVIN07952, BRAFL16149, CALJA17085, CAMFO01265, CANLF18774, CAPTE27005, CAVPO06287, CHILA12625, CHLSB05965, DANRE29221, DASNO11631, DIPOR07044, DROAN14376, DROBM05035, DROBP09796, DROEL04495, DROER01124, DROEU08009, DROFC02951, DROKI06448, DROME17494, DROMO14275, DROPE08926, DROPS12876, DRORH05172, DROSE02634, DRO…	Plk CenpP
GO:0031625	MF	e	ubiquitin protein ligase binding	26/380	9900/8270255	8.48554957317221e-37	5	26	1.1572168230413603e-33	AILME06857, ANAPL14725, BOVIN07952, CALJA17085, CAVPO06287, CHLSB05965, FELCA15242, FICAL13337, GORGO16118, HORSE03138, HUMAN12560, LOXAF10093, MELGA08558, MONDO01311, MOUSE05391, MUSPF08143, MYOLU12871, NOMLE15546, OTOGA15076, PELSI06332, PONAB05965, RABIT07674, RATNO04253, SARHA17144, SHEEP03025, TAEGU07549	Plk CenpP
GO:0043565	MF	e	sequence-specific DNA binding	56/380	141755/8270255	3.000878003132267e-34	5	56	3.7204067061560264e-31	AILME05984, ANAPL03928, ANOCA12425, ASTMX12156, BOVIN11943, BRAFL05589, BRUMA11981, CAEBE06182, CAEBR08125, CAEJA18083, CAERE24712, CALJA10049, CANLF16179, CAVPO09021, CHICK04973, CHLSB13143, CHOHO09353, DANRE01028, DASNO19950, DIPOR14133, ECHTE11489, ERIEU10136, FELCA16911, FICAL11702, GADMO06469, GASAC19718, ICTTR05339, IXOSC05231, LOALO05295, MACEU15014, MACMU15399, MICMU14213, MONDO03571, MYO…	Plk CenpP
GO:0003677	MF	e	DNA binding	117/380	749078/8270255	5.8900050455360264e-33	4	117	6.984777722478048e-30	AILME05984, AILME12831, AILME16755, ANAPL03928, ANAPL04262, ANOCA13672, ASTMX11868, ASTMX12156, ASTMX12171, BOVIN04700, BOVIN11943, BRAFL05589, CAEBR08125, CAERE24712, CALJA10049, CALJA23077, CANLF08252, CAVPO07779, CHILA03766, CHILA10759, CHLSB00827, CHLSB13143, CHOHO03171, DANRE00998, DANRE01028, DANRE08050, DASNO10494, DASNO17961, DIPOR09901, ECHTE15006, ERIEU07057, FELCA11537, FICAL08409, FIC…	Plk CenpP
GO:0005515	MF	e	protein binding	86/380	422965/8270255	1.918424597371196e-31	2	86	2.1802096205541405e-28	AEDAE11558, AILME06857, ANAPL14725, ANOCA08519, ANOGA07470, APIME09452, ATTCE03184, BOMIM11019, BOVIN07952, CAMFO01265, CANLF18774, CAVPO06287, CHILA12625, CHLSB05965, DANRE29221, DASNO11631, DIPOR07044, DROAN14376, DROBM05035, DROBP09796, DROEL04495, DROER01124, DROEU08009, DROFC02951, DROKI06448, DROME17494, DROMO14275, DROPE08926, DROPS12876, DRORH05172, DROSE02634, DROSI11496, DROTK09320, DRO…	Plk CenpP
GO:0019899	MF	e	enzyme binding	26/380	21237/8270255	2.2442645691100143e-28	3	26	2.2671228193509497e-25	AILME06857, ANAPL14725, BOVIN07952, CALJA17085, CAVPO06287, CHLSB05965, FELCA15242, FICAL13337, GORGO16118, HORSE03138, HUMAN12560, LOXAF10093, MELGA08558, MONDO01311, MOUSE05391, MUSPF08143, MYOLU12871, NOMLE15546, OTOGA15076, PELSI06332, PONAB05965, RABIT07674, RATNO04253, SARHA17144, SHEEP03025, TAEGU07549	Plk CenpP
GO:0003676	MF	e	nucleic acid binding	52/380	292311/8270255	1.412234819366223e-16	3	52	1.1329030793592274e-13	AILME12831, AILME16755, ANAPL04262, ANOCA13672, ASTMX11868, ASTMX12171, BOVIN04700, CALJA23077, CAVPO07779, CHLSB00827, DANRE00998, DANRE08050, GASAC18472, GASAC19772, HORSE17783, HUMAN05219, LATCH00430, LATCH00497, LEPOC11108, LOXAF04154, MELGA01994, MONDO07826, MOUSE45147, MYOLU00794, MYOLU06417, NOTFU10188, NOTFU17866, ORENI10803, ORENI14909, ORYLA03301, OTOGA12780, OTOGA18981, PANTR03873, PAN…	Plk CenpP
GO:0042802	MF	e	identical protein binding	26/380	81827/8270255	3.156332369363286e-14	3	26	2.1522241343595906e-11	AILME06857, ANAPL14725, BOVIN07952, CALJA17085, CAVPO06287, CHLSB05965, FELCA15242, FICAL13337, GORGO16118, HORSE03138, HUMAN12560, LOXAF10093, MELGA08558, MONDO01311, MOUSE05391, MUSPF08143, MYOLU12871, NOMLE15546, OTOGA15076, PELSI06332, PONAB05965, RABIT07674, RATNO04253, SARHA17144, SHEEP03025, TAEGU07549	Plk CenpP
GO:0031369	MF	e	translation initiation factor binding	8/380	1876/8270255	6.417000625716178e-14	3	8	4.2688705382050917e-11	DROER01124, DROGR07792, DROME17494, DROMO14275, DROPE08926, DROPS12876, DROSE02634, DROSI11496	Plk CenpP
GO:0043515	MF	e	kinetochore binding	2/380	357/8270255	0.0001323666278050136	3	2	0.05823064150615719	GASAC20465, HELRO11250	Plk CenpP
GO:0055114	BP	p	oxidation-reduction process	0/380	802703/8270255	3.258682589757479e-17	2	0	2.693350534413189e-14		Plk CenpP
GO:0055085	BP	p	transmembrane transport	0/380	446605/8270255	1.7274086427366014e-09	4	0	9.238249162870745e-07		Plk CenpP
GO:0008152	BP	p	metabolic process	0/380	331391/8270255	2.945666502682088e-07	1	0	0.00014607827974664355		Plk CenpP
GO:0006412	BP	p	translation	0/380	243948/8270255	2.3427330802847217e-05	7	0	0.011210183292064172		Plk CenpP
GO:0005886	CC	p	plasma membrane	0/380	756094/8270255	2.7586718145137055e-16	2	0	2.0900770483572588e-13		Plk CenpP
GO:0005622	CC	p	intracellular	0/380	474149/8270255	3.0834833940480077e-10	2	0	1.682040191453188e-07		Plk CenpP
GO:0005829	CC	p	cytosol	0/380	359830/8270255	9.129769141105796e-08	4	0	4.698385911767181e-05		Plk CenpP
GO:0005524	MF	p	ATP binding	2/380	991579/8270255	1.8159126870893455e-18	8	2	1.5477818293863094e-15	BRAFL13060, OCTBM10623	Plk CenpP
GO:0046872	MF	p	metal ion binding	2/380	910532/8270255	1.5457062303738746e-16	4	2	1.2045467838127837e-13	HUMAN05219, MOUSE45147	Plk CenpP
GO:0016740	MF	p	transferase activity	1/380	801501/8270255	1.0941391858490287e-15	2	1	7.853327972113753e-13	IXOSC09899	Plk CenpP
GO:0016787	MF	p	hydrolase activity	0/380	707791/8270255	3.904328580591877e-15	2	0	2.730527231683165e-12		Plk CenpP
GO:0000166	MF	p	nucleotide binding	0/380	612908/8270255	4.1547023089686297e-13	4	0	2.518211232824875e-10		Plk CenpP
GO:0003824	MF	p	catalytic activity	0/380	569321/8270255	3.3262337437087173e-12	1	0	1.972239681731636e-09		Plk CenpP
GO:0016491	MF	p	oxidoreductase activity	0/380	537580/8270255	1.8213075452547736e-11	2	0	1.0569396446132755e-08		Plk CenpP
GO:0008270	MF	p	zinc ion binding	0/380	247138/8270255	2.4940265274015064e-05	6	0	0.011728374747392427		Plk CenpP
GO:0003700	MF	p	DNA-binding transcription factor activity	0/380	238384/8270255	3.6476041232581295e-05	2	0	0.016862441095231436		Plk CenpP
GO:0016829	MF	p	lyase activity	0/380	203169/8270255	0.00016697092780703162	2	0	0.07228781041169505		Plk CenpP
# GO	NS	enrichment	name	ratio_in_study	ratio_in_pop	p_uncorrected	depth	study_count	p_fdr_bh	study_items	Apc12
GO:0016459	CC	e	myosin complex	52/65	6333/8270255	1.2382073366530604e-149	5	52	3.3772105107212224e-145	AILME19796, ANAPL01164, BOVIN06376, CALJA11351, CANLF06807, CAVPO11118, CHILA09442, CHLSB14724, CRAGI01765, DANRE38276, DASNO18931, DIPOR03967, FELCA16476, FICAL04547, FUKDA19372, GASAC17122, GORGO07919, HUMAN11110, ICTTR11768, LATCH10409, LEPOC09257, LOXAF08135, MACEU08092, MACMU14604, MELGA03420, MOUSE49140, MUSPF16886, MYOLU16125, NANGA20591, NOMLE06095, OCHPR15133, OCTBM10952, OCTDE03678, ORE…	Apc12
GO:0005643	CC	e	nuclear pore	7/65	8569/8270255	8.447425067366281e-13	5	7	7.680117290413845e-09	AEDAE09601, CIOIN09028, DROYA14680, HELRO00388, OCTBM11650, PIGXX08234, STRPU01781	Apc12
GO:0003774	MF	e	motor activity	52/65	19531/8270255	3.798291669570904e-124	7	52	5.1799202643773206e-120	AILME19796, ANAPL01164, BOVIN06376, CALJA11351, CANLF06807, CAVPO11118, CHILA09442, CHLSB14724, CRAGI01765, DANRE38276, DASNO18931, DIPOR03967, FELCA16476, FICAL04547, FUKDA19372, GASAC17122, GORGO07919, HUMAN11110, ICTTR11768, LATCH10409, LEPOC09257, LOXAF08135, MACEU08092, MACMU14604, MELGA03420, MOUSE49140, MUSPF16886, MYOLU16125, NANGA20591, NOMLE06095, OCHPR15133, OCTBM10952, OCTDE03678, ORE…	Apc12
GO:0016021	CC	p	integral component of membrane	2/65	2961385/8270255	3.0093546198572935e-10	3	2	2.052003681415192e-06	AEDAE09601, TAEGU06797	Apc12
GO:0016020	CC	p	membrane	2/65	2177625/8270255	1.3556789124397771e-06	1	2	0.007395228467358984	AEDAE09601, TAEGU06797	Apc12
# GO	NS	enrichment	name	ratio_in_study	ratio_in_pop	p_uncorrected	depth	study_count	p_fdr_bh	study_items	Incenp
GO:0016567	BP	e	protein ubiquitination	73/387	37873/8270255	4.929129209150118e-92	9	73	6.722099958978474e-88	AILME18083, ANAPL02125, ASTMX15389, BOVIN04005, CALJA08349, CANLF03113, CAVPO18628, CHILA05575, CHLSB17303, CHOHO05456, DANRE14141, DASNO04860, DIPOR14629, ERIEU10858, FELCA18311, FICAL04441, FUKDA00995, GADMO15148, GASAC05462, GASAC13079, GORGO19777, HORSE19157, HUMAN28089, ICTTR09495, JACJA14587, LATCH14045, LEPOC02620, LOXAF16451, MACEU03863, MACMU21517, MELGA09229, MONDO04909, MOUSE13415, MUS…	Incenp
GO:0035556	BP	e	intracellular signal transduction	73/387	41316/8270255	2.4980076726334062e-89	5	73	2.2711053090358718e-85	AILME07168, ANAPL13237, ASTMX08848, ASTMX11792, BOVIN14329, BRAFL18066, CALJA19714, CANLF17008, CAVPO17939, CHICK13262, CHILA07521, CHLSB08783, DANRE40011, DASNO00630, DIPOR02694, ECHTE03930, ERIEU03107, FELCA09250, FICAL08671, FUKDA01817, GADMO12802, GASAC12306, GORGO00838, GORGO20510, HORSE15960, HUMAN01139, ICTTR02776, JACJA23478, LATCH02235, LEPOC01671, LOXAF13496, MACEU11408, MACMU01038, MEL…	Incenp
GO:0072045	BP	e	convergent extension involved in nephron morphogenesis	11/387	27/8270255	2.6591703336839784e-41	7	11	1.2088145141871753e-37	ASTMX20829, DANRE41207, GASAC14653, LATCH19545, LEPOC08220, ORENI17973, ORYLA17874, POEFO14646, TAKRU21186, TETNG03448, XENTR00852	Incenp
GO:0060809	BP	e	mesodermal to mesenchymal transition involved in gastrulation	11/387	43/8270255	1.1723796905207519e-38	6	11	4.568093722707644e-35	ASTMX20829, DANRE41207, GASAC14653, LATCH19545, LEPOC08220, ORENI17973, ORYLA17874, POEFO14646, TAKRU21186, TETNG03448, XENTR00852	Incenp
GO:0048389	BP	e	intermediate mesoderm development	11/387	60/8270255	6.980003603923724e-37	5	11	2.3797449787127446e-33	ASTMX20829, DANRE41207, GASAC14653, LATCH19545, LEPOC08220, ORENI17973, ORYLA17874, POEFO14646, TAKRU21186, TETNG03448, XENTR00852	Incenp
GO:2000223	BP	e	regulation of BMP signaling pathway involved in heart jogging	11/387	76/8270255	1.1657116729502089e-35	12	11	3.532753986635217e-32	ASTMX20829, DANRE41207, GASAC14653, LATCH19545, LEPOC08220, ORENI17973, ORYLA17874, POEFO14646, TAKRU21186, TETNG03448, XENTR00852	Incenp
GO:0035775	BP	e	pronephric glomerulus morphogenesis	11/387	81/8270255	2.4672507414310427e-35	4	11	6.729426397253169e-32	ASTMX20829, DANRE41207, GASAC14653, LATCH19545, LEPOC08220, ORENI17973, ORYLA17874, POEFO14646, TAKRU21186, TETNG03448, XENTR00852	Incenp
GO:0039023	BP	e	pronephric duct morphogenesis	11/387	98/8270255	2.2784827621421014e-34	7	11	5.6496015761296195e-31	ASTMX20829, DANRE41207, GASAC14653, LATCH19545, LEPOC08220, ORENI17973, ORYLA17874, POEFO14646, TAKRU21186, TETNG03448, XENTR00852	Incenp
GO:0042663	BP	e	regulation of endodermal cell fate specification	11/387	107/8270255	6.29852770404565e-34	8	11	1.3214795625218854e-30	ASTMX20829, DANRE41207, GASAC14653, LATCH19545, LEPOC08220, ORENI17973, ORYLA17874, POEFO14646, TAKRU21186, TETNG03448, XENTR00852	Incenp
GO:0061515	BP	e	myeloid cell development	11/387	138/8270255	1.1678603971025457e-32	4	11	2.2752423093551382e-29	ASTMX20829, DANRE41207, GASAC14653, LATCH19545, LEPOC08220, ORENI17973, ORYLA17874, POEFO14646, TAKRU21186, TETNG03448, XENTR00852	Incenp
GO:0048341	BP	e	paraxial mesoderm formation	11/387	185/8270255	3.256742042641877e-31	5	11	5.921842614203813e-28	ASTMX20829, DANRE41207, GASAC14653, LATCH19545, LEPOC08220, ORENI17973, ORYLA17874, POEFO14646, TAKRU21186, TETNG03448, XENTR00852	Incenp
GO:0007186	BP	e	G protein-coupled receptor signaling pathway	43/387	80883/8270255	3.844138463126996e-31	5	43	6.5530547863618005e-28	ANAPL03010, ANOCA06558, ASTMX05305, BRAFL19011, CAVPO00681, DANRE23054, FICAL08194, GADMO03311, GASAC04381, GASAC11908, LATCH01006, LEPOC06040, MELGA07237, NOTFU23355, NOTFU23356, ORENI05593, ORENI12839, ORENI17869, ORENI21669, ORENI21670, ORENI21671, ORENI21672, ORENI21673, ORYLA16165, ORYLA16169, PELSI12153, PETMA04993, PETMA07753, POEFO17809, POEFO17810, POEFO17812, POEFO17813, TAEGU06329, TAK…	Incenp
GO:0007275	BP	e	multicellular organism development	40/387	68244/8270255	1.3508411206788657e-30	3	40	2.1673053862656505e-27	AILME12735, ANOCA08173, ASTMX12560, BOVIN15033, CALJA20209, CANLF03786, CHICK05665, CHLSB09671, DANRE13608, DASNO09244, ECHTE12377, GADMO02146, GASAC05840, GORGO18366, HUMAN26128, JACJA03888, MACEU06717, MACMU15605, MONDO15169, MOUSE39862, MYOLU05022, NANGA01756, NOTFU13911, OCHPR06794, ORENI06037, ORNAN08686, OTOGA13128, PANTR39938, PAPAN12333, PELSI03896, POEFO09923, RABIT01563, RATNO14760, SHE…	Incenp
GO:0007165	BP	e	signal transduction	55/387	174732/8270255	2.0616478893159103e-28	4	55	2.9595497990048135e-25	AILME07168, ANAPL03010, ANAPL13237, ANOCA06558, ANOCA14996, ASTMX08848, BOVIN14329, BRAFL19011, CALJA19714, CHICK13262, CHLSB08783, DANRE40011, FICAL08194, FICAL08671, GASAC12306, GASAC12681, GORGO00838, HORSE15960, HUMAN01139, LATCH02235, LEPOC01671, LEPOC06670, LOXAF13496, MACMU01038, MELGA02518, MELGA07237, MONDO00192, MOUSE31979, MUSPF08959, MYOLU11761, NOMLE04418, ORENI14583, ORENI21669, ORE…	Incenp
GO:0007525	BP	e	somatic muscle development	11/387	336/8270255	2.63439068057317e-28	4	11	3.5926502906316605e-25	ASTMX20829, DANRE41207, GASAC14653, LATCH19545, LEPOC08220, ORENI17973, ORYLA17874, POEFO14646, TAKRU21186, TETNG03448, XENTR00852	Incenp
GO:0060028	BP	e	convergent extension involved in axis elongation	11/387	353/8270255	4.567273750701457e-28	6	11	5.932018645256297e-25	ASTMX20829, DANRE41207, GASAC14653, LATCH19545, LEPOC08220, ORENI17973, ORYLA17874, POEFO14646, TAKRU21186, TETNG03448, XENTR00852	Incenp
GO:0070121	BP	e	Kupffer's vesicle development	11/387	455/8270255	7.688758949712635e-27	3	11	9.532313652427823e-24	ASTMX20829, DANRE41207, GASAC14653, LATCH19545, LEPOC08220, ORENI17973, ORYLA17874, POEFO14646, TAKRU21186, TETNG03448, XENTR00852	Incenp
GO:0003143	BP	e	embryonic heart tube morphogenesis	11/387	530/8270255	4.1777731416677196e-26	6	11	4.9542940190863933e-23	ASTMX20829, DANRE41207, GASAC14653, LATCH19545, LEPOC08220, ORENI17973, ORYLA17874, POEFO14646, TAKRU21186, TETNG03448, XENTR00852	Incenp
GO:0048793	BP	e	pronephros development	11/387	612/8270255	2.0549720662762994e-25	5	11	2.3353901294869195e-22	ASTMX20829, DANRE41207, GASAC14653, LATCH19545, LEPOC08220, ORENI17973, ORYLA17874, POEFO14646, TAKRU21186, TETNG03448, XENTR00852	Incenp
GO:0060218	BP	e	hematopoietic stem cell differentiation	11/387	618/8270255	2.2892236209214445e-25	5	11	2.4975429704252957e-22	ASTMX20829, DANRE41207, GASAC14653, LATCH19545, LEPOC08220, ORENI17973, ORYLA17874, POEFO14646, TAKRU21186, TETNG03448, XENTR00852	Incenp
GO:0061053	BP	e	somite development	11/387	698/8270255	8.795379705677913e-25	5	11	9.226691595090965e-22	ASTMX20829, DANRE41207, GASAC14653, LATCH19545, LEPOC08220, ORENI17973, ORYLA17874, POEFO14646, TAKRU21186, TETNG03448, XENTR00852	Incenp
GO:0048821	BP	e	erythrocyte development	11/387	754/8270255	2.06292152096853e-24	5	11	2.0839327586820985e-21	ASTMX20829, DANRE41207, GASAC14653, LATCH19545, LEPOC08220, ORENI17973, ORYLA17874, POEFO14646, TAKRU21186, TETNG03448, XENTR00852	Incenp
GO:0031016	BP	e	pancreas development	11/387	903/8270255	1.5084776778569924e-23	4	11	1.4694188808410526e-20	ASTMX20829, DANRE41207, GASAC14653, LATCH19545, LEPOC08220, ORENI17973, ORYLA17874, POEFO14646, TAKRU21186, TETNG03448, XENTR00852	Incenp
GO:0048565	BP	e	digestive tract development	11/387	1107/8270255	1.4217229544411963e-22	4	11	1.3371549511166767e-19	ASTMX20829, DANRE41207, GASAC14653, LATCH19545, LEPOC08220, ORENI17973, ORYLA17874, POEFO14646, TAKRU21186, TETNG03448, XENTR00852	Incenp
GO:0007498	BP	e	mesoderm development	11/387	1198/8270255	3.3901465048161585e-22	4	11	3.082208197295357e-19	ASTMX20829, DANRE41207, GASAC14653, LATCH19545, LEPOC08220, ORENI17973, ORYLA17874, POEFO14646, TAKRU21186, TETNG03448, XENTR00852	Incenp
GO:0030218	BP	e	erythrocyte differentiation	11/387	1445/8270255	2.6588673126071177e-21	5	11	2.266268935979973e-18	ASTMX20829, DANRE41207, GASAC14653, LATCH19545, LEPOC08220, ORENI17973, ORYLA17874, POEFO14646, TAKRU21186, TETNG03448, XENTR00852	Incenp
GO:0001756	BP	e	somitogenesis	11/387	1683/8270255	1.4161761025681188e-20	5	11	1.1704910059862255e-17	ASTMX20829, DANRE41207, GASAC14653, LATCH19545, LEPOC08220, ORENI17973, ORYLA17874, POEFO14646, TAKRU21186, TETNG03448, XENTR00852	Incenp
GO:0001570	BP	e	vasculogenesis	11/387	1694/8270255	1.5210131041877133e-20	4	11	1.2201656593152906e-17	ASTMX20829, DANRE41207, GASAC14653, LATCH19545, LEPOC08220, ORENI17973, ORYLA17874, POEFO14646, TAKRU21186, TETNG03448, XENTR00852	Incenp
GO:0001889	BP	e	liver development	11/387	2052/8270255	1.2417329540783123e-19	5	11	9.676647520710277e-17	ASTMX20829, DANRE41207, GASAC14653, LATCH19545, LEPOC08220, ORENI17973, ORYLA17874, POEFO14646, TAKRU21186, TETNG03448, XENTR00852	Incenp
GO:0001947	BP	e	heart looping	11/387	2215/8270255	2.864828460296336e-19	7	11	2.1705054515161823e-16	ASTMX20829, DANRE41207, GASAC14653, LATCH19545, LEPOC08220, ORENI17973, ORYLA17874, POEFO14646, TAKRU21186, TETNG03448, XENTR00852	Incenp
GO:0007368	BP	e	determination of left/right symmetry	11/387	2482/8270255	9.934364498546488e-19	5	11	7.323237613455554e-16	ASTMX20829, DANRE41207, GASAC14653, LATCH19545, LEPOC08220, ORENI17973, ORYLA17874, POEFO14646, TAKRU21186, TETNG03448, XENTR00852	Incenp
GO:0045892	BP	e	negative regulation of transcription, DNA-templated	23/387	37623/8270255	1.8012132538104268e-18	10	23	1.2928445130968262e-15	AILME07168, ANAPL13237, ANOCA14996, BOVIN14329, CALJA19714, CHICK13262, CHLSB08783, FICAL08671, GORGO00838, HUMAN01139, LOXAF13496, MACMU01038, MELGA02518, MONDO00192, MOUSE31979, MUSPF08959, MYOLU11761, NOMLE04418, OTOGA16812, RATNO11772, SARHA16432, SHEEP00429, TAEGU12412	Incenp
GO:0009967	BP	e	positive regulation of signal transduction	12/387	3937/8270255	2.241450960562692e-18	6	12	1.5675788448550621e-15	BOVIN17636, DANRE21737, GASAC12681, HORSE17046, HUMAN14362, LEPOC06670, MONDO05321, MOUSE18395, PANTR16815, PIGXX09721, RATNO20565, TAKRU10218	Incenp
GO:0001525	BP	e	angiogenesis	11/387	6748/8270255	5.0605037419200195e-14	3	11	3.286315227639727e-11	ASTMX20829, DANRE41207, GASAC14653, LATCH19545, LEPOC08220, ORENI17973, ORYLA17874, POEFO14646, TAKRU21186, TETNG03448, XENTR00852	Incenp
GO:0007195	BP	e	adenylate cyclase-inhibiting dopamine receptor signaling pathway	2/387	246/8270255	6.53197447219043e-05	9	2	0.027837438082655312	PETMA04993, TETNG18271	Incenp
GO:0005815	CC	e	microtubule organizing center	43/387	16745/8270255	1.963583853903891e-59	5	43	1.3389187403807156e-55	AILME18083, BOVIN04005, CALJA08349, CANLF03113, CAVPO18628, CHILA05575, CHLSB17303, CHOHO05456, DASNO04860, DIPOR14629, ERIEU10858, FELCA18311, FUKDA00995, GORGO19777, HORSE19157, HUMAN28089, ICTTR09495, JACJA14587, LOXAF16451, MACEU03863, MACMU21517, MONDO04909, MOUSE13415, MUSPF06360, MYOLU12476, NANGA09144, NOMLE02225, OCHPR13378, OTOGA18119, PANPA38677, PANTR43036, PAPAN17030, PIGXX12002, PRO…	Incenp
GO:0017053	CC	e	transcriptional repressor complex	23/387	1914/8270255	1.272738620750823e-47	2	23	6.942789176195739e-44	AILME07168, ANAPL13237, ANOCA14996, BOVIN14329, CALJA19714, CHICK13262, CHLSB08783, FICAL08671, GORGO00838, HUMAN01139, LOXAF13496, MACMU01038, MELGA02518, MONDO00192, MOUSE31979, MUSPF08959, MYOLU11761, NOMLE04418, OTOGA16812, RATNO11772, SARHA16432, SHEEP00429, TAEGU12412	Incenp
GO:0015630	CC	e	microtubule cytoskeleton	11/387	7538/8270255	1.6564444087717412e-13	6	11	1.0268073011193008e-10	ASTMX15389, DANRE14141, GADMO15148, GASAC13079, NOTFU08580, ORENI01062, ORYLA05348, POEFO04902, TAKRU15178, TETNG13257, XIPMA12397	Incenp
GO:0009986	CC	e	cell surface	16/387	25919/8270255	2.5533074513236174e-13	2	16	1.513944798583732e-10	BOVIN06681, CAVPO06561, CHLSB15742, HUMAN15501, ICTTR03069, LOXAF03484, MONDO08471, MOUSE43286, MUSPF03275, MYOLU10203, OTOGA01589, PANTR18247, PONAB07272, RABIT10788, RATNO00826, SHEEP05385	Incenp
GO:0000790	CC	e	nuclear chromatin	11/387	10238/8270255	4.30302689249136e-12	6	11	2.395205275361262e-09	ASTMX20829, DANRE41207, GASAC14653, LATCH19545, LEPOC08220, ORENI17973, ORYLA17874, POEFO14646, TAKRU21186, TETNG03448, XENTR00852	Incenp
GO:0005856	CC	e	cytoskeleton	10/387	44740/8270255	6.274398054060457e-05	5	10	0.02716415982928555	ANAPL02125, ANOCA14233, CHICK06386, FICAL04441, HUMAN28089, MELGA09229, MOUSE13415, PELSI12435, PIGXX12002, TAEGU06081	Incenp
GO:0005634	CC	e	nucleus	43/387	507610/8270255	0.00018285480155601043	5	43	0.074438279290152	AILME07168, ANAPL08587, ANAPL13237, ANOCA14996, ASTMX20829, BOVIN14329, CALJA19714, CHICK04098, CHICK13262, CHLSB08783, DANRE41207, FICAL01715, FICAL08671, GADMO10945, GASAC14653, GORGO00838, HUMAN01139, LATCH19545, LEPOC08220, LOXAF13496, MACMU01038, MELGA02518, MELGA04948, MONDO00192, MOUSE31979, MUSPF08959, MYOLU11761, NOMLE04418, NOTFU27236, ORENI17973, ORYLA17874, OTOGA16812, PELSI03928, POE…	Incenp
GO:0016021	CC	e	integral component of membrane	174/387	2961385/8270255	0.0002437920626704661	3	174	0.09778571337260239	AILME04399, AILME18083, ANAPL02125, ANAPL03010, ANOCA06558, ANOCA14233, ASTMX04364, ASTMX05305, ASTMX15389, BOVIN04005, BOVIN06681, BRAFL19011, CALJA08349, CALJA12839, CANLF01088, CANLF03113, CAVPO00681, CAVPO06561, CAVPO18628, CHICK06386, CHICK06635, CHILA05575, CHILA16374, CHLSB15742, CHLSB17303, CHOHO05456, DANRE08911, DANRE14141, DANRE23054, DASNO04860, DASNO12918, DIPOR14629, ERIEU10858, FEL…	Incenp
GO:0004842	MF	e	ubiquitin-protein transferase activity	73/387	28273/8270255	3.726857901542422e-101	4	73	1.0165004926456957e-96	AILME18083, ANAPL02125, ASTMX15389, BOVIN04005, CALJA08349, CANLF03113, CAVPO18628, CHILA05575, CHLSB17303, CHOHO05456, DANRE14141, DASNO04860, DIPOR14629, ERIEU10858, FELCA18311, FICAL04441, FUKDA00995, GADMO15148, GASAC05462, GASAC13079, GORGO19777, HORSE19157, HUMAN28089, ICTTR09495, JACJA14587, LATCH14045, LEPOC02620, LOXAF16451, MACEU03863, MACMU21517, MELGA09229, MONDO04909, MOUSE13415, MUS…	Incenp
GO:0004930	MF	e	G protein-coupled receptor activity	43/387	67868/8270255	3.45954227374833e-34	4	43	7.863251293040475e-31	ANAPL03010, ANOCA06558, ASTMX05305, BRAFL19011, CAVPO00681, DANRE23054, FICAL08194, GADMO03311, GASAC04381, GASAC11908, LATCH01006, LEPOC06040, MELGA07237, NOTFU23355, NOTFU23356, ORENI05593, ORENI12839, ORENI17869, ORENI21669, ORENI21670, ORENI21671, ORENI21672, ORENI21673, ORYLA16165, ORYLA16169, PELSI12153, PETMA04993, PETMA07753, POEFO17809, POEFO17810, POEFO17812, POEFO17813, TAEGU06329, TAK…	Incenp
GO:0008146	MF	e	sulfotransferase activity	21/387	7691/8270255	3.7914002089978574e-30	4	21	5.745024483356476e-27	BRAFL04039, BRAFL05418, BRAFL20207, BRAFL26350, CIOSA03753, CIOSA13479, LATCH01458, LEPOC01047, LEPOC03420, NOMLE18441, NOTFU24124, ORNAN02187, PELSI00066, PELSI00377, PETMA02642, PETMA04537, PETMA07873, PETMA10542, POEFO25083, PONAB07495, TAEGU09346	Incenp
GO:0044212	MF	e	transcription regulatory region DNA binding	11/387	7483/8270255	1.5316635909354224e-13	5	11	9.715377777386895e-11	ASTMX20829, DANRE41207, GASAC14653, LATCH19545, LEPOC08220, ORENI17973, ORYLA17874, POEFO14646, TAKRU21186, TETNG03448, XENTR00852	Incenp
GO:0005515	MF	e	protein binding	54/387	422965/8270255	3.4578480431301174e-11	2	54	1.8492706936543913e-08	AILME03257, ANOCA12927, ASTMX02428, BOVIN17636, CALJA12151, CANLF08014, CAVPO00403, CHILA19978, CHLSB15135, DANRE21737, DIPOR05846, ECHTE03391, FELCA01378, FUKDA08954, GADMO17805, GASAC12681, GORGO09350, HORSE17046, HUMAN01139, HUMAN14362, ICTTR06169, JACJA06235, LOXAF02187, MACEU03700, MACMU11351, MONDO05321, MOUSE13415, MOUSE18395, MOUSE43286, MUSPF05163, MYOLU17754, NANGA10043, NOMLE14572, NOT…	Incenp
GO:0016740	MF	e	transferase activity	68/387	801501/8270255	1.7167088433743843e-06	2	68	0.0008214602404041461	AILME18083, ANAPL02125, ASTMX15389, BOVIN04005, BRAFL04039, BRAFL05418, BRAFL20207, BRAFL26350, CALJA08349, CAVPO18628, CHLSB17303, CIOSA03753, CIOSA13479, DANRE14141, FELCA18311, FICAL04441, GASAC05462, GASAC13079, GORGO19777, HORSE19157, HUMAN28089, ICTTR09495, LATCH01458, LATCH14045, LEPOC01047, LEPOC02620, LEPOC03420, LOXAF16451, MELGA09229, MONDO04909, MOUSE13415, MUSPF06360, MYOLU12476, NOT…	Incenp
GO:0046872	MF	e	metal ion binding	70/387	910532/8270255	4.209256792211996e-05	4	70	0.018517335323803577	AILME18083, ANAPL02125, ASTMX15389, BOVIN04005, CALJA08349, CANLF03113, CAVPO18628, CHILA05575, CHLSB17303, CHOHO05456, DANRE14141, DASNO04860, DIPOR14629, ERIEU10858, FELCA18311, FICAL04441, FUKDA00995, GASAC05462, GASAC13079, GORGO19777, HORSE19157, HUMAN28089, ICTTR09495, JACJA14587, LATCH14045, LEPOC02620, LOXAF16451, MACEU03863, MACMU21517, MELGA09229, MONDO04909, MOUSE13415, MUSPF06360, MYO…	Incenp
GO:0004952	MF	e	dopamine neurotransmitter receptor activity	2/387	296/8270255	9.448954672556931e-05	5	2	0.039649267491383124	PETMA04993, TETNG18271	Incenp
GO:0055114	BP	p	oxidation-reduction process	0/387	802703/8270255	1.3890326154743738e-17	2	0	9.471466146765886e-15		Incenp
GO:0055085	BP	p	transmembrane transport	0/387	446605/8270255	1.1704471112817548e-09	4	0	6.139220184655743e-07		Incenp
GO:0008152	BP	p	metabolic process	0/387	331391/8270255	3.2086910102347606e-07	1	0	0.00016206860611880203		Incenp
GO:0016310	BP	p	phosphorylation	0/387	319142/8270255	4.467596136291449e-07	5	0	0.00022155215384972595		Incenp
GO:0006508	BP	p	proteolysis	0/387	282867/8270255	3.4794215855378214e-06	5	0	0.0016362279956128288		Incenp
GO:0006412	BP	p	translation	0/387	243948/8270255	1.5436979520004298e-05	7	0	0.0070173936068019535		Incenp
GO:0005886	CC	p	plasma membrane	3/387	756094/8270255	1.4422457653700883e-12	2	3	8.369628351163651e-10	HUMAN15501, MOUSE43286, RATNO00826	Incenp
GO:0005829	CC	p	cytosol	0/387	359830/8270255	6.079925639544828e-08	4	0	3.128867392803494e-05		Incenp
GO:0005524	MF	p	ATP binding	0/387	991579/8270255	6.876930806494854e-22	8	0	6.050589927327327e-19		Incenp
GO:0016787	MF	p	hydrolase activity	0/387	707791/8270255	1.6420132032389732e-15	2	0	1.0923392711790974e-12		Incenp
GO:0000166	MF	p	nucleotide binding	0/387	612908/8270255	1.7823572760441644e-13	4	0	1.0803065489801018e-10		Incenp
GO:0003824	MF	p	catalytic activity	0/387	569321/8270255	2.350320388672524e-12	1	0	1.3355205958550645e-09		Incenp
GO:0016491	MF	p	oxidoreductase activity	0/387	537580/8270255	7.728376230720506e-12	2	0	4.215829233858036e-09		Incenp
GO:0003723	MF	p	RNA binding	0/387	305900/8270255	1.0314737718850347e-06	4	0	0.0005023829844315058		Incenp
GO:0016301	MF	p	kinase activity	0/387	271985/8270255	4.888887506696147e-06	4	0	0.002260074690595549		Incenp
GO:0008270	MF	p	zinc ion binding	0/387	247138/8270255	1.579639250546034e-05	6	0	0.0070630591079742745		Incenp
GO:0016829	MF	p	lyase activity	0/387	203169/8270255	0.00010915900098099816	2	0	0.045110784117526136		Incenp
# GO	NS	enrichment	name	ratio_in_study	ratio_in_pop	p_uncorrected	depth	study_count	p_fdr_bh	study_items	Survivin Cdh1
GO:0033169	BP	e	histone H3-K9 demethylation	77/351	331/8270255	1.2881990219197627e-264	11	77	1.7567814161430764e-260	AILME02027, AILME04374, ANAPL07516, ASTMX04757, BOVIN18820, BOVIN20038, CALJA22419, CANLF19803, CAVPO01720, CHICK02926, CHILA17461, CHLSB03502, CHLSB18496, DANRE23129, DASNO12049, DIPOR07350, ERIEU09855, FELCA18832, FICAL13467, FUKDA20927, GADMO18012, GASAC11660, GORGO21227, HORSE11187, HORSE20351, HUMAN28888, HUMAN29931, JACJA22067, LOXAF02910, LOXAF03936, MACEU06460, MACMU23182, MELGA03799, MIC…	Survivin Cdh1
GO:0061188	BP	e	negative regulation of chromatin silencing at rDNA	67/351	137/8270255	1.562011605638086e-256	12	67	1.4201288847926265e-252	AILME02027, AILME04374, ANAPL07516, BOVIN18820, BOVIN20038, CALJA22419, CANLF19803, CAVPO01720, CHICK02926, CHILA17461, CHLSB03502, CHLSB18496, DANRE23129, DASNO12049, DIPOR07350, ERIEU09855, FELCA18832, FICAL13467, FUKDA20927, GORGO21227, HORSE11187, HORSE20351, HUMAN28888, HUMAN29931, JACJA22067, LOXAF02910, LOXAF03936, MACEU06460, MACMU23182, MELGA03799, MICMU09897, MONDO12347, MONDO15518, MOU…	Survivin Cdh1
GO:0035574	BP	e	histone H4-K20 demethylation	46/351	72/8270255	9.525182578608376e-184	11	46	5.195987096630868e-180	AILME02027, BOVIN20038, CALJA22419, CANLF19803, CAVPO01720, CHILA17461, CHLSB18496, DANRE23129, DASNO12049, DIPOR07350, ERIEU09855, FELCA18832, FUKDA20927, GORGO21227, HORSE20351, HUMAN29931, JACJA22067, LOXAF03936, MACEU06460, MACMU23182, MICMU09897, MONDO15518, MOUSE55148, MUSPF01252, MYOLU09736, NANGA18816, NOMLE14386, OCHPR03881, ORNAN02832, OTOGA01053, PANPA41430, PANTR46074, PAPAN18244, PIG…	Survivin Cdh1
GO:0071557	BP	e	histone H3-K27 demethylation	56/351	368/8270255	1.1377375495652216e-180	11	56	4.43311309491306e-177	AILME02027, ASTMX04757, BOVIN20038, CALJA22419, CANLF19803, CAVPO01720, CHILA17461, CHLSB18496, DANRE23129, DASNO12049, DIPOR07350, ERIEU09855, FELCA18832, FUKDA20927, GADMO18012, GASAC11660, GORGO21227, HORSE20351, HUMAN29931, JACJA22067, LOXAF03936, MACEU06460, MACMU23182, MICMU09897, MONDO15518, MOUSE55148, MUSPF01252, MYOLU09736, NANGA18816, NOMLE14386, NOTFU23779, OCHPR03881, ORENI22005, ORN…	Survivin Cdh1
GO:0070544	BP	e	histone H3-K36 demethylation	46/351	440/8270255	2.146922050365604e-140	11	46	5.32339081124744e-137	AILME02027, BOVIN20038, CALJA22419, CANLF19803, CAVPO01720, CHILA17461, CHLSB18496, DANRE23129, DASNO12049, DIPOR07350, ERIEU09855, FELCA18832, FUKDA20927, GORGO21227, HORSE20351, HUMAN29931, JACJA22067, LOXAF03936, MACEU06460, MACMU23182, MICMU09897, MONDO15518, MOUSE55148, MUSPF01252, MYOLU09736, NANGA18816, NOMLE14386, OCHPR03881, ORNAN02832, OTOGA01053, PANPA41430, PANTR46074, PAPAN18244, PIG…	Survivin Cdh1
GO:0045943	BP	e	positive regulation of transcription by RNA polymerase I	46/351	701/8270255	1.084185446477254e-130	11	46	2.4642631710555917e-127	AILME02027, BOVIN20038, CALJA22419, CANLF19803, CAVPO01720, CHILA17461, CHLSB18496, DANRE23129, DASNO12049, DIPOR07350, ERIEU09855, FELCA18832, FUKDA20927, GORGO21227, HORSE20351, HUMAN29931, JACJA22067, LOXAF03936, MACEU06460, MACMU23182, MICMU09897, MONDO15518, MOUSE55148, MUSPF01252, MYOLU09736, NANGA18816, NOMLE14386, OCHPR03881, ORNAN02832, OTOGA01053, PANPA41430, PANTR46074, PAPAN18244, PIG…	Survivin Cdh1
GO:0000082	BP	e	G1/S transition of mitotic cell cycle	56/351	2783/8270255	7.924702813523178e-130	5	56	1.6626636095295744e-126	AILME02027, ASTMX04757, BOVIN20038, CALJA22419, CANLF19803, CAVPO01720, CHILA17461, CHLSB18496, DANRE23129, DASNO12049, DIPOR07350, ERIEU09855, FELCA18832, FUKDA20927, GADMO18012, GASAC11660, GORGO21227, HORSE20351, HUMAN29931, JACJA22067, LOXAF03936, MACEU06460, MACMU23182, MICMU09897, MONDO15518, MOUSE55148, MUSPF01252, MYOLU09736, NANGA18816, NOMLE14386, NOTFU23779, OCHPR03881, ORENI22005, ORN…	Survivin Cdh1
GO:0007420	BP	e	brain development	57/351	6880/8270255	4.207988143709961e-110	4	57	7.173304788730574e-107	AILME02027, ANOCA01510, ASTMX04757, BOVIN20038, CALJA22419, CANLF19803, CAVPO01720, CHILA17461, CHLSB18496, DANRE23129, DASNO12049, DIPOR07350, ERIEU09855, FELCA18832, FUKDA20927, GADMO18012, GASAC11660, GORGO21227, HORSE20351, HUMAN29931, JACJA22067, LOXAF03936, MACEU06460, MACMU23182, MICMU09897, MONDO15518, MOUSE55148, MUSPF01252, MYOLU09736, NANGA18816, NOMLE14386, NOTFU23779, OCHPR03881, ORE…	Survivin Cdh1
GO:0006482	BP	e	protein demethylation	21/351	354/8270255	2.957871401490841e-59	8	21	4.0337971237831344e-56	AILME04374, ANAPL07516, BOVIN18820, CHICK02926, CHLSB03502, FICAL13467, HORSE11187, HUMAN28888, LOXAF02910, MELGA03799, MONDO12347, MOUSE09345, MUSPF07523, MYOLU15619, OTOGA07641, PANTR44358, PONAB15955, RABIT00387, RATNO08839, SHEEP08795, TAEGU01838	Survivin Cdh1
GO:1902600	BP	e	proton transmembrane transport	48/351	38092/8270255	7.074572073417395e-54	8	48	8.770861513748155e-51	AILME03916, ANAPL01015, ASTMX17189, BOVIN01923, BRAFL16352, CALJA06729, CAVPO11968, CHICK08888, CHLSB04362, CHLSB18362, DANRE03771, FELCA03772, FICAL02533, FUKDA13384, GASAC03080, GORGO12260, HORSE06185, HUMAN16888, ICTTR06900, LATCH18796, LOXAF08466, MACMU06048, MELGA05653, MOUSE18739, MUSPF04471, MUSPF05441, MYOLU01570, NOMLE05876, NOTFU19677, ORENI08567, OTOGA04576, OTOGA13597, PANTR27487, PAP…	Survivin Cdh1
GO:0032526	BP	e	response to retinoic acid	21/351	736/8270255	1.895387463613577e-52	5	21	2.2476823073939265e-49	AILME14312, ANAPL07295, BOVIN06223, CALJA11599, CHLSB14920, FICAL04518, HUMAN11477, MELGA03558, MOUSE49670, MUSPF12911, MYOLU03884, NOMLE11756, ORNAN15087, OTOGA10685, PANTR12953, PAPAN11706, PELSI10712, PONAB05181, RABIT11107, RATNO10248, SHEEP04895	Survivin Cdh1
GO:0022900	BP	e	electron transport chain	48/351	65277/8270255	4.544965924870727e-43	4	48	4.7678440615711185e-40	AILME03916, ANAPL01015, ASTMX17189, BOVIN01923, BRAFL16352, CALJA06729, CAVPO11968, CHICK08888, CHLSB04362, CHLSB18362, DANRE03771, FELCA03772, FICAL02533, FUKDA13384, GASAC03080, GORGO12260, HORSE06185, HUMAN16888, ICTTR06900, LATCH18796, LOXAF08466, MACMU06048, MELGA05653, MOUSE18739, MUSPF04471, MUSPF05441, MYOLU01570, NOMLE05876, NOTFU19677, ORENI08567, OTOGA04576, OTOGA13597, PANTR27487, PAP…	Survivin Cdh1
GO:0001890	BP	e	placenta development	16/351	670/8270255	5.0264782948777126e-39	4	16	4.896328410456772e-36	AILME14312, BOVIN06223, CALJA11599, CHLSB14920, HUMAN11477, MOUSE49670, MUSPF12911, MYOLU03884, NOMLE11756, OTOGA10685, PANTR12953, PAPAN11706, PONAB05181, RABIT11107, RATNO10248, SHEEP04895	Survivin Cdh1
GO:0014873	BP	e	response to muscle activity involved in regulation of muscle adaptation	12/351	101/8270255	3.355253979349774e-38	4	12	3.1556742167850027e-35	BOVIN11598, CHLSB14380, LOXAF06687, MONDO11667, MUSPF14310, MYOLU06110, OTOGA11262, PELSI05659, RABIT16193, RATNO03079, SARHA15043, SHEEP12198	Survivin Cdh1
GO:0002115	BP	e	store-operated calcium entry	12/351	148/8270255	4.097978785912695e-36	9	12	3.725745712858958e-33	BOVIN11598, CHLSB14380, LOXAF06687, MONDO11667, MUSPF14310, MYOLU06110, OTOGA11262, PELSI05659, RABIT16193, RATNO03079, SARHA15043, SHEEP12198	Survivin Cdh1
GO:0001701	BP	e	in utero embryonic development	16/351	3445/8270255	1.248504560384068e-27	7	16	9.45915607902096e-25	AILME14312, BOVIN06223, CALJA11599, CHLSB14920, HUMAN11477, MOUSE49670, MUSPF12911, MYOLU03884, NOMLE11756, OTOGA10685, PANTR12953, PAPAN11706, PONAB05181, RABIT11107, RATNO10248, SHEEP04895	Survivin Cdh1
GO:0060968	BP	e	regulation of gene silencing	10/351	313/8270255	3.542945322822259e-26	6	10	2.5429956231572926e-23	ASTMX04757, GADMO18012, GASAC11660, NOTFU23779, ORENI22005, ORYLA15724, POEFO08448, TAKRU14433, TETNG13465, XIPMA14296	Survivin Cdh1
GO:0045893	BP	e	positive regulation of transcription, DNA-templated	27/351	34470/8270255	2.5609335335531793e-25	10	27	1.746236553191574e-22	ANOCA01510, ASTMX04757, BOVIN20038, CHLSB18496, DANRE23129, GADMO18012, GASAC11660, HORSE20351, HUMAN29931, LOXAF03936, MONDO15518, MOUSE55148, MUSPF01252, MYOLU09736, NOTFU23779, ORENI22005, ORYLA15724, OTOGA01053, PIGXX19412, POEFO08448, PONAB16855, RABIT13524, RATNO21491, SHEEP19720, TAKRU14433, TETNG13465, XIPMA14296	Survivin Cdh1
GO:0006356	BP	e	regulation of transcription by RNA polymerase I	10/351	425/8270255	7.811537878787054e-25	10	10	5.196577942534558e-22	ASTMX04757, GADMO18012, GASAC11660, NOTFU23779, ORENI22005, ORYLA15724, POEFO08448, TAKRU14433, TETNG13465, XIPMA14296	Survivin Cdh1
GO:0055114	BP	e	oxidation-reduction process	89/351	802703/8270255	2.461416207611671e-17	2	89	1.4918917125024072e-14	AILME02027, AILME14312, ANAPL07295, ASTMX04757, BOVIN06223, BOVIN20038, CALJA11599, CALJA22419, CANLF19803, CAVPO01720, CHILA17461, CHLSB14920, CHLSB18496, DANRE23129, DANRE26132, DASNO12049, DIPOR07350, ERIEU09855, FELCA18832, FICAL04518, FUKDA20927, GADMO18012, GASAC11660, GORGO21227, HORSE20351, HUMAN11477, HUMAN28888, HUMAN29931, ICTTR00523, JACJA22067, LATCH02682, LEPOC09068, LOXAF03936, LOX…	Survivin Cdh1
GO:0006351	BP	e	transcription, DNA-templated	60/351	449157/8270255	4.4205270259168005e-15	9	60	2.621084231127842e-12	AILME02027, ANOCA01510, ASTMX04757, BOVIN20038, CALJA22419, CANLF19803, CAVPO01720, CHILA17461, CHLSB18496, DANRE23129, DASNO12049, DIPOR07350, ERIEU09855, FELCA18832, FUKDA20927, GADMO18012, GASAC11660, GORGO21227, HORSE20351, HUMAN28888, HUMAN29931, ICTTR00523, JACJA22067, LOXAF03936, MACEU06460, MACMU23182, MICMU09897, MONDO15518, MOUSE09345, MOUSE55148, MUSPF01252, MYOLU09736, NANGA18816, NOM…	Survivin Cdh1
GO:0007339	BP	e	binding of sperm to zona pellucida	5/351	749/8270255	2.527386634805259e-10	5	5	1.3006503861191216e-07	CAEBE19520, CAEBR17337, CAEEL18118, CAEJA07789, CAERE16765	Survivin Cdh1
GO:0007338	BP	e	single fertilization	5/351	1306/8270255	4.0182150280173335e-09	3	5	1.9926693616213234e-06	BRUMA08014, LOALO01420, ONCVO06216, STRRB03200, TRISP15441	Survivin Cdh1
GO:0006325	BP	e	chromatin organization	7/351	14336/8270255	3.4245456011621875e-06	3	7	0.0015065238914790107	ANOCA01510, DANRE23129, HUMAN28888, HUMAN29931, ICTTR00523, MOUSE09345, MOUSE55148	Survivin Cdh1
GO:0097250	BP	e	mitochondrial respirasome assembly	2/351	68/8270255	4.083991479049018e-06	6	2	0.0017681090093819361	BOVIN01923, MOUSE18739	Survivin Cdh1
GO:0002082	BP	e	regulation of oxidative phosphorylation	2/351	322/8270255	9.199424185034577e-05	8	2	0.03689916097747324	BOVIN01923, MOUSE18739	Survivin Cdh1
GO:0005746	CC	e	mitochondrial respirasome	64/351	1997/8270255	1.4701945737735428e-161	6	64	5.0124446249591724e-158	AILME03916, ANAPL01015, ASTMX17189, BOVIN01923, BRAFL16352, CALJA06729, CANLF05072, CAVPO11968, CHICK08888, CHLSB04362, CHLSB18362, DANRE03771, DASNO04223, ECHTE14461, FELCA03772, FICAL02533, FUKDA13384, GADMO03427, GADMO10081, GASAC03080, GORGO12260, HORSE06185, HUMAN16888, ICTTR06900, ICTTR10277, JACJA11714, LATCH18796, LOXAF08466, MACMU06048, MACMU22971, MELGA05653, MICMU12169, MOUSE18739, MUS…	Survivin Cdh1
GO:0005730	CC	e	nucleolus	99/351	64782/8270255	9.40378116559679e-121	5	99	1.8320580806546607e-117	AILME02027, AILME03916, AILME04374, ANAPL01015, ANAPL07516, ANOCA01510, ASTMX04757, BOVIN01923, BOVIN18820, BOVIN20038, CALJA06729, CALJA22419, CANLF19803, CAVPO01720, CAVPO11968, CHICK02926, CHICK08888, CHILA17461, CHLSB03502, CHLSB18496, DANRE23129, DASNO12049, DIPOR07350, ERIEU09855, FELCA18832, FICAL02533, FICAL13467, FUKDA13384, FUKDA20927, GADMO18012, GASAC11660, GORGO12260, GORGO21227, HOR…	Survivin Cdh1
GO:0005634	CC	e	nucleus	104/351	507610/8270255	3.39761618645727e-42	5	104	3.43222153650452e-39	AILME02027, AILME04374, ANAPL07516, ANOCA02794, ANOCA16890, ASTMX04757, ASTMX14562, BOVIN18820, BOVIN20038, BRAFL15695, BRAFL20031, CALJA00305, CALJA10767, CANLF00514, CAVPO07260, CHICK02926, CHILA21836, CHLSB03502, CHLSB18496, CHOHO06301, DANRE02489, DANRE23129, DIPOR06951, ECHTE05599, ECHTE08759, ERIEU05526, FELCA13873, FICAL13467, FUKDA10503, GADMO08949, GASAC04355, GASAC11660, GORGO20418, HOR…	Survivin Cdh1
GO:0000776	CC	e	kinetochore	21/351	6313/8270255	7.88078682676227e-33	5	21	6.717139396873154e-30	AILME04374, ANAPL07516, BOVIN18820, CHICK02926, CHLSB03502, FICAL13467, HORSE11187, HUMAN28888, LOXAF02910, MELGA03799, MONDO12347, MOUSE09345, MUSPF07523, MYOLU15619, OTOGA07641, PANTR44358, PONAB15955, RABIT00387, RATNO08839, SHEEP08795, TAEGU01838	Survivin Cdh1
GO:0031965	CC	e	nuclear membrane	15/351	10727/8270255	2.7819271974987822e-18	5	15	1.72447873435862e-15	BOVIN20038, CHLSB18496, HORSE20351, HUMAN29931, LOXAF03936, MONDO15518, MOUSE55148, MUSPF01252, MYOLU09736, OTOGA01053, PIGXX19412, PONAB16855, RABIT13524, RATNO21491, SHEEP19720	Survivin Cdh1
GO:0005739	CC	e	mitochondrion	21/351	103980/8270255	6.969650074853953e-09	5	21	3.3945929605650285e-06	AILME03916, ANAPL01015, BOVIN01923, CALJA06729, CAVPO11968, CHICK08888, FICAL02533, FUKDA13384, GORGO12260, HORSE06185, HUMAN16888, LOXAF08466, MELGA05653, MOUSE18739, MYOLU01570, NOMLE05876, PANTR27487, PELSI10788, RATNO16982, SARHA14072, TAEGU08080	Survivin Cdh1
GO:0032454	MF	e	histone demethylase activity (H3-K9 specific)	77/351	269/8270255	1.2612370751374854e-272	4	77	3.4400241224374917e-268	AILME02027, AILME04374, ANAPL07516, ASTMX04757, BOVIN18820, BOVIN20038, CALJA22419, CANLF19803, CAVPO01720, CHICK02926, CHILA17461, CHLSB03502, CHLSB18496, DANRE23129, DASNO12049, DIPOR07350, ERIEU09855, FELCA18832, FICAL13467, FUKDA20927, GADMO18012, GASAC11660, GORGO21227, HORSE11187, HORSE20351, HUMAN28888, HUMAN29931, JACJA22067, LOXAF02910, LOXAF03936, MACEU06460, MACMU23182, MELGA03799, MIC…	Survivin Cdh1
GO:0035575	MF	e	histone demethylase activity (H4-K20 specific)	46/351	72/8270255	9.525182578608376e-184	4	46	5.195987096630868e-180	AILME02027, BOVIN20038, CALJA22419, CANLF19803, CAVPO01720, CHILA17461, CHLSB18496, DANRE23129, DASNO12049, DIPOR07350, ERIEU09855, FELCA18832, FUKDA20927, GORGO21227, HORSE20351, HUMAN29931, JACJA22067, LOXAF03936, MACEU06460, MACMU23182, MICMU09897, MONDO15518, MOUSE55148, MUSPF01252, MYOLU09736, NANGA18816, NOMLE14386, OCHPR03881, ORNAN02832, OTOGA01053, PANPA41430, PANTR46074, PAPAN18244, PIG…	Survivin Cdh1
GO:0071558	MF	e	histone demethylase activity (H3-K27 specific)	56/351	366/8270255	8.174733911929703e-181	4	56	3.7160977907980446e-177	AILME02027, ASTMX04757, BOVIN20038, CALJA22419, CANLF19803, CAVPO01720, CHILA17461, CHLSB18496, DANRE23129, DASNO12049, DIPOR07350, ERIEU09855, FELCA18832, FUKDA20927, GADMO18012, GASAC11660, GORGO21227, HORSE20351, HUMAN29931, JACJA22067, LOXAF03936, MACEU06460, MACMU23182, MICMU09897, MONDO15518, MOUSE55148, MUSPF01252, MYOLU09736, NANGA18816, NOMLE14386, NOTFU23779, OCHPR03881, ORENI22005, ORN…	Survivin Cdh1
GO:0035064	MF	e	methylated histone binding	67/351	2720/8270255	1.9688790090716115e-161	5	67	5.96679721915869e-158	AILME02027, AILME04374, ANAPL07516, BOVIN18820, BOVIN20038, CALJA22419, CANLF19803, CAVPO01720, CHICK02926, CHILA17461, CHLSB03502, CHLSB18496, DANRE23129, DASNO12049, DIPOR07350, ERIEU09855, FELCA18832, FICAL13467, FUKDA20927, GORGO21227, HORSE11187, HORSE20351, HUMAN28888, HUMAN29931, JACJA22067, LOXAF02910, LOXAF03936, MACEU06460, MACMU23182, MELGA03799, MICMU09897, MONDO12347, MONDO15518, MOU…	Survivin Cdh1
GO:0051864	MF	e	histone demethylase activity (H3-K36 specific)	47/351	330/8270255	3.661925401832057e-150	5	47	9.987901533496935e-147	AILME02027, BOVIN20038, CALJA22419, CANLF19803, CAVPO01720, CHILA17461, CHLSB18496, DANRE23129, DASNO12049, DIPOR07350, ERIEU09855, FELCA18832, FUKDA20927, GORGO21227, HORSE20351, HUMAN29931, ICTTR00523, JACJA22067, LOXAF03936, MACEU06460, MACMU23182, MICMU09897, MONDO15518, MOUSE55148, MUSPF01252, MYOLU09736, NANGA18816, NOMLE14386, OCHPR03881, ORNAN02832, OTOGA01053, PANPA41430, PANTR46074, PAP…	Survivin Cdh1
GO:0004129	MF	e	cytochrome-c oxidase activity	64/351	11985/8270255	1.5763292921864643e-111	8	64	2.8662920962923875e-108	AILME03916, ANAPL01015, ASTMX17189, BOVIN01923, BRAFL16352, CALJA06729, CANLF05072, CAVPO11968, CHICK08888, CHLSB04362, CHLSB18362, DANRE03771, DASNO04223, ECHTE14461, FELCA03772, FICAL02533, FUKDA13384, GADMO03427, GADMO10081, GASAC03080, GORGO12260, HORSE06185, HUMAN16888, ICTTR06900, ICTTR10277, JACJA11714, LATCH18796, LOXAF08466, MACMU06048, MACMU22971, MELGA05653, MICMU12169, MOUSE18739, MUS…	Survivin Cdh1
GO:0016229	MF	e	steroid dehydrogenase activity	42/351	1284/8270255	2.265310219450015e-106	3	42	3.634490366794068e-103	AILME14312, BOVIN06223, CALJA11599, CANLF15913, CAVPO00515, CHILA24230, CHLSB14920, DANRE26132, DASNO17803, ECHTE05244, ERIEU08226, FELCA16667, FUKDA18563, GADMO07461, GORGO08147, HUMAN11477, ICTTR11969, JACJA10767, LOXAF06325, MICMU11373, MOUSE49670, MUSPF12911, MYOLU03884, NOMLE11756, OCHPR14434, OCTDE25280, ORNAN15087, OTOGA10685, PANPA15753, PANTR12953, PAPAN11706, PONAB05181, PTEVA10819, RAB…	Survivin Cdh1
GO:0003682	MF	e	chromatin binding	56/351	19428/8270255	1.294362618333301e-82	2	56	1.9613189119467104e-79	AILME02027, ASTMX04757, BOVIN20038, CALJA22419, CANLF19803, CAVPO01720, CHILA17461, CHLSB18496, DANRE23129, DASNO12049, DIPOR07350, ERIEU09855, FELCA18832, FUKDA20927, GADMO18012, GASAC11660, GORGO21227, HORSE20351, HUMAN29931, JACJA22067, LOXAF03936, MACEU06460, MACMU23182, MICMU09897, MONDO15518, MOUSE55148, MUSPF01252, MYOLU09736, NANGA18816, NOMLE14386, NOTFU23779, OCHPR03881, ORENI22005, ORN…	Survivin Cdh1
GO:0047035	MF	e	testosterone dehydrogenase (NAD+) activity	21/351	174/8270255	5.165822042970218e-66	6	21	7.41567348536909e-63	AILME14312, ANAPL07295, BOVIN06223, CALJA11599, CHLSB14920, FICAL04518, HUMAN11477, MELGA03558, MOUSE49670, MUSPF12911, MYOLU03884, NOMLE11756, ORNAN15087, OTOGA10685, PANTR12953, PAPAN11706, PELSI10712, PONAB05181, RABIT11107, RATNO10248, SHEEP04895	Survivin Cdh1
GO:0004303	MF	e	estradiol 17-beta-dehydrogenase activity	21/351	598/8270255	2.275460247408074e-54	6	21	2.955389440383582e-51	AILME14312, ANAPL07295, BOVIN06223, CALJA11599, CHLSB14920, FICAL04518, HUMAN11477, MELGA03558, MOUSE49670, MUSPF12911, MYOLU03884, NOMLE11756, ORNAN15087, OTOGA10685, PANTR12953, PAPAN11706, PELSI10712, PONAB05181, RABIT11107, RATNO10248, SHEEP04895	Survivin Cdh1
GO:0008146	MF	e	sulfotransferase activity	31/351	7691/8270255	1.853949213279374e-50	4	31	2.1069360330081221e-47	AEDAE03539, ANOGA05761, BOMMO13134, DAPPU14448, DAPPU14659, DAPPU16790, DIACI13329, DROAN03690, DROBM13430, DROBP07603, DROEL08714, DROER05597, DROEU09619, DROFC07876, DROGR04381, DROKI13123, DROME20853, DROMO02294, DROPE06533, DROPS08042, DRORH02162, DROSE01133, DROSI13295, DROTK08828, DROVI05216, DROWI07546, DROYA13134, LUCCU12105, PEDHC08844, STRPU01171, ZOONE05592	Survivin Cdh1
GO:0032452	MF	e	histone demethylase activity	15/351	185/8270255	8.320570137453477e-45	3	15	9.077742019961743e-42	BOVIN20038, CHLSB18496, HORSE20351, HUMAN29931, LOXAF03936, MONDO15518, MOUSE55148, MUSPF01252, MYOLU09736, OTOGA01053, PIGXX19412, PONAB16855, RABIT13524, RATNO21491, SHEEP19720	Survivin Cdh1
GO:0009055	MF	e	electron transfer activity	48/351	93149/8270255	4.303732531352529e-36	3	48	3.7865904771819425e-33	AILME03916, ANAPL01015, ASTMX17189, BOVIN01923, BRAFL16352, CALJA06729, CAVPO11968, CHICK08888, CHLSB04362, CHLSB18362, DANRE03771, FELCA03772, FICAL02533, FUKDA13384, GASAC03080, GORGO12260, HORSE06185, HUMAN16888, ICTTR06900, LATCH18796, LOXAF08466, MACMU06048, MELGA05653, MOUSE18739, MUSPF04471, MUSPF05441, MYOLU01570, NOMLE05876, NOTFU19677, ORENI08567, OTOGA04576, OTOGA13597, PANTR27487, PAP…	Survivin Cdh1
GO:0046872	MF	e	metal ion binding	118/351	910532/8270255	1.6789686075831706e-29	4	118	1.3876929930857873e-26	AILME02027, AILME04374, ASTMX04757, ASTMX14562, BOVIN18820, BOVIN20038, BRAFL15695, CALJA00305, CALJA10767, CALJA22419, CANLF00514, CANLF19803, CAVPO01720, CAVPO07260, CHICK02926, CHILA17461, CHILA21836, CHLSB03502, CHLSB18496, CHOHO06301, DANRE02489, DANRE23129, DASNO12049, DIPOR06951, DIPOR07350, ECHTE05599, ECHTE08759, ERIEU05526, ERIEU09855, FELCA13873, FELCA18832, FICAL13467, FUKDA10503, FUK…	Survivin Cdh1
GO:0005525	MF	e	GTP binding	48/351	132375/8270255	2.2029628009558623e-29	8	48	1.767229717531504e-26	AEDAE11683, AILME06922, ANOGA04305, BOMIM15307, BOMMO10208, BOVIN11598, CALJA04551, CAMFO06971, CHLSB14380, CHOHO05444, CULQU08733, DANPL10614, DASNO12571, DIACI05356, DIPOR06033, DROGR07068, DROMO12194, DROVI00432, GORGO07475, HARSA00926, HELME03540, ICTTR07749, LINHU09864, LOXAF06687, MACEU09841, MELCN06875, MONDO11667, MUSPF14310, MYOLU06110, NASVI00985, NOMLE09810, NOTFU02140, OCHPR14565, OOC…	Survivin Cdh1
GO:0003713	MF	e	transcription coactivator activity	20/351	8822/8270255	4.856618837073009e-28	3	20	3.7846936794618945e-25	AILME04374, ANAPL07516, BOVIN18820, CHICK02926, CHLSB03502, FICAL13467, HORSE11187, LOXAF02910, MELGA03799, MONDO12347, MOUSE09345, MUSPF07523, MYOLU15619, OTOGA07641, PANTR44358, PONAB15955, RABIT00387, RATNO08839, SHEEP08795, TAEGU01838	Survivin Cdh1
GO:0016706	MF	e	2-oxoglutarate-dependent dioxygenase activity	15/351	2950/8270255	1.418679248517002e-26	4	15	1.0457966622513846e-23	BOVIN20038, CHLSB18496, HORSE20351, HUMAN29931, LOXAF03936, MONDO15518, MOUSE55148, MUSPF01252, MYOLU09736, OTOGA01053, PIGXX19412, PONAB16855, RABIT13524, RATNO21491, SHEEP19720	Survivin Cdh1
GO:0005506	MF	e	iron ion binding	36/351	92657/8270255	3.392027977033889e-23	6	36	2.2027991207999838e-20	AILME04374, ANAPL07516, BOVIN18820, BOVIN20038, CHICK02926, CHLSB03502, CHLSB18496, FICAL13467, HORSE11187, HORSE20351, HUMAN28888, HUMAN29931, LOXAF02910, LOXAF03936, MELGA03799, MONDO12347, MONDO15518, MOUSE09345, MOUSE55148, MUSPF01252, MUSPF07523, MYOLU09736, MYOLU15619, OTOGA01053, OTOGA07641, PANTR44358, PIGXX19412, PONAB15955, PONAB16855, RABIT00387, RABIT13524, RATNO08839, RATNO21491, SHE…	Survivin Cdh1
GO:0042393	MF	e	histone binding	10/351	6370/8270255	3.951750578451868e-13	3	10	2.245499938068223e-10	ASTMX04757, GADMO18012, GASAC11660, NOTFU23779, ORENI22005, ORYLA15724, POEFO08448, TAKRU14433, TETNG13465, XIPMA14296	Survivin Cdh1
GO:0008270	MF	e	zinc ion binding	36/351	247138/8270255	2.2287779689870237e-10	6	36	1.1690369058484822e-07	AILME04374, ANAPL07516, BOVIN18820, BOVIN20038, CHICK02926, CHLSB03502, CHLSB18496, FICAL13467, HORSE11187, HORSE20351, HUMAN28888, HUMAN29931, LOXAF02910, LOXAF03936, MELGA03799, MONDO12347, MONDO15518, MOUSE09345, MOUSE55148, MUSPF01252, MUSPF07523, MYOLU09736, MYOLU15619, OTOGA01053, OTOGA07641, PANTR44358, PIGXX19412, PONAB15955, PONAB16855, RABIT00387, RABIT13524, RATNO08839, RATNO21491, SHE…	Survivin Cdh1
GO:0016491	MF	e	oxidoreductase activity	45/351	537580/8270255	1.7342155296453754e-05	2	45	0.007277035164781172	AILME14312, ANAPL07295, ASTMX04757, BOVIN06223, CALJA11599, CHLSB14920, DANRE23129, DANRE26132, FICAL04518, GADMO18012, GASAC11660, HUMAN11477, HUMAN28888, HUMAN29931, LATCH02682, LEPOC09068, LOXAF06325, MELGA03558, MOUSE09345, MOUSE49670, MOUSE55148, MUSPF12911, MYOLU03884, NOMLE11756, NOTFU23779, ORENI22005, ORNAN15087, ORYLA15724, OTOGA10685, PANTR12953, PAPAN11706, PELSI10712, POEFO08448, PON…	Survivin Cdh1
GO:0055085	BP	p	transmembrane transport	0/351	446605/8270255	7.950917662197167e-09	4	0	3.804583846253118e-06		Survivin Cdh1
GO:0006508	BP	p	proteolysis	0/351	282867/8270255	1.0517217093163378e-05	5	0	0.004482142128375487		Survivin Cdh1
GO:0016310	BP	p	phosphorylation	1/351	319142/8270255	3.624720813919974e-05	5	1	0.014979433363585953	STRRB03200	Survivin Cdh1
GO:0006412	BP	p	translation	0/351	243948/8270255	4.919976897125213e-05	7	0	0.020028711920759727		Survivin Cdh1
GO:0005737	CC	p	cytoplasm	0/351	1257577/8270255	1.6971323513712595e-25	3	0	1.1869047406064384e-22		Survivin Cdh1
GO:0005886	CC	p	plasma membrane	0/351	756094/8270255	4.627491441703039e-15	2	0	2.685421895158519e-12		Survivin Cdh1
GO:0005622	CC	p	intracellular	0/351	474149/8270255	2.3522414715270857e-09	2	0	1.1880997432574308e-06		Survivin Cdh1
GO:0005829	CC	p	cytosol	0/351	359830/8270255	2.8264852040508534e-07	4	0	0.0001306650575262492		Survivin Cdh1
GO:0005524	MF	p	ATP binding	0/351	991579/8270255	6.256925265489196e-20	8	0	3.9687822468887863e-17		Survivin Cdh1
GO:0016787	MF	p	hydrolase activity	1/351	707791/8270255	1.219712941990117e-12	2	1	6.789320508730702e-10	STRRB03200	Survivin Cdh1
GO:0000166	MF	p	nucleotide binding	0/351	612908/8270255	2.8411956584192417e-12	4	0	1.5498722316676964e-09		Survivin Cdh1
GO:0003824	MF	p	catalytic activity	0/351	569321/8270255	2.3239668817753672e-11	1	0	1.2428666019690812e-08		Survivin Cdh1
GO:0003677	MF	p	DNA binding	7/351	749078/8270255	1.1265688661712635e-07	4	7	5.297787211176071e-05	ANOCA02794, BRAFL20031, ICTTR03387, MELGA14158, NOMLE16418, ORNAN04913, TETNG10120	Survivin Cdh1
GO:0016740	MF	p	transferase activity	10/351	801501/8270255	1.2244235565189131e-06	2	10	0.0005566025417342226	BRAFL00399, BRAFL08901, BRAFL08903, DROAN03690, DROER05597, DROMO02294, DROVI05216, DROYA13134, STRPU06911, STRPU21077	Survivin Cdh1
GO:0003723	MF	p	RNA binding	0/351	305900/8270255	3.091181037477556e-06	4	0	0.001382163324544268		Survivin Cdh1
GO:0003676	MF	p	nucleic acid binding	1/351	292311/8270255	0.00011296686761505813	3	1	0.044654656727546524	STRPU05693	Survivin Cdh1
GO:0005515	MF	p	protein binding	4/351	422965/8270255	0.0001354358609105038	2	4	0.0527716158047713	ANOCA01510, HUMAN28888, HUMAN29931, XENTR13168	Survivin Cdh1
GO:0016301	MF	p	kinase activity	1/351	271985/8270255	0.00023045157298119448	4	1	0.08852910778960675	STRRB03200	Survivin Cdh1
# GO	NS	enrichment	name	ratio_in_study	ratio_in_pop	p_uncorrected	depth	study_count	p_fdr_bh	study_items	CenpQ CenpW
GO:0090310	BP	e	negative regulation of methylation-dependent chromatin silencing	41/247	82/8270255	3.8222220933023024e-164	12	41	1.042511075948203e-159	AILME02495, BOVIN16263, CALJA21116, CANLF11099, CAVPO09417, CHILA04304, CHLSB01903, DASNO05792, ECHTE04151, ERIEU07302, FELCA07596, FUKDA20247, HORSE16367, HUMAN05922, JACJA21000, LOXAF14141, MACEU11250, MACMU03936, MICMU00976, MONDO14202, MOUSE41323, MUSPF13615, NANGA05174, NOMLE12839, OCHPR00661, OTOGA06373, PANPA08607, PANTR05045, PAPAN02991, PIGXX13628, PONAB02022, PROCA02792, PTEVA00676, RAB…	CenpQ CenpW
GO:0080111	BP	e	DNA demethylation	41/247	1377/8270255	7.098041882136678e-109	9	41	9.679954616763895e-105	AILME02495, BOVIN16263, CALJA21116, CANLF11099, CAVPO09417, CHILA04304, CHLSB01903, DASNO05792, ECHTE04151, ERIEU07302, FELCA07596, FUKDA20247, HORSE16367, HUMAN05922, JACJA21000, LOXAF14141, MACEU11250, MACMU03936, MICMU00976, MONDO14202, MOUSE41323, MUSPF13615, NANGA05174, NOMLE12839, OCHPR00661, OTOGA06373, PANPA08607, PANTR05045, PAPAN02991, PIGXX13628, PONAB02022, PROCA02792, PTEVA00676, RAB…	CenpQ CenpW
GO:0048483	BP	e	autonomic nervous system development	21/247	62/8270255	7.303144821322959e-80	4	21	4.979831875039593e-76	AILME05570, ANOCA00943, BOVIN14702, CALJA18539, CHLSB01753, FUKDA14579, HORSE16183, HUMAN18440, ICTTR00881, LOXAF06369, MOUSE22991, MUSPF17014, MYOLU01144, NOMLE15297, OTOGA04855, PAPAN04446, PELSI15278, PONAB10255, RABIT16937, RATNO21195, SHEEP00054	CenpQ CenpW
GO:0002021	BP	e	response to dietary excess	21/247	307/8270255	6.505132067341996e-64	5	21	2.9571246189458825e-60	AILME05570, ANOCA00943, BOVIN14702, CALJA18539, CHLSB01753, FUKDA14579, HORSE16183, HUMAN18440, ICTTR00881, LOXAF06369, MOUSE22991, MUSPF17014, MYOLU01144, NOMLE15297, OTOGA04855, PAPAN04446, PELSI15278, PONAB10255, RABIT16937, RATNO21195, SHEEP00054	CenpQ CenpW
GO:0042755	BP	e	eating behavior	21/247	381/8270255	6.951293400714208e-62	3	21	2.708521821492572e-58	AILME05570, ANOCA00943, BOVIN14702, CALJA18539, CHLSB01753, FUKDA14579, HORSE16183, HUMAN18440, ICTTR00881, LOXAF06369, MOUSE22991, MUSPF17014, MYOLU01144, NOMLE15297, OTOGA04855, PAPAN04446, PELSI15278, PONAB10255, RABIT16937, RATNO21195, SHEEP00054	CenpQ CenpW
GO:0034421	BP	e	post-translational protein acetylation	18/247	118/8270255	1.4818016032848286e-61	9	18	5.052017341199213e-58	AILME17645, CHLSB17010, FELCA04248, FUKDA03667, GORGO19418, HORSE09028, HUMAN27617, LOXAF12107, MACMU21153, MELGA06440, MOUSE12696, MUSPF03723, MYOLU00643, OTOGA08524, PONAB15103, RABIT08094, RATNO07781, SHEEP09216	CenpQ CenpW
GO:0001894	BP	e	tissue homeostasis	21/247	467/8270255	5.532148007713696e-60	5	21	1.6765481878932342e-56	AILME05570, ANOCA00943, BOVIN14702, CALJA18539, CHLSB01753, FUKDA14579, HORSE16183, HUMAN18440, ICTTR00881, LOXAF06369, MOUSE22991, MUSPF17014, MYOLU01144, NOMLE15297, OTOGA04855, PAPAN04446, PELSI15278, PONAB10255, RABIT16937, RATNO21195, SHEEP00054	CenpQ CenpW
GO:0043434	BP	e	response to peptide hormone	21/247	544/8270255	1.4533223178348795e-58	6	21	3.60357874717694e-55	AILME05570, ANOCA00943, BOVIN14702, CALJA18539, CHLSB01753, FUKDA14579, HORSE16183, HUMAN18440, ICTTR00881, LOXAF06369, MOUSE22991, MUSPF17014, MYOLU01144, NOMLE15297, OTOGA04855, PAPAN04446, PELSI15278, PONAB10255, RABIT16937, RATNO21195, SHEEP00054	CenpQ CenpW
GO:0006112	BP	e	energy reserve metabolic process	21/247	685/8270255	1.9860802716010996e-56	5	21	4.5141949506599995e-53	AILME05570, ANOCA00943, BOVIN14702, CALJA18539, CHLSB01753, FUKDA14579, HORSE16183, HUMAN18440, ICTTR00881, LOXAF06369, MOUSE22991, MUSPF17014, MYOLU01144, NOMLE15297, OTOGA04855, PAPAN04446, PELSI15278, PONAB10255, RABIT16937, RATNO21195, SHEEP00054	CenpQ CenpW
GO:0090209	BP	e	negative regulation of triglyceride metabolic process	14/247	37/8270255	1.8839459035205758e-54	7	14	3.9526634245018237e-51	AILME02495, BOVIN16263, HORSE16367, HUMAN05922, LOXAF14141, MONDO14202, MOUSE41323, MUSPF13615, OTOGA06373, PIGXX13628, RABIT12354, RATNO15278, SARHA10129, SHEEP14941	CenpQ CenpW
GO:0006397	BP	e	mRNA processing	41/247	33224/8270255	2.80497453727053e-52	8	41	4.781605031503357e-49	AILME02495, BOVIN16263, CALJA21116, CANLF11099, CAVPO09417, CHILA04304, CHLSB01903, DASNO05792, ECHTE04151, ERIEU07302, FELCA07596, FUKDA20247, HORSE16367, HUMAN05922, JACJA21000, LOXAF14141, MACEU11250, MACMU03936, MICMU00976, MONDO14202, MOUSE41323, MUSPF13615, NANGA05174, NOMLE12839, OCHPR00661, OTOGA06373, PANPA08607, PANTR05045, PAPAN02991, PIGXX13628, PONAB02022, PROCA02792, PTEVA00676, RAB…	CenpQ CenpW
GO:0040014	BP	e	regulation of multicellular organism growth	21/247	1253/8270255	7.249950187417754e-51	5	21	1.0407494282201014e-47	AILME05570, ANOCA00943, BOVIN14702, CALJA18539, CHLSB01753, FUKDA14579, HORSE16183, HUMAN18440, ICTTR00881, LOXAF06369, MOUSE22991, MUSPF17014, MYOLU01144, NOMLE15297, OTOGA04855, PAPAN04446, PELSI15278, PONAB10255, RABIT16937, RATNO21195, SHEEP00054	CenpQ CenpW
GO:0032868	BP	e	response to insulin	21/247	1260/8270255	8.155930082843429e-51	7	21	1.1122649650477727e-47	AILME05570, ANOCA00943, BOVIN14702, CALJA18539, CHLSB01753, FUKDA14579, HORSE16183, HUMAN18440, ICTTR00881, LOXAF06369, MOUSE22991, MUSPF17014, MYOLU01144, NOMLE15297, OTOGA04855, PAPAN04446, PELSI15278, PONAB10255, RABIT16937, RATNO21195, SHEEP00054	CenpQ CenpW
GO:0071168	BP	e	protein localization to chromatin	18/247	455/8270255	1.453942562749393e-50	7	18	1.8025583363177133e-47	AILME17645, CHLSB17010, FELCA04248, FUKDA03667, GORGO19418, HORSE09028, HUMAN27617, LOXAF12107, MACMU21153, MELGA06440, MOUSE12696, MUSPF03723, MYOLU00643, OTOGA08524, PONAB15103, RABIT08094, RATNO07781, SHEEP09216	CenpQ CenpW
GO:0045444	BP	e	fat cell differentiation	21/247	1744/8270255	7.779685234533171e-48	4	21	8.84128811549551e-45	AILME05570, ANOCA00943, BOVIN14702, CALJA18539, CHLSB01753, FUKDA14579, HORSE16183, HUMAN18440, ICTTR00881, LOXAF06369, MOUSE22991, MUSPF17014, MYOLU01144, NOMLE15297, OTOGA04855, PAPAN04446, PELSI15278, PONAB10255, RABIT16937, RATNO21195, SHEEP00054	CenpQ CenpW
GO:0006278	BP	e	RNA-dependent DNA biosynthetic process	23/247	3010/8270255	9.87120805985885e-48	8	23	1.0769487993306005e-44	DASNO02308, DASNO11331, DASNO17538, MELGA06456, MELGA13135, MELGA13905, PELSI15775, RABIT02081, RABIT14996, SHEEP05977, SHEEP20349, SHEEP20494, TAEGU05676, TAEGU08331, TAEGU09564, TAEGU10118, TAEGU13511, TAEGU14026, TAEGU14351, TAEGU14429, TAEGU15304, TAEGU16197, TAEGU16751	CenpQ CenpW
GO:0009749	BP	e	response to glucose	21/247	1895/8270255	4.474734256594033e-47	7	21	4.694168340330856e-44	AILME05570, ANOCA00943, BOVIN14702, CALJA18539, CHLSB01753, FUKDA14579, HORSE16183, HUMAN18440, ICTTR00881, LOXAF06369, MOUSE22991, MUSPF17014, MYOLU01144, NOMLE15297, OTOGA04855, PAPAN04446, PELSI15278, PONAB10255, RABIT16937, RATNO21195, SHEEP00054	CenpQ CenpW
GO:0006955	BP	e	immune response	29/247	11797/8270255	1.0635238934098281e-45	2	29	1.0359862211697523e-42	AILME01819, BOVIN05380, CALJA18818, CANLF15717, CAVPO00923, CHILA19136, CHLSB09515, DIPOR01877, FELCA19574, GORGO00027, HORSE08944, HUMAN00025, ICTTR10437, JACJA09180, LOXAF11522, MOUSE35142, MUSPF00951, MYOLU19758, NANGA15756, NOMLE16581, OCTDE18570, OTOGA09059, PANPA00024, PANTR19629, PAPAN00061, PIGXX14858, PTEVA06781, RATNO16936, SHEEP03847	CenpQ CenpW
GO:0034765	BP	e	regulation of ion transmembrane transport	27/247	8876/8270255	4.349195070929e-45	6	27	4.090492950330637e-42	AILME11623, ANAPL10977, CHICK05827, CHILA00373, CHLSB06743, FICAL09379, HUMAN14109, JACJA14207, LOXAF18355, MACEU10512, MELGA08670, MONDO04699, MOUSE19874, MYOLU10654, NANGA02256, OCTDE18441, OTOGA13184, PANTR16533, PAPAN08780, PELSI09283, PIGXX01825, PONAB06565, PROCA02248, PTEVA01275, RATNO09770, TAEGU05622, TURTR01362	CenpQ CenpW
GO:0016556	BP	e	mRNA modification	14/247	201/8270255	3.895123534475291e-43	8	14	3.5413164800937853e-40	AILME02495, BOVIN16263, HORSE16367, HUMAN05922, LOXAF14141, MONDO14202, MOUSE41323, MUSPF13615, OTOGA06373, PIGXX13628, RABIT12354, RATNO15278, SARHA10129, SHEEP14941	CenpQ CenpW
GO:0051260	BP	e	protein homooligomerization	28/247	12502/8270255	4.9408156148298625e-43	6	28	4.3471208353059515e-40	AILME11623, ANAPL10977, ANOCA05647, CHICK05827, CHILA00373, CHLSB06743, FICAL09379, HUMAN14109, JACJA14207, LOXAF18355, MACEU10512, MELGA08670, MONDO04699, MOUSE19874, MYOLU10654, NANGA02256, OCTDE18441, OTOGA13184, PANTR16533, PAPAN08780, PELSI09283, PIGXX01825, PONAB06565, PROCA02248, PTEVA01275, RATNO09770, TAEGU05622, TURTR01362	CenpQ CenpW
GO:0050794	BP	e	regulation of cellular process	29/247	15121/8270255	1.3172504121994235e-42	3	29	1.1227501560231025e-39	AILME01819, BOVIN05380, CALJA18818, CANLF15717, CAVPO00923, CHILA19136, CHLSB09515, DIPOR01877, FELCA19574, GORGO00027, HORSE08944, HUMAN00025, ICTTR10437, JACJA09180, LOXAF11522, MOUSE35142, MUSPF00951, MYOLU19758, NANGA15756, NOMLE16581, OCTDE18570, OTOGA09059, PANPA00024, PANTR19629, PAPAN00061, PIGXX14858, PTEVA06781, RATNO16936, SHEEP03847	CenpQ CenpW
GO:0002244	BP	e	hematopoietic progenitor cell differentiation	18/247	1616/8270255	1.4579350346364334e-40	4	18	1.2050053960517795e-37	AILME17645, CHLSB17010, FELCA04248, FUKDA03667, GORGO19418, HORSE09028, HUMAN27617, LOXAF12107, MACMU21153, MELGA06440, MOUSE12696, MUSPF03723, MYOLU00643, OTOGA08524, PONAB15103, RABIT08094, RATNO07781, SHEEP09216	CenpQ CenpW
GO:0016554	BP	e	cytidine to uridine editing	14/247	305/8270255	1.5647019039568248e-40	9	14	1.2552130714830116e-37	AILME02495, BOVIN16263, HORSE16367, HUMAN05922, LOXAF14141, MONDO14202, MOUSE41323, MUSPF13615, OTOGA06373, PIGXX13628, RABIT12354, RATNO15278, SARHA10129, SHEEP14941	CenpQ CenpW
GO:0048255	BP	e	mRNA stabilization	14/247	643/8270255	6.236792119823799e-36	10	14	4.47653960705774e-33	AILME02495, BOVIN16263, HORSE16367, HUMAN05922, LOXAF14141, MONDO14202, MOUSE41323, MUSPF13615, OTOGA06373, PIGXX13628, RABIT12354, RATNO15278, SARHA10129, SHEEP14941	CenpQ CenpW
GO:0010332	BP	e	response to gamma radiation	14/247	673/8270255	1.1875553032540349e-35	5	14	8.305274588783026e-33	AILME02495, BOVIN16263, HORSE16367, HUMAN05922, LOXAF14141, MONDO14202, MOUSE41323, MUSPF13615, OTOGA06373, PIGXX13628, RABIT12354, RATNO15278, SARHA10129, SHEEP14941	CenpQ CenpW
GO:0006641	BP	e	triglyceride metabolic process	14/247	705/8270255	2.2878416111151387e-35	7	14	1.5219726815406196e-32	AILME02495, BOVIN16263, HORSE16367, HUMAN05922, LOXAF14141, MONDO14202, MOUSE41323, MUSPF13615, OTOGA06373, PIGXX13628, RABIT12354, RATNO15278, SARHA10129, SHEEP14941	CenpQ CenpW
GO:0071805	BP	e	potassium ion transmembrane transport	27/247	21326/8270255	6.141344171298524e-35	8	27	3.9882181493373157e-32	AILME11623, ANAPL10977, CHICK05827, CHILA00373, CHLSB06743, FICAL09379, HUMAN14109, JACJA14207, LOXAF18355, MACEU10512, MELGA08670, MONDO04699, MOUSE19874, MYOLU10654, NANGA02256, OCTDE18441, OTOGA13184, PANTR16533, PAPAN08780, PELSI09283, PIGXX01825, PONAB06565, PROCA02248, PTEVA01275, RATNO09770, TAEGU05622, TURTR01362	CenpQ CenpW
GO:0006275	BP	e	regulation of DNA replication	18/247	3922/8270255	1.2386707073331085e-33	7	18	7.856917102909427e-31	AILME17645, CHLSB17010, FELCA04248, FUKDA03667, GORGO19418, HORSE09028, HUMAN27617, LOXAF12107, MACMU21153, MELGA06440, MOUSE12696, MUSPF03723, MYOLU00643, OTOGA08524, PONAB15103, RABIT08094, RATNO07781, SHEEP09216	CenpQ CenpW
GO:0010469	BP	e	regulation of signaling receptor activity	22/247	13742/8270255	7.233321191372357e-31	6	22	4.384196344326245e-28	AILME05570, ANOCA00943, BOVIN14702, CALJA18539, CHLSB01753, FUKDA14579, HORSE16183, HUMAN18440, ICTTR00881, LOXAF06369, MOUSE22991, MUSPF17014, MYOLU01144, NOMLE15297, OTOGA04855, PANTR30134, PAPAN04446, PELSI15278, PONAB10255, RABIT16937, RATNO21195, SHEEP00054	CenpQ CenpW
GO:0042157	BP	e	lipoprotein metabolic process	14/247	1780/8270255	1.02930023432587e-29	5	14	5.848784144007938e-27	AILME02495, BOVIN16263, HORSE16367, HUMAN05922, LOXAF14141, MONDO14202, MOUSE41323, MUSPF13615, OTOGA06373, PIGXX13628, RABIT12354, RATNO15278, SARHA10129, SHEEP14941	CenpQ CenpW
GO:0006302	BP	e	double-strand break repair	18/247	6620/8270255	1.4502407132137537e-29	8	18	8.072513357735741e-27	AILME17645, CHLSB17010, FELCA04248, FUKDA03667, GORGO19418, HORSE09028, HUMAN27617, LOXAF12107, MACMU21153, MELGA06440, MOUSE12696, MUSPF03723, MYOLU00643, OTOGA08524, PONAB15103, RABIT08094, RATNO07781, SHEEP09216	CenpQ CenpW
GO:0042158	BP	e	lipoprotein biosynthetic process	14/247	3199/8270255	3.720010540378612e-26	6	14	1.9894762252711106e-23	AILME02495, BOVIN16263, HORSE16367, HUMAN05922, LOXAF14141, MONDO14202, MOUSE41323, MUSPF13615, OTOGA06373, PIGXX13628, RABIT12354, RATNO15278, SARHA10129, SHEEP14941	CenpQ CenpW
GO:0009987	BP	e	cellular process	29/247	59430/8270255	7.494713319117396e-26	1	29	3.856949165640132e-23	AILME01819, BOVIN05380, CALJA18818, CANLF15717, CAVPO00923, CHILA19136, CHLSB09515, DIPOR01877, FELCA19574, GORGO00027, HORSE08944, HUMAN00025, ICTTR10437, JACJA09180, LOXAF11522, MOUSE35142, MUSPF00951, MYOLU19758, NANGA15756, NOMLE16581, OCTDE18570, OTOGA09059, PANPA00024, PANTR19629, PAPAN00061, PIGXX14858, PTEVA06781, RATNO16936, SHEEP03847	CenpQ CenpW
GO:0090502	BP	e	RNA phosphodiester bond hydrolysis, endonucleolytic	20/247	19387/8270255	1.9961028343694274e-24	8	20	1.0082167556930765e-21	MELGA06456, MELGA13135, MELGA13905, PELSI15775, RABIT02081, RABIT14996, SHEEP05977, SHEEP20349, SHEEP20494, TAEGU05676, TAEGU08331, TAEGU09564, TAEGU10118, TAEGU13511, TAEGU14026, TAEGU14351, TAEGU14429, TAEGU15304, TAEGU16197, TAEGU16751	CenpQ CenpW
GO:0007059	BP	e	chromosome segregation	18/247	17534/8270255	4.546829871514538e-22	2	18	2.2548142681010734e-19	AILME17645, CHLSB17010, FELCA04248, FUKDA03667, GORGO19418, HORSE09028, HUMAN27617, LOXAF12107, MACMU21153, MELGA06440, MOUSE12696, MUSPF03723, MYOLU00643, OTOGA08524, PONAB15103, RABIT08094, RATNO07781, SHEEP09216	CenpQ CenpW
GO:0042127	BP	e	regulation of cell population proliferation	14/247	6811/8270255	1.3508728286274254e-21	4	14	6.579474357288041e-19	AILME02495, BOVIN16263, HORSE16367, HUMAN05922, LOXAF14141, MONDO14202, MOUSE41323, MUSPF13615, OTOGA06373, PIGXX13628, RABIT12354, RATNO15278, SARHA10129, SHEEP14941	CenpQ CenpW
GO:0042953	BP	e	lipoprotein transport	14/247	11050/8270255	1.0630548331611698e-18	8	14	4.91437636855439e-16	AILME02495, BOVIN16263, HORSE16367, HUMAN05922, LOXAF14141, MONDO14202, MOUSE41323, MUSPF13615, OTOGA06373, PIGXX13628, RABIT12354, RATNO15278, SARHA10129, SHEEP14941	CenpQ CenpW
GO:0006813	BP	e	potassium ion transport	18/247	28387/8270255	2.0030593253514914e-18	7	18	9.105573849826987e-16	AILME11623, ANAPL10977, CHICK05827, CHLSB06743, FICAL09379, HUMAN14109, LOXAF18355, MELGA08670, MONDO04699, MOUSE19874, MYOLU10654, OTOGA13184, PANTR16533, PAPAN08780, PELSI09283, PONAB06565, RATNO09770, TAEGU05622	CenpQ CenpW
GO:0006629	BP	e	lipid metabolic process	22/247	75972/8270255	3.142525896750683e-15	3	22	1.3605141878392838e-12	AILME05570, ANOCA00943, BOVIN14702, CALJA18539, CHLSB01753, FUKDA14579, HORSE16183, HUMAN05922, HUMAN18440, ICTTR00881, LOXAF06369, MOUSE22991, MUSPF17014, MYOLU01144, NOMLE15297, OTOGA04855, PAPAN04446, PELSI15278, PONAB10255, RABIT16937, RATNO21195, SHEEP00054	CenpQ CenpW
GO:0090366	BP	e	positive regulation of mRNA modification	3/247	3/8270255	2.631731633137199e-14	9	3	1.1043150814433401e-11	HUMAN05922, MOUSE41323, RATNO15278	CenpQ CenpW
GO:0070383	BP	e	DNA cytosine deamination	3/247	39/8270255	2.4032244341068463e-10	9	3	9.103881450036699e-08	HUMAN05922, MOUSE41323, RATNO15278	CenpQ CenpW
GO:0006811	BP	e	ion transport	18/247	96142/8270255	1.1642637471203672e-09	4	18	4.350040233247673e-07	AILME11623, ANAPL10977, CHICK05827, CHLSB06743, FICAL09379, HUMAN14109, LOXAF18355, MELGA08670, MONDO04699, MOUSE19874, MYOLU10654, OTOGA13184, PANTR16533, PAPAN08780, PELSI09283, PONAB06565, RATNO09770, TAEGU05622	CenpQ CenpW
GO:0002023	BP	e	reduction of food intake in response to dietary excess	3/247	91/8270255	3.1909400407578367e-09	4	3	1.1604385281556e-06	HUMAN18440, MOUSE22991, RATNO21195	CenpQ CenpW
GO:0033209	BP	e	tumor necrosis factor-mediated signaling pathway	4/247	884/8270255	1.9221124655042015e-08	7	4	6.808521752808714e-06	BOVIN05380, FELCA19574, HORSE08944, RATNO16936	CenpQ CenpW
GO:0015074	BP	e	DNA integration	10/247	31345/8270255	5.2364029513879217e-08	7	10	1.8078846898620957e-05	FUKDA12844, RABIT02081, SHEEP05977, SHEEP20494, TAEGU08331, TAEGU10118, TAEGU13511, TAEGU14429, TAEGU15304, TAEGU16751	CenpQ CenpW
GO:0042098	BP	e	T cell proliferation	3/247	393/8270255	2.619382118165065e-07	6	3	8.82020336703113e-05	HUMAN00025, MOUSE35142, RATNO16936	CenpQ CenpW
GO:0007631	BP	e	feeding behavior	3/247	737/8270255	1.720572006871847e-06	2	3	0.0005556515204011176	HUMAN18440, MOUSE22991, RATNO21195	CenpQ CenpW
GO:0051592	BP	e	response to calcium ion	3/247	1102/8270255	5.7134525196850225e-06	5	3	0.001791200200855276	HUMAN05922, MOUSE41323, RATNO15278	CenpQ CenpW
GO:0010043	BP	e	response to zinc ion	3/247	1121/8270255	6.011854176898636e-06	5	3	0.0018633332122148895	HUMAN05922, MOUSE41323, RATNO15278	CenpQ CenpW
GO:0045471	BP	e	response to ethanol	3/247	1288/8270255	9.088409688588989e-06	5	3	0.002785240160182749	HUMAN05922, MOUSE41323, RATNO15278	CenpQ CenpW
GO:0009972	BP	e	cytidine deamination	3/247	1542/8270255	1.551401069505693e-05	11	3	0.0045993982794312795	HUMAN05922, MOUSE41323, RATNO15278	CenpQ CenpW
GO:0032869	BP	e	cellular response to insulin stimulus	3/247	1897/8270255	2.867000746286535e-05	8	3	0.008318877165421835	HUMAN05922, MOUSE41323, RATNO15278	CenpQ CenpW
GO:0030574	BP	e	collagen catabolic process	2/247	582/8270255	0.00014848825341735977	3	2	0.0413267052240662	ANOCA10199, ORNAN19710	CenpQ CenpW
GO:0006970	BP	e	response to osmotic stress	3/247	3669/8270255	0.00019963552281306645	3	3	0.05445058884726387	HUMAN05922, MOUSE41323, RATNO15278	CenpQ CenpW
GO:0010369	CC	e	chromocenter	18/247	315/8270255	1.6692143792716956e-53	6	18	3.2519872996168217e-50	AILME17645, CHLSB17010, FELCA04248, FUKDA03667, GORGO19418, HORSE09028, HUMAN27617, LOXAF12107, MACMU21153, MELGA06440, MOUSE12696, MUSPF03723, MYOLU00643, OTOGA08524, PONAB15103, RABIT08094, RATNO07781, SHEEP09216	CenpQ CenpW
GO:0001741	CC	e	XY body	17/247	229/8270255	1.3575805276987047e-52	7	17	2.4685339261988113e-49	AILME17645, CHLSB17010, FELCA04248, FUKDA03667, GORGO19418, HORSE09028, HUMAN27617, LOXAF12107, MACMU21153, MOUSE12696, MUSPF03723, MYOLU00643, OTOGA08524, PONAB15103, RABIT08094, RATNO07781, SHEEP09216	CenpQ CenpW
GO:0008076	CC	e	voltage-gated potassium channel complex	27/247	5139/8270255	1.8171798977702957e-51	7	27	2.753532317315823e-48	AILME11623, ANAPL10977, CHICK05827, CHILA00373, CHLSB06743, FICAL09379, HUMAN14109, JACJA14207, LOXAF18355, MACEU10512, MELGA08670, MONDO04699, MOUSE19874, MYOLU10654, NANGA02256, OCTDE18441, OTOGA13184, PANTR16533, PAPAN08780, PELSI09283, PIGXX01825, PONAB06565, PROCA02248, PTEVA01275, RATNO09770, TAEGU05622, TURTR01362	CenpQ CenpW
GO:0031618	CC	e	nuclear pericentric heterochromatin	18/247	461/8270255	1.8485915513283837e-50	8	18	2.1921884592383333e-47	AILME17645, CHLSB17010, FELCA04248, FUKDA03667, GORGO19418, HORSE09028, HUMAN27617, LOXAF12107, MACMU21153, MELGA06440, MOUSE12696, MUSPF03723, MYOLU00643, OTOGA08524, PONAB15103, RABIT08094, RATNO07781, SHEEP09216	CenpQ CenpW
GO:0035861	CC	e	site of double-strand break	18/247	2023/8270255	8.383184145939459e-39	6	18	6.351426321680521e-36	AILME17645, CHLSB17010, FELCA04248, FUKDA03667, GORGO19418, HORSE09028, HUMAN27617, LOXAF12107, MACMU21153, MELGA06440, MOUSE12696, MUSPF03723, MYOLU00643, OTOGA08524, PONAB15103, RABIT08094, RATNO07781, SHEEP09216	CenpQ CenpW
GO:0000785	CC	e	chromatin	18/247	6401/8270255	7.954425465609046e-30	5	18	4.616105416478441e-27	AILME17645, CHLSB17010, FELCA04248, FUKDA03667, GORGO19418, HORSE09028, HUMAN27617, LOXAF12107, MACMU21153, MELGA06440, MOUSE12696, MUSPF03723, MYOLU00643, OTOGA08524, PONAB15103, RABIT08094, RATNO07781, SHEEP09216	CenpQ CenpW
GO:0030054	CC	e	cell junction	18/247	24784/8270255	1.9115180061147355e-19	1	18	8.989078209789553e-17	AILME17645, CHLSB17010, FELCA04248, FUKDA03667, GORGO19418, HORSE09028, HUMAN27617, LOXAF12107, MACMU21153, MELGA06440, MOUSE12696, MUSPF03723, MYOLU00643, OTOGA08524, PONAB15103, RABIT08094, RATNO07781, SHEEP09216	CenpQ CenpW
GO:0005694	CC	e	chromosome	18/247	35306/8270255	8.479138298124391e-17	5	18	3.791286837399061e-14	AILME17645, CHLSB17010, FELCA04248, FUKDA03667, GORGO19418, HORSE09028, HUMAN27617, LOXAF12107, MACMU21153, MELGA06440, MOUSE12696, MUSPF03723, MYOLU00643, OTOGA08524, PONAB15103, RABIT08094, RATNO07781, SHEEP09216	CenpQ CenpW
GO:0005794	CC	e	Golgi apparatus	18/247	61142/8270255	8.45517095277759e-13	5	18	3.4420117572687873e-10	AILME17645, CHLSB17010, FELCA04248, FUKDA03667, GORGO19418, HORSE09028, HUMAN27617, LOXAF12107, MACMU21153, MELGA06440, MOUSE12696, MUSPF03723, MYOLU00643, OTOGA08524, PONAB15103, RABIT08094, RATNO07781, SHEEP09216	CenpQ CenpW
GO:0004126	MF	e	cytidine deaminase activity	41/247	2410/8270255	8.302838558502803e-99	5	41	7.548664056105466e-95	AILME02495, BOVIN16263, CALJA21116, CANLF11099, CAVPO09417, CHILA04304, CHLSB01903, DASNO05792, ECHTE04151, ERIEU07302, FELCA07596, FUKDA20247, HORSE16367, HUMAN05922, JACJA21000, LOXAF14141, MACEU11250, MACMU03936, MICMU00976, MONDO14202, MOUSE41323, MUSPF13615, NANGA05174, NOMLE12839, OCHPR00661, OTOGA06373, PANPA08607, PANTR05045, PAPAN02991, PIGXX13628, PONAB02022, PROCA02792, PTEVA00676, RAB…	CenpQ CenpW
GO:0005179	MF	e	hormone activity	38/247	5426/8270255	6.7706386841862716e-77	5	38	3.693383402223611e-73	AILME05570, ANOCA00943, BOVIN14702, CALJA18539, CANLF10128, CAVPO13419, CHILA23216, CHLSB01753, DIPOR01772, FUKDA14579, GORGO13315, HORSE16183, HUMAN18440, ICTTR00881, JACJA13806, LOXAF06369, MACEU05311, MACMU05718, MICMU06432, MOUSE22991, MUSPF17014, MYOLU01144, NANGA16653, NOMLE15297, OCHPR00623, OCTDE15952, OTOGA04855, PANPA26972, PANTR30134, PAPAN04446, PELSI15278, PONAB10255, PROCA03945, PTE…	CenpQ CenpW
GO:0004468	MF	e	lysine N-acetyltransferase activity, acting on acetyl phosphate as donor	18/247	149/8270255	1.3262109284006873e-59	7	18	3.617240307212874e-56	AILME17645, CHLSB17010, FELCA04248, FUKDA03667, GORGO19418, HORSE09028, HUMAN27617, LOXAF12107, MACMU21153, MELGA06440, MOUSE12696, MUSPF03723, MYOLU00643, OTOGA08524, PONAB15103, RABIT08094, RATNO07781, SHEEP09216	CenpQ CenpW
GO:0016814	MF	e	hydrolase activity, acting on carbon-nitrogen (but not peptide) bonds, in cyclic amidines	20/247	787/8270255	3.795590886154098e-52	4	20	6.08969067175606e-49	AILME02495, BOVIN16263, CALJA21116, CHLSB01903, HORSE16367, HUMAN05922, LOXAF14141, MONDO14202, MOUSE41323, MUSPF13615, NOMLE12839, OTOGA06373, PANTR05045, PELSI05347, PIGXX13628, PONAB02022, RABIT12354, RATNO15278, SARHA10129, SHEEP14941	CenpQ CenpW
GO:0003964	MF	e	RNA-directed DNA polymerase activity	23/247	2265/8270255	1.4132943687862874e-50	6	23	1.8025583363177133e-47	DASNO02308, DASNO11331, DASNO17538, MELGA06456, MELGA13135, MELGA13905, PELSI15775, RABIT02081, RABIT14996, SHEEP05977, SHEEP20349, SHEEP20494, TAEGU05676, TAEGU08331, TAEGU09564, TAEGU10118, TAEGU13511, TAEGU14026, TAEGU14351, TAEGU14429, TAEGU15304, TAEGU16197, TAEGU16751	CenpQ CenpW
GO:0005249	MF	e	voltage-gated potassium channel activity	27/247	7536/8270255	5.385473817082171e-47	9	27	5.44032586521912e-44	AILME11623, ANAPL10977, CHICK05827, CHILA00373, CHLSB06743, FICAL09379, HUMAN14109, JACJA14207, LOXAF18355, MACEU10512, MELGA08670, MONDO04699, MOUSE19874, MYOLU10654, NANGA02256, OCTDE18441, OTOGA13184, PANTR16533, PAPAN08780, PELSI09283, PIGXX01825, PONAB06565, PROCA02248, PTEVA01275, RATNO09770, TAEGU05622, TURTR01362	CenpQ CenpW
GO:0004523	MF	e	RNA-DNA hybrid ribonuclease activity	23/247	6586/8270255	6.240332669850135e-40	8	23	4.8630021020046404e-37	DASNO02308, DASNO11331, DASNO17538, MELGA06456, MELGA13135, MELGA13905, PELSI15775, RABIT02081, RABIT14996, SHEEP05977, SHEEP20349, SHEEP20494, TAEGU05676, TAEGU08331, TAEGU09564, TAEGU10118, TAEGU13511, TAEGU14026, TAEGU14351, TAEGU14429, TAEGU15304, TAEGU16197, TAEGU16751	CenpQ CenpW
GO:0017091	MF	e	AU-rich element binding	14/247	532/8270255	4.27574999165695e-37	5	14	3.1519211087146845e-34	AILME02495, BOVIN16263, HORSE16367, HUMAN05922, LOXAF14141, MONDO14202, MOUSE41323, MUSPF13615, OTOGA06373, PIGXX13628, RABIT12354, RATNO15278, SARHA10129, SHEEP14941	CenpQ CenpW
GO:0004888	MF	e	transmembrane signaling receptor activity	30/247	30262/8270255	1.3221440028757008e-35	3	30	9.015369419608684e-33	AILME01819, BOVIN05380, CALJA18818, CANLF15717, CAVPO00923, CHILA19136, CHLSB09515, DIPOR01877, FELCA19574, GORGO00027, HORSE08944, HUMAN00025, ICTTR10437, JACJA09180, LOXAF11522, MOUSE35142, MUSPF00951, MYOLU19758, NANGA15756, NOMLE16581, OCTDE18570, OTOGA09059, PANPA00024, PANTR19629, PAPAN00061, PIGXX14858, PONAB01978, PTEVA06781, RATNO16936, SHEEP03847	CenpQ CenpW
GO:0005244	MF	e	voltage-gated ion channel activity	19/247	7220/8270255	7.158489433376938e-31	7	19	4.384196344326245e-28	AILME11623, ANAPL10977, ANOCA05647, CHICK05827, CHLSB06743, FICAL09379, HUMAN14109, LOXAF18355, MELGA08670, MONDO04699, MOUSE19874, MYOLU10654, OTOGA13184, PANTR16533, PAPAN08780, PELSI09283, PONAB06565, RATNO09770, TAEGU05622	CenpQ CenpW
GO:0016407	MF	e	acetyltransferase activity	18/247	5742/8270255	1.1418296242864493e-30	5	18	6.770305000524544e-28	AILME17645, CHLSB17010, FELCA04248, FUKDA03667, GORGO19418, HORSE09028, HUMAN27617, LOXAF12107, MACMU21153, MELGA06440, MOUSE12696, MUSPF03723, MYOLU00643, OTOGA08524, PONAB15103, RABIT08094, RATNO07781, SHEEP09216	CenpQ CenpW
GO:0008270	MF	e	zinc ion binding	53/247	247138/8270255	1.8055513339888945e-29	6	53	9.849282526909419e-27	AILME02495, BOVIN16263, CALJA21116, CANLF11099, CAVPO09404, CAVPO09417, CHILA04304, CHLSB01903, DASNO05792, ECHTE04151, ERIEU07302, FELCA07596, FUKDA20247, HORSE16367, HUMAN05922, JACJA21000, LOXAF14141, MACEU11250, MACMU03936, MICMU00976, MONDO14202, MOUSE41323, MUSPF13615, NANGA05174, NOMLE12839, OCHPR00661, ORNAN19710, OTOGA06373, PANPA08607, PANTR05045, PAPAN02991, PELSI05347, PIGXX13628, PON…	CenpQ CenpW
GO:0005267	MF	e	potassium channel activity	18/247	10334/8270255	4.018962155964142e-26	8	18	2.108022938536961e-23	AILME11623, ANAPL10977, CHICK05827, CHLSB06743, FICAL09379, HUMAN14109, LOXAF18355, MELGA08670, MONDO04699, MOUSE19874, MYOLU10654, OTOGA13184, PANTR16533, PAPAN08780, PELSI09283, PONAB06565, RATNO09770, TAEGU05622	CenpQ CenpW
GO:0005216	MF	e	ion channel activity	18/247	23922/8270255	1.0336683938636565e-19	5	18	4.946193937303724e-17	AILME11623, ANAPL10977, CHICK05827, CHLSB06743, FICAL09379, HUMAN14109, LOXAF18355, MELGA08670, MONDO04699, MOUSE19874, MYOLU10654, OTOGA13184, PANTR16533, PAPAN08780, PELSI09283, PONAB06565, RATNO09770, TAEGU05622	CenpQ CenpW
GO:0003723	MF	e	RNA binding	41/247	305900/8270255	1.1383600397449942e-15	4	41	5.007866142587858e-13	AILME02495, BOVIN16263, CALJA21116, CANLF11099, CAVPO09417, CHILA04304, CHLSB01903, DASNO05792, ECHTE04151, ERIEU07302, FELCA07596, FUKDA20247, HORSE16367, HUMAN05922, JACJA21000, LOXAF14141, MACEU11250, MACMU03936, MICMU00976, MONDO14202, MOUSE41323, MUSPF13615, NANGA05174, NOMLE12839, OCHPR00661, OTOGA06373, PANPA08607, PANTR05045, PAPAN02991, PIGXX13628, PONAB02022, PROCA02792, PTEVA00676, RAB…	CenpQ CenpW
GO:0031861	MF	e	prolactin-releasing peptide receptor binding	3/247	3/8270255	2.631731633137199e-14	6	3	1.1043150814433401e-11	HUMAN18440, MOUSE22991, RATNO21195	CenpQ CenpW
GO:0005515	MF	e	protein binding	42/247	422965/8270255	9.147834466331776e-12	2	42	3.6692233098411643e-09	AILME02495, BOVIN16263, CALJA21116, CANLF11099, CAVPO09417, CHILA04304, CHLSB01903, DASNO05792, ECHTE04151, ERIEU07302, FELCA07596, FUKDA20247, HORSE16367, HUMAN00025, HUMAN05922, JACJA21000, LOXAF14141, MACEU11250, MACMU03936, MICMU00976, MONDO14202, MOUSE41323, MUSPF13615, NANGA05174, NOMLE12839, OCHPR00661, OTOGA06373, PANPA08607, PANTR05045, PAPAN02991, PIGXX13628, PONAB02022, PROCA02792, PTE…	CenpQ CenpW
GO:0008289	MF	e	lipid binding	11/247	22433/8270255	1.354851788472167e-10	2	11	5.204729933884275e-08	AILME13720, ANAPL14580, ANOCA12484, BOVIN03429, CANLF09447, HORSE10595, MOUSE28306, NANGA23633, PIGXX07767, RATNO13880, SHEEP04587	CenpQ CenpW
GO:0003676	MF	e	nucleic acid binding	27/247	292311/8270255	2.7329494576803736e-07	3	27	9.090389811979535e-05	DASNO02308, DASNO11331, DASNO17538, FICAL14687, FUKDA12844, GORGO13752, MELGA06456, MELGA13135, MELGA13905, PELSI15775, RABIT02081, RABIT14996, SHEEP05977, SHEEP20349, SHEEP20494, TAEGU05676, TAEGU07697, TAEGU08331, TAEGU09564, TAEGU10118, TAEGU13511, TAEGU14026, TAEGU14351, TAEGU14429, TAEGU15304, TAEGU16197, TAEGU16751	CenpQ CenpW
GO:0005184	MF	e	neuropeptide hormone activity	3/247	1032/8270255	4.698771380722826e-06	6	3	0.0014902208070838965	HUMAN18440, MOUSE22991, RATNO21195	CenpQ CenpW
GO:0005031	MF	e	tumor necrosis factor-activated receptor activity	2/247	169/8270255	1.2569795266407958e-05	5	2	0.003809346287680856	HUMAN00025, RATNO16936	CenpQ CenpW
GO:0043021	MF	e	ribonucleoprotein complex binding	3/247	1796/8270255	2.4382277641779984e-05	3	3	0.007150823899780097	HUMAN05922, MOUSE41323, RATNO15278	CenpQ CenpW
GO:0004131	MF	e	cytosine deaminase activity	3/247	2426/8270255	5.928975234755417e-05	5	3	0.01702239995031095	HUMAN05922, MOUSE41323, RATNO15278	CenpQ CenpW
GO:0004540	MF	e	ribonuclease activity	4/247	8734/8270255	0.00015334955962325968	5	4	0.04224857816893341	CHICK00858, CHICK00954, CHICK12278, CHICK13739	CenpQ CenpW
GO:0016740	MF	e	transferase activity	43/247	801501/8270255	0.0002116527657600262	2	43	0.05715672461489816	AILME17645, BOVIN18375, CALJA05650, CANLF09961, CAVPO18459, CHILA00774, CHLSB17010, CHOHO09899, DASNO17304, DIPOR03219, ECHTE11355, ERIEU03438, FELCA04248, FUKDA03667, GORGO19418, HORSE09028, HUMAN27617, ICTTR11009, JACJA17620, LOXAF12107, MACMU21153, MONDO00839, MOUSE12696, MUSPF03723, MYOLU00643, NANGA09622, NOMLE12092, OCHPR14868, ORNAN07799, OTOGA08524, PAPAN16737, PIGXX05156, PONAB15103, PTE…	CenpQ CenpW
GO:0055114	BP	p	oxidation-reduction process	0/247	802703/8270255	1.8393804124904682e-11	2	0	7.270884166764858e-09		CenpQ CenpW
GO:0006355	BP	p	regulation of transcription, DNA-templated	0/247	570260/8270255	4.278996339998939e-08	9	0	1.4962772458137316e-05		CenpQ CenpW
GO:0006351	BP	p	transcription, DNA-templated	0/247	449157/8270255	1.7316362688944087e-06	9	0	0.0005556515204011176		CenpQ CenpW
GO:0008152	BP	p	metabolic process	0/247	331391/8270255	6.585408446819508e-05	1	0	0.018710105769479384		CenpQ CenpW
GO:0016310	BP	p	phosphorylation	0/247	319142/8270255	9.820152640328003e-05	5	0	0.027612851882984155		CenpQ CenpW
GO:0005886	CC	p	plasma membrane	1/247	756094/8270255	2.8168390947776673e-09	2	1	1.0382335987846064e-06	ANOCA12484	CenpQ CenpW
GO:0005622	CC	p	intracellular	0/247	474149/8270255	7.624138257279142e-07	2	0	0.0002505402059846851		CenpQ CenpW
GO:0016021	CC	p	integral component of membrane	61/247	2961385/8270255	0.0002458287849640241	3	61	0.06573509911660545	AILME01819, AILME11623, ANAPL07889, ANAPL10977, BOVIN05380, CALJA18818, CANLF15717, CAVPO00923, CHICK05827, CHICK06976, CHICK15068, CHILA19136, CHLSB06743, CHLSB09515, DIPOR01877, FELCA01291, FELCA19574, FICAL09379, FICAL15237, FICAL15258, GORGO00027, HORSE08944, HUMAN00025, HUMAN14109, ICTTR10437, JACJA09180, LOXAF11522, LOXAF18355, MELGA07550, MELGA08670, MELGA14269, MONDO04699, MONDO11713, MON…	CenpQ CenpW
GO:0005524	MF	p	ATP binding	0/247	991579/8270255	3.328244460383317e-14	8	0	1.3754222372265906e-11		CenpQ CenpW
GO:0003677	MF	p	DNA binding	0/247	749078/8270255	1.0623428337921399e-10	4	0	4.139342970240088e-08		CenpQ CenpW
GO:0000166	MF	p	nucleotide binding	0/247	612908/8270255	1.2607197904164282e-08	4	0	4.524491089948432e-06		CenpQ CenpW
GO:0016491	MF	p	oxidoreductase activity	0/247	537580/8270255	9.660581791849314e-08	2	0	3.2936546046586254e-05		CenpQ CenpW
GO:0046872	MF	p	metal ion binding	8/247	910532/8270255	1.4756954492423348e-05	4	8	0.004423032239349965	ANOCA10199, HUMAN05922, HUMAN27617, MONDO14202, MOUSE12696, MOUSE41323, ORNAN19710, RATNO15278	CenpQ CenpW
# GO	NS	enrichment	name	ratio_in_study	ratio_in_pop	p_uncorrected	depth	study_count	p_fdr_bh	study_items	CenpS
GO:0097712	BP	e	vesicle targeting, trans-Golgi to periciliary membrane compartment	54/273	54/8270255	3.673842727651157e-245	4	54	5.010203019834266e-241	AILME15347, ANAPL09884, ANOCA04163, BOVIN00306, CALJA07165, CALJA07166, CANLF13406, CAVPO15933, CHILA05961, CHLSB05016, CHOHO04257, DASNO00951, ECHTE00896, ERIEU11965, FELCA10683, FICAL10193, FUKDA00741, GORGO14530, HORSE08057, HUMAN22023, ICTTR00865, JACJA23873, LOXAF11137, MACMU13953, MELGA02613, MICMU10816, MONDO06801, MOUSE15639, MUSPF16557, MYOLU07493, NANGA17708, NOMLE16833, OCHPR06237, OCT…	CenpS
GO:0017183	BP	e	peptidyl-diphthamide biosynthetic process from peptidyl-histidine	83/273	1613/8270255	4.761202341693938e-238	10	83	4.3287264623234054e-234	AGABI03754, ASHGO04180, ASPAC01734, ASPCL03660, ASPFN08986, ASPFU05283, ASPGL07733, ASPOR04624, ASPTN08870, AURPU02975, AURST01790, BLUGR04497, CANAL01744, CANAW02297, CANGA04333, CANTE01341, COCLU02487, COLGR10467, COLSU02818, COPCI00277, CRYNJ01064, CRYPA01900, DEBHA00837, DEKBR00073, DOTSN11197, DROME20299, EMEND07317, FOMME07545, FUSC102816, FUSO409551, GIBM706038, GIBZA07934, GLOTR02277, HET…	CenpS
GO:0034454	BP	e	microtubule anchoring at centrosome	57/273	390/8270255	1.0895644566233636e-189	8	57	7.429467638600561e-186	AILME15347, ANAPL09884, ANOCA04163, BOVIN00306, CALJA07165, CALJA07166, CANLF13406, CAVPO15933, CHILA05961, CHLSB05016, CHOHO04257, DASNO00951, ECHTE00896, ERIEU11965, FELCA10683, FICAL10193, FUKDA00741, GORGO14530, HORSE08057, HUMAN22023, ICTTR00865, IXOSC19591, JACJA23873, LOXAF11137, MACMU13953, MELGA02613, MICMU10816, MONDO06801, MOUSE15639, MUSPF16557, MYOLU07493, NANGA17708, NOMLE16833, OCH…	CenpS
GO:2000765	BP	e	regulation of cytoplasmic translation	38/273	221/8270255	2.7181770992716672e-129	8	38	9.26728504782934e-126	ACYPI24402, AEDAE03920, ANODA07369, ANOGA03793, APIME01859, BOMIM10331, BOMMO08434, CAMFO08076, DANPL09592, DENPD04089, DROAN04351, DROBM11829, DROBP11736, DROEL08614, DROER04579, DROEU12440, DROFC12254, DROGR06092, DROKI05248, DROMO03123, DROPE05867, DROPS07221, DRORH09231, DROSE01477, DROTK08027, DROVI04972, DROWI00357, DROYA13846, HARSA09349, LINHU16574, LUCCU02108, NASVI12070, OOCBI12542, PED…	CenpS
GO:0060271	BP	e	cilium assembly	44/273	9855/8270255	2.331293407679919e-78	6	44	7.065114188274421e-75	AILME15347, ANAPL09884, ANOCA04163, ASTMX04914, BOVIN00306, CALJA07165, CAVPO15933, CHICK13362, CHLSB05016, DANRE20917, FICAL10193, GADMO09807, GASAC00668, HORSE08057, HUMAN22023, ICTTR00865, IXOSC19591, LOXAF11137, MACMU13953, MELGA02613, MONDO06801, MOUSE15639, MUSPF16557, MYOLU07493, NOTFU26976, ORENI20632, OTOGA09573, PANTR33026, PAPAN11025, PELSI03992, PIGXX04662, POEFO04991, PONAB11345, RAB…	CenpS
GO:0006464	BP	e	cellular protein modification process	38/273	31346/8270255	1.926291152130068e-46	6	38	4.3782992645289675e-43	ACYPI24402, AEDAE03920, ANODA07369, ANOGA03793, APIME01859, BOMIM10331, BOMMO08434, CAMFO08076, DANPL09592, DENPD04089, DROAN04351, DROBM11829, DROBP11736, DROEL08614, DROER04579, DROEU12440, DROFC12254, DROGR06092, DROKI05248, DROMO03123, DROPE05867, DROPS07221, DRORH09231, DROSE01477, DROTK08027, DROVI04972, DROWI00357, DROYA13846, HARSA09349, LINHU16574, LUCCU02108, NASVI12070, OOCBI12542, PED…	CenpS
GO:1901546	BP	e	regulation of synaptic vesicle lumen acidification	10/273	12/8270255	8.580775813776261e-44	9	10	1.8003127716980578e-40	DANRE13222, GASAC17675, LATCH09337, LEPOC11816, ORENI05508, ORYLA12189, TAKRU22744, TETNG11397, XENTR08116, XIPMA15770	CenpS
GO:0001755	BP	e	neural crest cell migration	10/273	1161/8270255	1.4833285091440546e-21	6	10	2.1293571098370576e-18	DANRE13222, GASAC17675, LATCH09337, LEPOC11816, ORENI05508, ORYLA12189, TAKRU22744, TETNG11397, XENTR08116, XIPMA15770	CenpS
GO:0030100	BP	e	regulation of endocytosis	10/273	1633/8270255	4.484769251265575e-20	6	10	6.116104066413428e-17	DANRE13222, GASAC17675, LATCH09337, LEPOC11816, ORENI05508, ORYLA12189, TAKRU22744, TETNG11397, XENTR08116, XIPMA15770	CenpS
GO:0090263	BP	e	positive regulation of canonical Wnt signaling pathway	10/273	2680/8270255	6.234108216915414e-18	8	10	8.096919124588948e-15	DANRE13222, GASAC17675, LATCH09337, LEPOC11816, ORENI05508, ORYLA12189, TAKRU22744, TETNG11397, XENTR08116, XIPMA15770	CenpS
GO:0051649	BP	e	establishment of localization in cell	10/273	3318/8270255	5.1950307630637146e-17	3	10	6.440657457389218e-14	ASTMX04914, DANRE20917, GADMO09807, GASAC00668, NOTFU26976, ORENI20632, POEFO04991, TAKRU20201, TETNG00613, XIPMA01582	CenpS
GO:0035149	BP	e	lumen formation, open tracheal system	6/273	183/8270255	5.849598204077072e-17	4	6	6.936860478965311e-14	DROGR04609, DROME19385, DROPE01492, DROPS07853, DROSE08240, DROWI00458	CenpS
GO:0000226	BP	e	microtubule cytoskeleton organization	10/273	9128/8270255	1.1001388586992567e-12	5	10	1.200251494840889e-09	ASTMX04914, DANRE20917, GADMO09807, GASAC00668, NOTFU26976, ORENI20632, POEFO04991, TAKRU20201, TETNG00613, XIPMA01582	CenpS
GO:0008593	BP	e	regulation of Notch signaling pathway	6/273	1157/8270255	3.89976334030673e-12	6	6	4.091001734879464e-09	DROGR04609, DROME19385, DROPE01492, DROPS07853, DROSE08240, DROWI00458	CenpS
GO:0007035	BP	e	vacuolar acidification	6/273	1723/8270255	4.2053932187967e-11	12	6	3.8234033347559996e-08	DROGR04609, DROME19385, DROPE01492, DROPS07853, DROSE08240, DROWI00458	CenpS
GO:0030030	BP	e	cell projection organization	5/273	2475/8270255	2.7240663062896545e-08	3	5	2.1228259572585808e-05	BOVIN00306, DANRE20917, HUMAN22023, MOUSE15639, XENTR08026	CenpS
GO:0016192	BP	e	vesicle-mediated transport	10/273	37067/8270255	6.019556150038472e-07	4	10	0.00041045848498074826	ASTMX04914, DANRE20917, GADMO09807, GASAC00668, NOTFU26976, ORENI20632, POEFO04991, TAKRU20201, TETNG00613, XIPMA01582	CenpS
GO:0006417	BP	e	regulation of translation	8/273	29876/8270255	8.56743006796794e-06	7	8	0.005434340816368037	ASTMX01383, GADMO15903, GASAC06554, NOTFU25355, ORENI12636, POEFO01948, TAKRU20585, XIPMA17013	CenpS
GO:0036064	CC	e	ciliary basal body	69/273	4468/8270255	1.108916129724539e-160	6	69	6.04913748764736e-157	AILME15347, ANAPL09884, ANOCA04163, ASTMX04914, BOVIN00306, CALJA07165, CALJA07166, CANLF13406, CAVPO15933, CHICK13362, CHILA05961, CHLSB05016, CHOHO04257, DANRE20917, DASNO00951, ECHTE00896, ERIEU11965, FELCA10683, FICAL10193, FUKDA00741, GADMO09807, GASAC00668, GORGO14530, HORSE08057, HUMAN22023, ICTTR00865, IXOSC19591, JACJA23873, LOXAF11137, MACMU13953, MELGA02613, MICMU10816, MONDO06801, MOU…	CenpS
GO:0000922	CC	e	spindle pole	69/273	7488/8270255	3.7944355792544325e-145	5	69	1.7248871737360776e-141	AILME15347, ANAPL09884, ANOCA04163, ASTMX04914, BOVIN00306, CALJA07165, CALJA07166, CANLF13406, CAVPO15933, CHICK13362, CHILA05961, CHLSB05016, CHOHO04257, DANRE20917, DASNO00951, ECHTE00896, ERIEU11965, FELCA10683, FICAL10193, FUKDA00741, GADMO09807, GASAC00668, GORGO14530, HORSE08057, HUMAN22023, ICTTR00865, IXOSC19591, JACJA23873, LOXAF11137, MACMU13953, MELGA02613, MICMU10816, MONDO06801, MOU…	CenpS
GO:0005814	CC	e	centriole	59/273	4071/8270255	1.8296975949235555e-135	6	59	7.129285985934283e-132	AILME15347, ANAPL09884, ANOCA04163, BOVIN00306, CALJA07165, CALJA07166, CANLF13406, CAVPO15933, CHILA05961, CHLSB05016, CHOHO04257, DANRE20917, DASNO00951, ECHTE00896, ERIEU11965, FELCA10683, FICAL10193, FUKDA00741, GORGO14530, HORSE08057, HUMAN22023, ICTTR00865, IXOSC19591, JACJA23873, LOXAF11137, MACMU13953, MELGA02613, MICMU10816, MONDO06801, MOUSE15639, MUSPF16557, MYOLU07493, NANGA17708, NOM…	CenpS
GO:0005929	CC	e	cilium	31/273	8573/8270255	1.5572541981068757e-52	4	31	3.86128256848773e-49	AILME15347, ANAPL09884, ANOCA04163, BOVIN00306, CALJA07165, CAVPO15933, CHLSB05016, DANRE20917, FICAL10193, HORSE08057, HUMAN22023, ICTTR00865, LOXAF11137, MACMU13953, MELGA02613, MONDO06801, MOUSE15639, MUSPF16557, MYOLU07493, OTOGA09573, PANTR33026, PAPAN11025, PELSI03992, PIGXX04662, PONAB11345, RABIT04718, RATNO05133, SARHA17281, SHEEP01485, TAEGU12483, XENTR08026	CenpS
GO:0005813	CC	e	centrosome	29/273	15430/8270255	4.839963566881884e-41	6	29	8.800667085780226e-38	AILME15347, ANAPL09884, ANOCA04163, BOVIN00306, CALJA07165, CAVPO15933, CHLSB05016, FICAL10193, HORSE08057, HUMAN22023, ICTTR00865, LOXAF11137, MACMU13953, MELGA02613, MONDO06801, MOUSE15639, MUSPF16557, MYOLU07493, OTOGA09573, PANTR33026, PAPAN11025, PELSI03992, PIGXX04662, PONAB11345, RABIT04718, RATNO05133, SARHA17281, SHEEP01485, TAEGU12483	CenpS
GO:0008021	CC	e	synaptic vesicle	19/273	4224/8270255	2.0352216611269504e-34	8	19	3.4694169254523483e-31	AILME11583, ANAPL08819, BOVIN01415, CALJA01913, CHLSB12646, FICAL04718, HORSE01058, HUMAN09496, ICTTR13004, LOXAF03645, MELGA03121, MUSPF12343, MYOLU03229, OTOGA16319, PONAB04160, RABIT06057, RATNO19774, SARHA08770, SHEEP18248	CenpS
GO:0015630	CC	e	microtubule cytoskeleton	9/273	7538/8270255	7.071529601608384e-12	6	9	7.143554440143284e-09	ASTMX04914, GADMO09807, GASAC00668, NOTFU26976, ORENI20632, POEFO04991, TAKRU20201, TETNG00613, XIPMA01582	CenpS
GO:0005856	CC	e	cytoskeleton	11/273	44740/8270255	4.070190739496733e-07	5	11	0.00030003906059398213	ANAPL09884, ANOCA04163, BOVIN00306, CHICK13362, DANRE20917, HUMAN22023, MELGA02613, MOUSE15639, PELSI03992, TAEGU12483, XENTR08026	CenpS
GO:0042995	CC	e	cell projection	5/273	9840/8270255	2.2264757244218308e-05	2	5	0.013560663609966139	BOVIN00306, DANRE20917, HUMAN22023, MOUSE15639, XENTR08026	CenpS
GO:0017178	MF	e	diphthine-ammonia ligase activity	83/273	161/8270255	0.0	5	83	0.0	AGABI03754, ASHGO04180, ASPAC01734, ASPCL03660, ASPFN08986, ASPFU05283, ASPGL07733, ASPOR04624, ASPTN08870, AURPU02975, AURST01790, BLUGR04497, CANAL01744, CANAW02297, CANGA04333, CANTE01341, COCLU02487, COLGR10467, COLSU02818, COPCI00277, CRYNJ01064, CRYPA01900, DEBHA00837, DEKBR00073, DOTSN11197, DROME20299, EMEND07317, FOMME07545, FUSC102816, FUSO409551, GIBM706038, GIBZA07934, GLOTR02277, HET…	CenpS
GO:0005524	MF	e	ATP binding	144/273	991579/8270255	8.558723561670663e-60	8	144	2.334391851445673e-56	ACYPI24402, AEDAE03920, AGABI03754, ANODA07369, ANOGA03793, APIME01859, ASHGO04180, ASPAC01734, ASPCL03660, ASPFN08986, ASPFU05283, ASPGL07733, ASPOR04624, ASPTN08870, ASTMX01383, AURPU02975, AURST01790, BLUGR04497, BOMIM10331, BOMMO08434, CAMFO08076, CANAL01744, CANAW02297, CANGA04333, CANTE01341, CAPO302469, CHICK11384, COCLU02487, COLGR10467, COLSU02818, COPCI00277, CRYNJ01064, CRYPA01900, DAN…	CenpS
GO:0017137	MF	e	Rab GTPase binding	19/273	4839/8270255	2.6586452105151796e-33	7	19	4.265561653929501e-30	AILME11583, ANAPL08819, BOVIN01415, CALJA01913, CHLSB12646, FICAL04718, HORSE01058, HUMAN09496, ICTTR13004, LOXAF03645, MELGA03121, MUSPF12343, MYOLU03229, OTOGA16319, PONAB04160, RABIT06057, RATNO19774, SARHA08770, SHEEP18248	CenpS
GO:0006355	BP	p	regulation of transcription, DNA-templated	0/273	570260/8270255	5.779874915036318e-09	9	0	4.63664965610634e-06		CenpS
GO:0055085	BP	p	transmembrane transport	0/273	446605/8270255	5.669749638853237e-07	4	0	0.0004069537405255843		CenpS
GO:0006351	BP	p	transcription, DNA-templated	0/273	449157/8270255	5.894741236011415e-07	9	0	0.00041045848498074826		CenpS
GO:0008152	BP	p	metabolic process	0/273	331391/8270255	3.2461693186979686e-05	1	0	0.019247666992931976		CenpS
GO:0006508	BP	p	proteolysis	0/273	282867/8270255	0.00015496710871800042	5	0	0.08453455780566922		CenpS
GO:0016021	CC	p	integral component of membrane	6/273	2961385/8270255	5.95078535268332e-43	3	6	1.1593405035316969e-39	CAPO303679, DANRE43129, MELGA13763, PUCGT08793, SCHMA11128, SPIPN05728	CenpS
GO:0016020	CC	p	membrane	7/273	2177625/8270255	1.6907052383308338e-26	1	7	2.561888076415194e-23	CAPO303679, DANRE43129, HUMAN09496, MELGA13763, PUCGT08793, SCHMA11128, SPIPN05728	CenpS
GO:0005886	CC	p	plasma membrane	0/273	756094/8270255	1.0310211559340461e-11	2	0	9.696931733827967e-09		CenpS
GO:0005622	CC	p	intracellular	0/273	474149/8270255	1.5906501478300832e-07	2	0	0.00012051384106129311		CenpS
GO:0005634	CC	p	nucleus	1/273	507610/8270255	9.274316231720198e-07	5	1	0.0006169682322443132	SCHPO02586	CenpS
GO:0005829	CC	p	cytosol	1/273	359830/8270255	0.00014482657625875672	4	1	0.0806152013766855	SCHPO02586	CenpS
GO:0046872	MF	p	metal ion binding	0/273	910532/8270255	3.1024262070632775e-14	4	0	3.525778116568787e-11		CenpS
GO:0003677	MF	p	DNA binding	0/273	749078/8270255	9.585956072085037e-12	4	0	9.337748280932837e-09		CenpS
GO:0016740	MF	p	transferase activity	1/273	801501/8270255	4.8763902390202626e-11	2	1	4.2904368957831504e-08	IXOSC19365	CenpS
GO:0016787	MF	p	hydrolase activity	1/273	707791/8270255	1.4647767024881317e-09	2	1	1.2484932675113686e-06	PICST02657	CenpS
GO:0003824	MF	p	catalytic activity	0/273	569321/8270255	5.7715498056667645e-09	1	0	4.63664965610634e-06		CenpS
GO:0000166	MF	p	nucleotide binding	3/273	612908/8270255	2.5016374319948638e-06	4	3	0.0016245752608966646	SCHPO02586, STRRB10542, YEAST04029	CenpS
GO:0005515	MF	p	protein binding	1/273	422965/8270255	2.2373230520567415e-05	2	1	0.013560663609966139	HUMAN22023	CenpS
GO:0003723	MF	p	RNA binding	0/273	305900/8270255	6.997171160392295e-05	4	0	0.04060592412759571		CenpS
GO:0003676	MF	p	nucleic acid binding	0/273	292311/8270255	0.00010233573086630097	3	0	0.05815014707038248		CenpS
# GO	NS	enrichment	name	ratio_in_study	ratio_in_pop	p_uncorrected	depth	study_count	p_fdr_bh	study_items	Ska1
GO:0080167	BP	e	response to karrikin	30/261	597/8270255	5.598162356040761e-86	3	30	5.089662608700392e-82	AEGTA06384, AMBTC06111, AMBTC15115, ARATH24226, BRADI04638, BRADI05253, BRAOL45469, BRARP34979, CUCSA01700, CUCSA12473, GOSRA32539, MAIZE31000, MUSAM24031, NICAT17850, ORYBR22511, ORYGL21350, ORYNI28399, ORYPU23562, ORYRU27892, ORYSI27375, ORYSJ25051, PRUPE11312, SOLLC16007, SOLLC26559, SOLTU33152, THECC27065, TRIUA16886, WHEAT01200, WHEAT45200, WHEAT97361	Ska1
GO:0006979	BP	e	response to oxidative stress	52/261	30647/8270255	4.200483309066998e-72	3	52	2.8642045563700593e-68	AEGTA06384, AMBTC06111, AMBTC07329, AMBTC15115, ARATH24226, ARATH36393, BRADI04638, BRADI05253, BRADI08176, BRAOL23436, BRAOL45469, BRARP14981, BRARP34979, CUCSA01700, CUCSA12473, GOSRA32539, MAIZE15181, MAIZE31000, MUSAM21416, MUSAM24031, NICAT17850, ORYBR00415, ORYBR22511, ORYGL21350, ORYNI00523, ORYNI28399, ORYPU00444, ORYPU23562, ORYRU00482, ORYRU27892, ORYSI00551, ORYSI27375, ORYSJ25051, PRU…	Ska1
GO:0009414	BP	e	response to water deprivation	22/261	1630/8270255	1.3229280582195274e-50	5	22	5.154694683991088e-47	AMBTC07329, ARATH36393, BRADI08176, BRAOL23436, BRARP14981, MAIZE15181, MUSAM21416, ORYBR00415, ORYNI00523, ORYPU00444, ORYRU00482, ORYSI00551, SETIT17016, SOLLC14171, SOLTU18713, SORBI06451, SOYBN10695, TRIUA07216, VITVI25921, WHEAT49268, WHEAT59012, WHEAT85478	Ska1
GO:0009737	BP	e	response to abscisic acid	22/261	2519/8270255	1.957196507350845e-46	5	22	6.672816842249287e-43	AMBTC07329, ARATH36393, BRADI08176, BRAOL23436, BRARP14981, MAIZE15181, MUSAM21416, ORYBR00415, ORYNI00523, ORYPU00444, ORYRU00482, ORYSI00551, SETIT17016, SOLLC14171, SOLTU18713, SORBI06451, SOYBN10695, TRIUA07216, VITVI25921, WHEAT49268, WHEAT59012, WHEAT85478	Ska1
GO:0034484	BP	e	raffinose catabolic process	11/261	23/8270255	3.376194129632121e-44	6	11	1.023174387619068e-40	AEGTA06384, AMBTC06111, ARATH24226, BRADI05253, BRAOL45469, BRARP34979, CUCSA12473, NICAT17850, SOLLC16007, TRIUA16886, WHEAT01200	Ska1
GO:0009409	BP	e	response to cold	19/261	5369/8270255	7.874890675628067e-33	4	19	1.9526149379795956e-29	AMBTC15115, BRADI04638, CUCSA01700, GOSRA32539, MAIZE31000, MUSAM24031, ORYBR22511, ORYGL21350, ORYNI28399, ORYPU23562, ORYRU27892, ORYSI27375, ORYSJ25051, PRUPE11312, SOLLC26559, SOLTU33152, THECC27065, WHEAT45200, WHEAT97361	Ska1
GO:0009506	CC	e	plasmodesma	30/261	3478/8270255	8.753750616377939e-63	3	30	4.775170961234166e-59	AEGTA06384, AMBTC06111, AMBTC15115, ARATH24226, BRADI04638, BRADI05253, BRAOL45469, BRARP34979, CUCSA01700, CUCSA12473, GOSRA32539, MAIZE31000, MUSAM24031, NICAT17850, ORYBR22511, ORYGL21350, ORYNI28399, ORYPU23562, ORYRU27892, ORYSI27375, ORYSJ25051, PRUPE11312, SOLLC16007, SOLLC26559, SOLTU33152, THECC27065, TRIUA16886, WHEAT01200, WHEAT45200, WHEAT97361	Ska1
GO:0009507	CC	e	chloroplast	41/261	25908/8270255	1.3913962530740287e-55	6	41	6.325055467099022e-52	AMBTC07329, AMBTC15115, ARATH36393, BRADI04638, BRADI08176, BRAOL23436, BRARP14981, CUCSA01700, GOSRA32539, MAIZE15181, MAIZE31000, MUSAM21416, MUSAM24031, ORYBR00415, ORYBR22511, ORYGL21350, ORYNI00523, ORYNI28399, ORYPU00444, ORYPU23562, ORYRU00482, ORYRU27892, ORYSI00551, ORYSI27375, ORYSJ25051, PRUPE11312, SETIT17016, SOLLC14171, SOLLC26559, SOLTU18713, SOLTU33152, SORBI06451, SOYBN10695, THE…	Ska1
GO:0003824	MF	e	catalytic activity	212/261	569321/8270255	4.330838666342658e-195	1	212	1.18123624624496e-190	AEGTA06298, AEGTA06384, AMBTC02327, AMBTC06111, AMBTC11399, AMBTC11408, AMBTC15115, AMBTC23647, ARAAL07645, ARAAL18352, ARALY21768, ARATH07015, ARATH24226, ARATH34395, BRADI04638, BRADI05253, BRADI17427, BRADI25162, BRANA04049, BRANA27129, BRANA37108, BRANA82342, BRANA88157, BRANA88159, BRAOL06280, BRAOL19356, BRAOL45469, BRAOL52331, BRARP05148, BRARP27971, BRARP34979, BRARP38195, CHEQI09152, CHE…	Ska1
GO:0016757	MF	e	transferase activity, transferring glycosyl groups	84/261	120711/8270255	3.99894754119758e-86	3	84	5.089662608700392e-82	AEGTA06298, AMBTC06111, AMBTC11399, ARAAL07645, ARALY05036, ARALY19043, ARATH07015, ARATH24226, ARATH34395, ARATH36393, BRADI17427, BRANA27129, BRANA33680, BRAOL19356, BRAOL45469, BRARP27971, BRARP34979, CHEQI26385, CHEQI37032, CHOCR03010, COCAP23630, CUCSA12473, CUCSA13733, ERATE15162, ERATE34826, GOSHI01062, GOSHI16586, GOSHI26944, GOSHI29037, GOSHI58788, GOSRA15539, GOSRA25128, HORVV171413, LO…	Ska1
GO:0052692	MF	e	raffinose alpha-galactosidase activity	14/261	1123/8270255	3.5461317275664984e-32	7	14	8.060061905781354e-29	AEGTA06384, AMBTC06111, ARATH24226, BRADI05253, BRAOL45469, BRARP34979, CUCSA01700, CUCSA12473, ECTSI04920, ECTSI10896, NICAT17850, SOLLC16007, TRIUA16886, WHEAT01200	Ska1
GO:0003729	MF	e	mRNA binding	19/261	21138/8270255	1.0576182798557902e-21	5	19	2.06046704164762e-18	AMBTC15115, BRADI04638, CUCSA01700, GOSRA32539, MAIZE31000, MUSAM24031, ORYBR22511, ORYGL21350, ORYNI28399, ORYPU23562, ORYRU27892, ORYSI27375, ORYSJ25051, PRUPE11312, SOLLC26559, SOLTU33152, THECC27065, WHEAT45200, WHEAT97361	Ska1
GO:0047274	MF	e	galactinol-sucrose galactosyltransferase activity	3/261	5/8270255	3.106967802197196e-13	6	3	4.707919266940473e-10	ARATH07015, ARATH34395, ARATH36393	Ska1
GO:0004557	MF	e	alpha-galactosidase activity	3/261	2077/8270255	4.414130870463611e-05	6	3	0.03883723209415967	CUCSA01700, ECTSI04920, ECTSI10896	Ska1
GO:0055114	BP	p	oxidation-reduction process	0/261	802703/8270255	5.8354024962483205e-12	2	0	8.37687384658805e-09		Ska1
GO:0006355	BP	p	regulation of transcription, DNA-templated	0/261	570260/8270255	1.266684534923208e-08	9	0	1.5021226386969782e-05		Ska1
GO:0006351	BP	p	transcription, DNA-templated	0/261	449157/8270255	7.925110686643675e-07	9	0	0.0007726667532506263		Ska1
GO:0055085	BP	p	transmembrane transport	0/261	446605/8270255	7.932050995790113e-07	4	0	0.0007726667532506263		Ska1
GO:0016310	BP	p	phosphorylation	0/261	319142/8270255	6.843633196746337e-05	5	0	0.0565636652852292		Ska1
GO:0016021	CC	p	integral component of membrane	6/261	2961385/8270255	1.0736342450541213e-40	3	6	2.928337403385116e-37	GUITH07625, OCTBM19750, PHATC06014, RETFI05796, THECC10926, TRIVA08485	Ska1
GO:0016020	CC	p	membrane	6/261	2177625/8270255	2.885082379652986e-26	1	6	6.053124761925784e-23	GUITH07625, OCTBM19750, PHATC06014, RETFI05796, THECC10926, TRIVA08485	Ska1
GO:0005737	CC	p	cytoplasm	0/261	1257577/8270255	2.9257105919224634e-19	3	0	5.319917092979013e-16		Ska1
GO:0005886	CC	p	plasma membrane	0/261	756094/8270255	2.08402543715339e-11	2	0	2.8420896899179356e-08		Ska1
GO:0005634	CC	p	nucleus	0/261	507610/8270255	1.0171190982813606e-07	5	0	0.00011096769362249643		Ska1
GO:0005622	CC	p	intracellular	0/261	474149/8270255	3.497973613437693e-07	2	0	0.0003669508857942811		Ska1
GO:0005829	CC	p	cytosol	0/261	359830/8270255	2.168348045865153e-05	4	0	0.019713897650324018		Ska1
GO:0005524	MF	p	ATP binding	0/261	991579/8270255	6.6265502330253734e-15	8	0	1.1296197350360442e-11		Ska1
GO:0046872	MF	p	metal ion binding	0/261	910532/8270255	1.0043135192003643e-13	4	0	1.6113324256582314e-10		Ska1
GO:0003677	MF	p	DNA binding	0/261	749078/8270255	3.252008781212988e-11	4	0	4.223739976551631e-08		Ska1
GO:0000166	MF	p	nucleotide binding	0/261	612908/8270255	3.65736671054217e-09	4	0	4.534303501365349e-06		Ska1
GO:0016491	MF	p	oxidoreductase activity	0/261	537580/8270255	4.475020408994753e-08	2	0	5.085674235638829e-05		Ska1
GO:0005515	MF	p	protein binding	0/261	422965/8270255	1.7894504078940138e-06	2	0	0.0016830089612175595		Ska1
GO:0016787	MF	p	hydrolase activity	6/261	707791/8270255	5.316506565554537e-05	2	6	0.04531491142984375	CUCSA01700, ECTSI04920, ECTSI10896, MICPC07414, THECC10925, THECC10926	Ska1
GO:0003723	MF	p	RNA binding	0/261	305900/8270255	0.00010109591429443097	4	0	0.0810997371288413		Ska1
# GO	NS	enrichment	name	ratio_in_study	ratio_in_pop	p_uncorrected	depth	study_count	p_fdr_bh	study_items	CenpO
GO:0006468	BP	e	protein phosphorylation	5/8	174342/8270255	2.210550407383516e-07	7	5	0.00301463811806927	AGABI06735, DIACI05162, HELRO01677, SALR502162, TRISP07232	CenpO
GO:0004672	MF	e	protein kinase activity	5/8	144035/8270255	8.587466254118445e-08	5	5	0.002342231420810806	AGABI06735, DIACI05162, HELRO01677, SALR502162, TRISP07232	CenpO
# GO	NS	enrichment	name	ratio_in_study	ratio_in_pop	p_uncorrected	depth	study_count	p_fdr_bh	study_items	Skp1
GO:0006351	BP	e	transcription, DNA-templated	456/463	449157/8270255	0.0	9	456	0.0	ACYPI18516, ACYPI24180, AEDAE11487, AEGTA16968, AGABI09829, AILME01809, AILME05866, AILME08941, AMBTC10375, ANAPL13209, ANOCA11500, ANOCA12289, ANOCA14576, ANODA03220, ANOGA03675, APIME05729, ARAAL00139, ARAAL16458, ARALY00195, ARALY24230, ARATH00303, ARATH31000, ASHGO01690, ASPAC01894, ASPCL03800, ASPFN10696, ASPFU05433, ASPGL00494, ASPOR03697, ASPTN07563, ASTMX06218, ATTCE11752, AURPU07933, AUR…	Skp1
GO:0016575	BP	e	histone deacetylation	187/463	3658/8270255	0.0	9	187	0.0	AEDAE11487, AGABI09829, AILME08941, AMBTC10375, ANODA03220, ANOGA03675, APIME05729, ARAAL16458, ARALY24230, ARATH31000, ASPAC01894, ASPCL03800, ASPFN10696, ASPFU05433, ASPGL00494, ASPOR03697, ASPTN07563, ATTCE11752, AURPU07933, AURST17508, BATDE00565, BATDJ00565, BOVIN09663, BRADI24279, BRANA00063, BRARP00151, CALJA01823, CANGA03103, CANLF12133, CAVPO00853, CHEQI33333, CHILA22771, COCLU02113, CON…	Skp1
GO:0006281	BP	e	DNA repair	315/463	124944/8270255	0.0	7	315	0.0	AEDAE11487, AGABI09829, AILME05866, AILME08941, AMBTC10375, ANAPL13209, ANOCA12289, ANODA03220, ANOGA03675, APIME05729, ARAAL00139, ARAAL16458, ARALY00195, ARALY24230, ARATH00303, ARATH31000, ASHGO01690, ASPAC01894, ASPCL03800, ASPFN10696, ASPFU05433, ASPGL00494, ASPOR03697, ASPTN07563, ASTMX06218, ATTCE11752, AURPU07933, AURST17508, BATDE00565, BATDJ00565, BOMMO01572, BOVIN09663, BOVIN19792, BRA…	Skp1
GO:0016573	BP	e	histone acetylation	179/463	7520/8270255	0.0	11	179	0.0	AEDAE11487, AGABI09829, AILME08941, AMBTC10375, ANODA03220, ANOGA03675, APIME05729, ARAAL16458, ARALY24230, ARATH31000, ASPAC01894, ASPCL03800, ASPFN10696, ASPFU05433, ASPGL00494, ASPOR03697, ASPTN07563, ATTCE11752, AURPU07933, AURST17508, BATDE00565, BATDJ00565, BRADI24279, BRANA00063, BRARP00151, CALJA01823, CANGA03103, CANLF12133, CAVPO00853, CHEQI33333, CHILA22771, COCLU02113, CONPW09712, COP…	Skp1
GO:0006325	BP	e	chromatin organization	384/463	14336/8270255	0.0	3	384	0.0	ACYPI18516, ACYPI24180, AEDAE11487, AEGTA16968, AILME01809, AILME05866, AILME08941, AMBTC10375, ANAPL13209, ANOCA11500, ANOCA12289, ANOCA14576, ANODA03220, APIME05729, ARAAL00139, ARAAL16458, ARALY00195, ARATH00303, ARATH31000, ASHGO01690, ASPCL03800, ASPFN10696, ASPFU05433, ASPOR03697, ASPTN07563, ASTMX06218, ATTCE11752, BATDJ00565, BLAHO05289, BOMMO01572, BOVIN00481, BOVIN08622, BOVIN09663, BOV…	Skp1
GO:0040008	BP	e	regulation of growth	232/463	5708/8270255	0.0	3	232	0.0	AEDAE11487, AGABI09829, AILME05866, AILME08941, AMBTC10375, ANODA03220, ANOGA03675, APIME05729, ARAAL16458, ARALY24230, ARATH31000, ASPAC01894, ASPCL03800, ASPFN10696, ASPFU05433, ASPGL00494, ASPOR03697, ASPTN07563, ASTMX06218, ATTCE11752, AURPU07933, AURST17508, BATDE00565, BATDJ00565, BOVIN19792, BRADI24279, BRANA00063, BRARP00151, CALJA01823, CALJA22654, CANGA03103, CANLF12133, CANLF20007, CAV…	Skp1
GO:0006355	BP	e	regulation of transcription, DNA-templated	455/463	570260/8270255	0.0	9	455	0.0	ACYPI18516, ACYPI24180, AEDAE11487, AEGTA16968, AGABI09829, AILME01809, AILME05866, AILME08941, AMBTC10375, ANAPL13209, ANOCA11500, ANOCA12289, ANOCA14576, ANODA03220, ANOGA03675, APIME05729, ARAAL00139, ARAAL16458, ARALY00195, ARALY24230, ARATH00303, ARATH31000, ASHGO01690, ASPAC01894, ASPCL03800, ASPFN10696, ASPFU05433, ASPGL00494, ASPOR03697, ASPTN07563, ASTMX06218, ATTCE11752, AURPU07933, AUR…	Skp1
GO:0000416	BP	e	positive regulation of histone H3-K36 methylation	10/463	30/8270255	8.231167610092496e-36	11	10	1.32061821508984e-32	DROAN01886, DROER03242, DROGR00566, DROME15023, DROMO12629, DROPE09886, DROPS15656, DROSE14478, DROSI09664, DROYA10247	Skp1
GO:0043967	BP	e	histone H4 acetylation	17/463	2218/8270255	6.963849952044502e-31	12	17	9.996789865369147e-28	AILME08941, ARATH00303, BOVIN09663, BRAOL47288, BRARP36610, CALJA01823, CANAL02102, ICTTR13226, LOXAF10684, MOUSE52217, MUSPF08606, PIGXX16365, PONAB04382, RATNO20092, SHEEP07770, SOLLC20607, SOLTU25884	Skp1
GO:0043968	BP	e	histone H2A acetylation	11/463	706/8270255	7.299185615449987e-24	12	11	8.295220319224933e-21	AILME08941, BOVIN09663, CALJA01823, ICTTR13226, LOXAF10684, MOUSE52217, MUSPF08606, PIGXX16365, PONAB04382, RATNO20092, SHEEP07770	Skp1
GO:0060195	BP	e	negative regulation of antisense RNA transcription	7/463	71/8270255	2.1833324429404646e-21	11	7	2.3820156952480467e-18	CANGA03103, KAZNA03199, KLULA01825, LACTC01113, VANPO04045, YEAST06168, ZYGRO00092	Skp1
GO:0006342	BP	e	chromatin silencing	10/463	1268/8270255	7.360360400351812e-19	11	10	6.691794330653189e-16	DROAN01886, DROER03242, DROGR00566, DROME15023, DROMO12629, DROPE09886, DROPS15656, DROSE14478, DROSI09664, DROYA10247	Skp1
GO:0043486	BP	e	histone exchange	10/463	1443/8270255	2.6697143670846997e-18	6	10	2.3489180439430706e-15	DROAN01886, DROER03242, DROGR00566, DROME15023, DROMO12629, DROPE09886, DROPS15656, DROSE14478, DROSI09664, DROYA10247	Skp1
GO:0051304	BP	e	chromosome separation	10/463	1778/8270255	2.130295112827899e-17	3	10	1.8157437250744048e-14	DROAN01886, DROER03242, DROGR00566, DROME15023, DROMO12629, DROPE09886, DROPS15656, DROSE14478, DROSI09664, DROYA10247	Skp1
GO:0030174	BP	e	regulation of DNA-dependent DNA replication initiation	7/463	284/8270255	4.459417016219271e-17	9	7	3.685775730829716e-14	CANGA03103, KAZNA03199, KLULA01825, LACTC01113, VANPO04045, YEAST06168, ZYGRO00092	Skp1
GO:0071963	BP	e	establishment or maintenance of cell polarity regulating cell shape	7/463	333/8270255	1.3706485335686206e-16	7	7	1.0384566320301146e-13	DEBHA02283, PICGU01559, SCHCR03730, SCHJY01513, SCHOY01506, SCHPO00639, YARLI02950	Skp1
GO:0006476	BP	e	protein deacetylation	10/463	2454/8270255	5.203494304960885e-16	8	10	3.639110440200208e-13	ASTMX06218, DANRE12750, GADMO16676, GASAC15251, NOTFU20928, ORENI09646, POEFO08551, TAKRU22292, TETNG03939, XIPMA09290	Skp1
GO:0006974	BP	e	cellular response to DNA damage stimulus	24/463	57242/8270255	6.50338060015512e-14	4	24	4.031356951573429e-11	ASHGO01690, ASPFU05433, CANAL02102, CANGA03103, CRYNJ04746, DEBHA02283, DICDI07309, DROME15023, EMENI04862, HUMAN30167, KLULA01825, MOUSE52217, MOUSE54948, PICGU01559, PONAB17055, RATNO20092, RATNO21878, SCHCR03730, SCHJY01513, SCHOY01506, SCHPO00639, XENTR02672, YARLI02950, YEAST06168	Skp1
GO:0000724	BP	e	double-strand break repair via homologous recombination	11/463	7720/8270255	1.474563848585692e-12	9	11	8.937495326705499e-10	AILME08941, BOVIN09663, CALJA01823, ICTTR13226, LOXAF10684, MOUSE52217, MUSPF08606, PIGXX16365, PONAB04382, RATNO20092, SHEEP07770	Skp1
GO:0048510	BP	e	regulation of timing of transition from vegetative to reproductive phase	5/463	241/8270255	3.4589257006053755e-12	6	5	2.007280818808758e-09	ARATH00303, BRAOL47288, BRARP36610, SOLLC20607, SOLTU25884	Skp1
GO:0051276	BP	e	chromosome organization	11/463	11879/8270255	1.3748825124312016e-10	4	11	7.499984105312204e-08	CAEJA18424, DROAN01886, DROER03242, DROGR00566, DROME15023, DROMO12629, DROPE09886, DROPS15656, DROSE14478, DROSI09664, DROYA10247	Skp1
GO:0006368	BP	e	transcription elongation from RNA polymerase II promoter	7/463	3565/8270255	2.0026652697206246e-09	9	7	1.030616891162831e-06	CANGA03103, KAZNA03199, KLULA01825, LACTC01113, VANPO04045, YEAST06168, ZYGRO00092	Skp1
GO:0050790	BP	e	regulation of catalytic activity	10/463	12977/8270255	5.3548199286624546e-09	3	10	2.608084170611937e-06	DROAN01886, DROER03242, DROGR00566, DROME15023, DROMO12629, DROPE09886, DROPS15656, DROSE14478, DROSI09664, DROYA10247	Skp1
GO:0010628	BP	e	positive regulation of gene expression	10/463	13421/8270255	7.333977235904481e-09	6	10	3.509372440513942e-06	DROAN01886, DROER03242, DROGR00566, DROME15023, DROMO12629, DROPE09886, DROPS15656, DROSE14478, DROSI09664, DROYA10247	Skp1
GO:0008283	BP	e	cell population proliferation	8/463	8310/8270255	3.403820818568117e-08	1	8	1.5473202137740898e-05	AILME08941, CALJA01823, ICTTR13226, LOXAF10684, MOUSE52217, MUSPF08606, PIGXX16365, PONAB04382	Skp1
GO:0051155	BP	e	positive regulation of striated muscle cell differentiation	3/463	187/8270255	1.8552806049887705e-07	7	3	8.295537459191592e-05	HUMAN30167, MOUSE54948, RATNO21878	Skp1
GO:0016580	CC	e	Sin3 complex	134/463	427/8270255	0.0	8	134	0.0	AEDAE11487, AILME08941, ANAPL13209, ANOCA11500, ANOCA12289, ANOCA14576, ANODA03220, APIME05729, ASTMX06218, ATTCE11752, BOMMO01572, BOVIN00481, BOVIN08622, BOVIN09663, BOVIN19504, BRAFL07510, BRAFL14485, CALJA01823, CALJA15081, CAMFO06541, CANLF12133, CAPTE25869, CAVPO00853, CHILA22738, CHILA22771, CIOSA12595, CRAGI00703, CRAGI23951, CULQU15076, DANRE12750, DAPPU00568, DASNO09204, DENPD09874, DIA…	Skp1
GO:0035267	CC	e	NuA4 histone acetyltransferase complex	365/463	4104/8270255	0.0	9	365	0.0	AEDAE11487, AGABI09829, AILME01809, AILME05866, AILME08941, AMBTC10375, ANAPL13209, ANOCA11500, ANOCA12289, ANOCA14576, ANODA03220, ANOGA03675, APIME05729, ARAAL00139, ARAAL16458, ARALY00195, ARALY24230, ARATH00303, ARATH31000, ASHGO01690, ASPAC01894, ASPCL03800, ASPFN10696, ASPFU05433, ASPGL00494, ASPOR03697, ASPTN07563, ASTMX06218, ATTCE11752, AURPU07933, AURST17508, BATDE00565, BATDJ00565, BOM…	Skp1
GO:0070822	CC	e	Sin3-type complex	120/463	516/8270255	0.0	7	120	0.0	AGABI09829, ANOGA03675, ASHGO01690, ASPAC01894, ASPCL03800, ASPFN10696, ASPFU05433, ASPGL00494, ASPOR03697, ASPTN07563, AURPU07933, AURST17508, BATDE00565, BATDJ00565, CANAL02102, CANAW02686, CANGA03103, CANTE01878, COCLU02113, CONPW09712, COPCI01768, CRYGA01761, CRYNJ04746, CRYPA09055, DANPL09307, DEBHA02283, DEKBR04158, DICSQ10575, DOTSN00547, DROAN01886, DROBM01624, DROBP01165, DROEL07514, DRO…	Skp1
GO:0005634	CC	e	nucleus	323/463	507610/8270255	3.081515325057117e-274	5	323	7.640757317357532e-271	ACYPI18516, ACYPI24180, AEDAE11487, AEGTA16968, AILME01809, AILME05866, AILME08941, AMBTC10375, ANAPL13209, ANOCA11500, ANOCA12289, ANOCA14576, ANODA03220, APIME05729, ARAAL00139, ARAAL16458, ARATH00303, ARATH31000, ASHGO01690, ASPCL03800, ASPFN10696, ASPFU05433, ASPOR03697, ASPTN07563, ASTMX06218, ATTCE11752, BATDJ00565, BLAHO05289, BOMMO01572, BOVIN00481, BOVIN08622, BOVIN09663, BOVIN19504, BOV…	Skp1
GO:0000118	CC	e	histone deacetylase complex	78/463	1790/8270255	1.8004408429547505e-197	6	78	4.0922519992992354e-194	AMBTC10375, ARAAL00139, ARAAL16458, ARALY00195, ARALY24230, ARATH00303, ARATH31000, BRADI24279, BRANA00063, BRANA35059, BRANA84079, BRAOL47288, BRARP00151, BRARP36610, BRUMA08671, CAEBE12465, CAEBE23209, CAEBR06625, CAEBR14883, CAEEL09161, CAEJA07500, CAEJA18424, CAERE02812, CHEQI20049, CHEQI33333, CHLRE02759, COCAP01724, COCAP10653, CUCSA13856, CUCSA20329, ERATE01626, ERATE24376, GOSHI20993, GOS…	Skp1
GO:0000790	CC	e	nuclear chromatin	84/463	10238/8270255	2.1909150032878757e-151	6	84	4.596708208821293e-148	AMBTC10375, ARAAL00139, ARAAL16458, ARALY00195, ARALY24230, ARATH00303, ARATH31000, BRADI24279, BRANA00063, BRANA35059, BRANA84079, BRAOL47288, BRARP00151, BRARP36610, BRUMA08671, CAEBE12465, CAEBE23209, CAEBR06625, CAEBR14883, CAEEL09161, CAEJA07500, CAEJA18424, CAERE02812, CHEQI20049, CHEQI33333, CHICK02378, CHLRE02759, COCAP01724, COCAP10653, CUCSA13856, CUCSA20329, DICDI07309, DICPU12215, ERA…	Skp1
GO:0032221	CC	e	Rpd3S complex	14/463	114/8270255	7.577104771005453e-43	8	14	1.291659578932336e-39	CANGA03103, DEBHA02283, KAZNA03199, KLULA01825, LACTC01113, PICGU01559, SCHCR03730, SCHJY01513, SCHOY01506, SCHPO00639, VANPO04045, YARLI02950, YEAST06168, ZYGRO00092	Skp1
GO:0000123	CC	e	histone acetyltransferase complex	17/463	2738/8270255	2.4629225916605378e-29	6	17	3.3588106843770586e-26	CANGA03103, DROAN01886, DROER03242, DROGR00566, DROME15023, DROMO12629, DROPE09886, DROPS15656, DROSE14478, DROSI09664, DROYA10247, KAZNA03199, KLULA01825, LACTC01113, VANPO04045, YEAST06168, ZYGRO00092	Skp1
GO:0005654	CC	e	nucleoplasm	38/463	66974/8270255	8.914838584304988e-26	5	38	1.1052373744859933e-22	AILME05866, BOVIN19792, BRUMA08671, CAEBE08081, CAEBE12465, CAEBE23209, CAEBR06625, CAEBR14883, CAEEL09161, CAEJA07500, CAEJA18424, CAERE02812, CAVPO10427, CHICK02378, CHLSB18691, DICDI07309, DICPU12215, ERIEU01125, GADMO15041, GADMO16676, HORSE19911, HUMAN30167, ICTTR04106, LOALO04483, LOXAF09798, MELHA00512, MOUSE54948, MUSPF02145, MYOLU00839, NOTFU20928, ONCVO05199, PIGXX19628, PONAB17055, PRI…	Skp1
GO:0035097	CC	e	histone methyltransferase complex	10/463	716/8270255	2.4255243581234402e-21	6	10	2.544468341069878e-18	DROAN01886, DROER03242, DROGR00566, DROME15023, DROMO12629, DROPE09886, DROPS15656, DROSE14478, DROSI09664, DROYA10247	Skp1
GO:0016607	CC	e	nuclear speck	11/463	13166/8270255	3.9990988284285903e-10	7	11	2.1387337361841137e-07	AILME08941, BOVIN09663, CALJA01823, HUMAN09899, ICTTR13226, LOXAF10684, MOUSE52217, MUSPF08606, PIGXX16365, PONAB04382, SHEEP07770	Skp1
GO:0016021	CC	e	integral component of membrane	228/463	2961385/8270255	3.6146817181430296e-09	3	228	1.7925535247700207e-06	AEDAE11487, AEGTA16968, AGABI09829, AILME08941, AMBTC10375, ANAPL13209, ANOCA12289, ANODA03220, ANOGA03675, APIME05729, ARAAL16458, ARALY24230, ARATH31000, ASPAC01894, ASPCL03800, ASPFN10696, ASPFU05433, ASPGL00494, ASPOR03697, ASPTN07563, ASTMX06218, ATTCE11752, AURPU07933, AURST17508, BATDE00565, BATDJ00565, BODSA06909, BOVIN08622, BRADI24279, BRANA00063, BRARP00151, CALJA01823, CANGA03103, CAN…	Skp1
GO:0005730	CC	e	nucleolus	17/463	64782/8270255	2.5178036644186707e-07	5	17	0.00010900491261431626	AILME05866, BOVIN19792, CAVPO10427, CHLSB18691, ERIEU01125, HORSE19911, HUMAN30167, ICTTR04106, LOXAF09798, MOUSE54948, MUSPF02145, MYOLU00839, PIGXX19628, PONAB17055, RABIT13785, RATNO21878, SHEEP20268	Skp1
GO:0032991	CC	e	protein-containing complex	21/463	134401/8270255	3.3322392728644e-05	1	21	0.012623170301024516	BRUMA08671, CAEBE08081, CAEBE12465, CAEBE23209, CAEBR06625, CAEBR14883, CAEEL09161, CAEJA07500, CAEJA18424, CAERE02812, CHICK02378, DICDI07309, DICPU12215, GADMO15041, GADMO16676, LOALO04483, MELHA00512, NOTFU20928, ONCVO05199, PRIPA15099, THECL02304	Skp1
GO:0005515	MF	e	protein binding	200/463	422965/8270255	7.219744665670219e-129	2	200	1.4065609696868232e-125	AEDAE11487, AGABI09829, AILME08941, AMBTC10375, ANAPL13209, ANOCA12289, ANODA03220, ANOGA03675, APIME05729, ARAAL16458, ARALY24230, ARATH00303, ARATH31000, ASPAC01894, ASPCL03800, ASPFN10696, ASPFU05433, ASPGL00494, ASPOR03697, ASPTN07563, ASTMX06218, ATTCE11752, AURPU07933, AURST17508, BATDE00565, BATDJ00565, BRADI24279, BRANA00063, BRARP00151, CALJA01823, CANGA03103, CANLF12133, CAVPO00853, CHE…	Skp1
GO:0047485	MF	e	protein N-terminus binding	10/463	2056/8270255	9.012305623699914e-17	3	10	7.229724584894563e-14	AILME08941, BOVIN09663, CALJA01823, ICTTR13226, LOXAF10684, MOUSE52217, MUSPF08606, PIGXX16365, PONAB04382, SHEEP07770	Skp1
GO:0003682	MF	e	chromatin binding	18/463	19428/8270255	1.8712294527160516e-16	2	18	1.3793995492656841e-13	AILME08941, CALJA01823, DROAN01886, DROER03242, DROGR00566, DROME15023, DROMO12629, DROPE09886, DROPS15656, DROSE14478, DROSI09664, DROYA10247, ICTTR13226, LOXAF10684, MOUSE52217, MUSPF08606, PIGXX16365, PONAB04382	Skp1
GO:1990188	MF	e	euchromatin binding	5/463	37/8270255	2.342302336161026e-16	3	5	1.6812183215471576e-13	ARATH00303, BRAOL47288, BRARP36610, SOLLC20607, SOLTU25884	Skp1
GO:0035064	MF	e	methylated histone binding	10/463	2720/8270255	1.4396974483764578e-15	5	10	9.577499488894606e-13	DROAN01886, DROER03242, DROGR00566, DROME15023, DROMO12629, DROPE09886, DROPS15656, DROSE14478, DROSI09664, DROYA10247	Skp1
GO:0004402	MF	e	histone acetyltransferase activity	9/463	5257/8270255	3.2359094661170006e-11	9	9	1.8012128711906364e-08	DROAN01886, DROER03242, DROGR00566, DROMO12629, DROPE09886, DROPS15656, DROSE14478, DROSI09664, DROYA10247	Skp1
GO:0030234	MF	e	enzyme regulator activity	10/463	11728/8270255	2.070065980826189e-09	2	10	1.045574993093228e-06	DROAN01886, DROER03242, DROGR00566, DROME15023, DROMO12629, DROPE09886, DROPS15656, DROSE14478, DROSI09664, DROYA10247	Skp1
GO:0055114	BP	p	oxidation-reduction process	0/463	802703/8270255	6.852981359032728e-21	2	0	6.922780243245099e-18		Skp1
GO:0055085	BP	p	transmembrane transport	0/463	446605/8270255	1.5752518821836108e-11	4	0	8.951040643032913e-09		Skp1
GO:0008152	BP	p	metabolic process	0/463	331391/8270255	1.5007970634899066e-08	1	0	7.057627570118483e-06		Skp1
GO:0016310	BP	p	phosphorylation	0/463	319142/8270255	2.033770663439379e-08	5	0	9.401880482255772e-06		Skp1
GO:0006508	BP	p	proteolysis	0/463	282867/8270255	2.325819864286553e-07	5	0	0.00010231731741679957		Skp1
GO:0006412	BP	p	translation	0/463	243948/8270255	1.5507241732498535e-06	7	0	0.0006408485125059054		Skp1
GO:0006468	BP	p	protein phosphorylation	0/463	174342/8270255	0.00011944614679365765	7	0	0.04328771823230195		Skp1
GO:0007165	BP	p	signal transduction	0/463	174732/8270255	0.00012061838994151963	4	0	0.04328771823230195		Skp1
GO:0005975	BP	p	carbohydrate metabolic process	0/463	168566/8270255	0.00018057092023712312	3	0	0.06396197207100693		Skp1
GO:0016020	CC	p	membrane	13/463	2177625/8270255	5.464769345814179e-43	1	13	9.936772260472115e-40	BODSA06909, CAPTE19568, GIAIB04193, GIAIC02302, ORYGL15992, ORYNI09250, ORYNI20737, ORYPU17680, ORYRU09088, ORYRU20906, ORYSI08949, ORYSJ18768, RATNO03236	Skp1
GO:0005737	CC	p	cytoplasm	0/463	1257577/8270255	1.1417043744777591e-33	3	0	1.7299992674378267e-30		Skp1
GO:0005622	CC	p	intracellular	0/463	474149/8270255	3.0873562562104807e-12	2	0	1.8306009106117577e-09		Skp1
GO:0005829	CC	p	cytosol	0/463	359830/8270255	1.8637943442742152e-09	4	0	9.775959757707543e-07		Skp1
GO:0005886	CC	p	plasma membrane	17/463	756094/8270255	7.692255553301636e-06	2	17	0.002997232431661459	AILME05866, BOVIN19792, CAVPO10427, CHLSB18691, ERIEU01125, HORSE19911, HUMAN30167, ICTTR04106, LOXAF09798, MOUSE54948, MUSPF02145, MYOLU00839, PIGXX19628, PONAB17055, RABIT13785, RATNO21878, SHEEP20268	Skp1
GO:0005840	CC	p	ribosome	0/463	178672/8270255	7.7511456338546e-05	5	0	0.02896061604977866		Skp1
GO:0005524	MF	p	ATP binding	0/463	991579/8270255	3.330626810545272e-26	8	0	4.325849821791538e-23		Skp1
GO:0046872	MF	p	metal ion binding	0/463	910532/8270255	5.13425976508412e-24	4	0	6.0885623953334505e-21		Skp1
GO:0003677	MF	p	DNA binding	0/463	749078/8270255	1.3744376112455193e-19	4	0	1.3388494945257694e-16		Skp1
GO:0016740	MF	p	transferase activity	1/463	801501/8270255	2.5979196432275504e-19	2	1	2.4433882161734975e-16	CAPO302094	Skp1
GO:0016787	MF	p	hydrolase activity	1/463	707791/8270255	1.1079872561447019e-16	2	1	8.634386403241927e-14	ICHMU03617	Skp1
GO:0000166	MF	p	nucleotide binding	0/463	612908/8270255	7.719092558481646e-16	4	0	5.263456238314672e-13		Skp1
GO:0003824	MF	p	catalytic activity	0/463	569321/8270255	9.153881691061366e-15	1	0	5.9445743600880654e-12		Skp1
GO:0016491	MF	p	oxidoreductase activity	0/463	537580/8270255	4.714684302026349e-14	2	0	2.990535217157411e-11		Skp1
GO:0016301	MF	p	kinase activity	0/463	271985/8270255	3.234185152315627e-07	4	0	0.00013783187504595113		Skp1
GO:0003723	MF	p	RNA binding	1/463	305900/8270255	8.603821615738348e-07	4	1	0.0003610295916450207	CAPO302094	Skp1
GO:0008270	MF	p	zinc ion binding	0/463	247138/8270255	1.5928053709008249e-06	6	0	0.000648414425243582		Skp1
GO:0003676	MF	p	nucleic acid binding	1/463	292311/8270255	1.8382470965353835e-06	3	1	0.0007373263170294497	CAPO302094	Skp1
GO:0003700	MF	p	DNA-binding transcription factor activity	0/463	238384/8270255	2.3025261083481973e-06	2	0	0.0009101652116695228		Skp1
GO:0016829	MF	p	lyase activity	0/463	203169/8270255	1.6130345004094412e-05	2	0	0.0061965515491081		Skp1
GO:0016874	MF	p	ligase activity	0/463	169067/8270255	0.00011247968656344759	2	0	0.04145788447321667		Skp1
GO:0016887	MF	p	ATPase activity	0/463	160251/8270255	0.0002558464114572152	7	0	0.08847776566408967		Skp1
GO:0016853	MF	p	isomerase activity	0/463	160328/8270255	0.00025626923877041554	2	0	0.08847776566408967		Skp1
GO:0003735	MF	p	structural constituent of ribosome	0/463	161555/8270255	0.00026406550915751515	2	0	0.09002983452839032		Skp1
# GO	NS	enrichment	name	ratio_in_study	ratio_in_pop	p_uncorrected	depth	study_count	p_fdr_bh	study_items	NAG
GO:0006127	BP	e	glycerophosphate shuttle	140/1109	168/8270255	0.0	6	140	0.0	ACYPI27253, AEDAE12690, AILME05515, AMBTC02498, ANODA00656, ANOGA06207, APIME02188, ARAAL05527, ARALY09448, ARATH18675, ATTCE04375, BOMIM05049, BOMMO03038, BOVIN08617, BRADI24405, BRANA69239, BRAOL30783, CALJA18015, CAMFO09686, CANLF13886, CAVPO17400, CHEQI31481, CHILA12973, CHLSB01309, CHLVA06241, CUCSA19613, CULQU05431, DANPL09326, DAPPU09366, DASNO00975, DENPD08979, DIPOR14655, DROAN08283, DRO…	NAG
GO:0008654	BP	e	phospholipid biosynthetic process	307/1109	26545/8270255	0.0	6	307	0.0	AGABI03918, AILME03788, AILME06813, AILME08709, AILME09709, AMBTC09787, ARAAL01041, ARAAL02736, ARALY01299, ARALY01309, ARALY05610, ARATH01979, ARATH07908, ASHGO04619, ASPAC08283, ASPCL01894, ASPFN06547, ASPFU07542, ASPGL02771, ASPOR07937, ASPTN01099, AURPU04868, AURST01728, BATDE00854, BATDE03317, BATDJ00854, BATDJ03317, BLUGR03162, BOTFB05296, BOVIN02293, BOVIN07186, BOVIN11072, BOVIN16301, BRA…	NAG
GO:0006072	BP	e	glycerol-3-phosphate metabolic process	279/1109	5171/8270255	0.0	6	279	0.0	ACYPI27253, AEDAE12690, AILME05515, AMBTC02498, AMBTC24209, AMPQE14845, ANAPL12840, ANODA00656, ANOGA06207, ARAAL05527, ARALY32405, ARATH18675, ASHGO03509, ASPCL08487, ASPFN13481, ASPFU00724, ASPOR00606, ASPTN02638, AURAN08277, BABBI00230, BABBO00091, BATDJ06236, BLAHO05577, BLUGR01559, BODSA10439, BOMMO03038, BOVIN08617, BRADI24405, BRAFL28059, BRANA03079, BRANA18523, BRANA26746, BRANA46410, BRA…	NAG
GO:0006066	BP	e	alcohol metabolic process	148/1109	5693/8270255	4.601741775082087e-282	4	148	8.367500461024261e-279	AGABI07745, ARAAL05527, ARALY09448, ARALY32405, ARATH18675, ASHGO03509, ASPAC10756, ASPCL08487, ASPFN13481, ASPFU00724, ASPGL07416, ASPOR00606, ASPTN02638, AURPU00268, AURST04645, BATDE06236, BATDJ06236, BLUGR01559, BOTFB03865, BRADI24405, BRANA18523, BRANA69239, BRAOL30783, BRARP20015, CANAL05411, CANAW01354, CANGA01860, CANTE02111, CHEQI31481, CHLVA06241, COCLU03506, CONPW06119, COPCI03539, CRY…	NAG
GO:0008610	BP	e	lipid biosynthetic process	173/1109	16232/8270255	3.3939931262379756e-263	4	173	5.785697657383799e-260	ACYPI13253, ACYPI29268, AEDAE05699, AEDAE14548, AEDAE14625, ANODA01277, ANODA05393, ANODA05407, ANOGA02808, ANOGA08288, ANOGA09944, APIME01989, APIME03618, ASTMX06788, ASTMX10631, ASTMX15603, ASTMX17534, ATTCE16287, BOMIM02254, BOMIM09175, BOMIM09257, BOMMO07220, BOMMO07248, BRUMA09855, CAEBE11145, CAEBE17506, CAEBE23521, CAEBR06730, CAEBR19218, CAEEL18873, CAEJA14591, CAEJA18838, CAERE00233, CAE…	NAG
GO:0042180	BP	e	cellular ketone metabolic process	90/1109	788/8270255	1.0901685233244946e-230	3	90	1.7490792043338582e-227	AGABI07745, ASHGO03509, ASPAC10756, ASPCL08487, ASPFN13481, ASPFU00724, ASPGL07416, ASPOR00606, ASPTN02638, AURPU00268, AURST04645, BATDE06236, BATDJ06236, BLUGR01559, BOTFB03865, CANAL05411, CANAW01354, CANGA01860, CANTE02111, COCLU03506, CONPW06119, COPCI03539, CRYGA03468, CRYNJ03154, CRYPA04533, DEBHA03312, DEKBR04168, DICSQ04092, DOTSN06647, EMEND05264, EMENI00205, ENCCU01378, FOMME09619, FOM…	NAG
GO:0006644	BP	e	phospholipid metabolic process	127/1109	6345/8270255	3.0366910335136575e-227	5	127	4.601430441060278e-224	ACYPI13253, ACYPI29268, AEDAE05699, AEDAE14548, AEDAE14625, ANODA01277, ANODA05393, ANODA05407, ANOGA02808, ANOGA08288, ANOGA09944, APIME01989, APIME03618, ATTCE16287, BOMIM02254, BOMIM09175, BOMIM09257, BOMMO07220, BOMMO07248, BOVIN07186, CAEBR18389, CAEEL06935, CAEEL19720, CAMFO01441, CAMFO12258, CHICK09544, CULQU07740, CULQU16842, DANPL08935, DANPL09535, DAPPU01371, DAPPU09306, DAPPU12665, DEN…	NAG
GO:0006071	BP	e	glycerol metabolic process	138/1109	12253/8270255	1.2756204869357832e-212	7	138	1.6567880371987375e-209	AGABI07745, AILME05515, ASHGO03509, ASPAC10756, ASPCL08487, ASPFN13481, ASPFU00724, ASPGL07416, ASPOR00606, ASPTN02638, AURPU00268, AURST04645, BATDE06236, BATDJ06236, BLUGR01559, BOTFB03865, BOVIN08617, CALJA18015, CANAL05411, CANAW01354, CANGA01860, CANLF13886, CANTE02111, CAVPO17400, CHILA12973, CHLSB01309, COCLU03506, CONPW06119, COPCI03539, CRYGA03468, CRYNJ03154, CRYPA04533, DASNO00975, DEB…	NAG
GO:0006116	BP	e	NADH oxidation	98/1109	2342/8270255	6.332974243284948e-207	3	98	7.851448749345316e-204	AGABI07745, ANAPL12840, ANOCA16419, ASHGO03509, ASPAC10756, ASPCL08487, ASPFN13481, ASPFU00724, ASPGL07416, ASPOR00606, ASPTN02638, AURPU00268, AURST04645, BATDE06236, BATDJ06236, BLUGR01559, BOTFB03865, CANAL05411, CANAW01354, CANGA01860, CANTE02111, CHICK12756, COCLU03506, CONPW06119, COPCI03539, CRYGA03468, CRYNJ03154, CRYPA04533, DEBHA03312, DEKBR04168, DICSQ04092, DOTSN06647, EMEND05264, EME…	NAG
GO:0019751	BP	e	polyol metabolic process	45/1109	91/8270255	4.474216877268796e-149	5	45	4.8813706131002565e-146	AILME05515, BOVIN08617, CALJA18015, CANLF13886, CAVPO17400, CHILA12973, CHLSB01309, DASNO00975, DIPOR14655, FELCA09778, FUKDA01050, GORGO12837, HORSE07582, HUMAN17750, ICTTR10082, LOXAF19032, MACEU11265, MACMU05145, MICMU05162, MONDO06992, MOUSE26210, MUSPF17087, MYOLU06703, NANGA16441, NOMLE08325, OCHPR12295, OCTDE07048, ORNAN06748, OTOGA06841, PANPA25850, PANTR28879, PAPAN03997, PIGXX06526, PON…	NAG
GO:0022904	BP	e	respiratory electron transport chain	99/1109	10476/8270255	8.668161274903943e-145	5	99	9.093234568192502e-142	AGABI07745, ASHGO03509, ASPAC10756, ASPCL08487, ASPFN13481, ASPFU00724, ASPGL07416, ASPOR00606, ASPTN02638, AURPU00268, AURST04645, BATDE06236, BATDJ06236, BLUGR01559, BOTFB03865, CANAL05411, CANAW01354, CANGA01860, CANTE02111, COCLU03506, CONPW06119, COPCI03539, CRYGA03468, CRYNJ03154, CRYPA04533, DEBHA03312, DEKBR04168, DICSQ04092, DOTSN06647, EMEND05264, EMENI00205, ENCCU01378, FOMME09619, FOM…	NAG
GO:0046164	BP	e	alcohol catabolic process	45/1109	137/8270255	7.296558927335553e-139	5	45	7.370875731225082e-136	AILME05515, BOVIN08617, CALJA18015, CANLF13886, CAVPO17400, CHILA12973, CHLSB01309, DASNO00975, DIPOR14655, FELCA09778, FUKDA01050, GORGO12837, HORSE07582, HUMAN17750, ICTTR10082, LOXAF19032, MACEU11265, MACMU05145, MICMU05162, MONDO06992, MOUSE26210, MUSPF17087, MYOLU06703, NANGA16441, NOMLE08325, OCHPR12295, OCTDE07048, ORNAN06748, OTOGA06841, PANPA25850, PANTR28879, PAPAN03997, PIGXX06526, PON…	NAG
GO:0008347	BP	e	glial cell migration	50/1109	469/8270255	5.752904494783848e-127	5	50	5.60394536054391e-124	ACYPI13253, AEDAE14625, ANODA05407, ANOGA09944, APIME03618, ASTMX10631, BOMIM09257, BOMMO07248, CULQU07740, DANPL09535, DANRE10002, DAPPU01371, DROAN02805, DROBM02676, DROBP03777, DROEL11256, DROER13879, DROEU04393, DROFC11172, DROGR14395, DROKI13299, DROME01183, DROMO10001, DROPE10553, DROPS02361, DRORH03737, DROSE07994, DROSI00795, DROTK06424, DROVI09802, DROWI04218, DROYA00820, GADMO18670, GAS…	NAG
GO:0097006	BP	e	regulation of plasma lipoprotein particle levels	29/1109	74/8270255	1.0649950005991332e-92	3	29	9.682579547113785e-90	AILME09709, ANAPL09735, BOVIN16301, CALJA21088, CAVPO02576, CHICK00930, CHLSB01892, FELCA07571, FICAL09730, GORGO04484, HORSE16340, HUMAN05905, ICTTR09720, MELGA00954, MONDO14249, MOUSE41390, MUSPF07320, MYOLU02041, NOMLE12828, OTOGA06392, PANTR05015, PAPAN02978, PELSI06558, PONAB02010, RABIT12335, RATNO15309, SARHA04981, SHEEP14976, TAEGU00765	NAG
GO:0021819	BP	e	layer formation in cerebral cortex	32/1109	285/8270255	1.6473849249073074e-82	3	32	1.3615886008135397e-79	AILME03788, ANOCA15889, BOVIN07186, CALJA13330, CANLF00666, CAVPO04799, CHILA25100, CHLSB16177, FELCA15817, FUKDA16183, GORGO10496, HORSE02237, HUMAN16282, ICTTR14554, LOXAF18218, MACEU07528, MONDO08914, MOUSE42137, MUSPF01623, MYOLU17900, NOMLE04274, PANPA21365, PANTR19266, PAPAN09900, PIGXX14732, PONAB07693, PROCA09426, PTEVA06253, RATNO00375, SARHA04086, SHEEP05885, TURTR06052	NAG
GO:0030258	BP	e	lipid modification	27/1109	122/8270255	1.7371945554981806e-78	5	27	1.3935876912121432e-75	DROAN02805, DROAN07353, DROAN11527, DROER11433, DROER13879, DROGR02325, DROGR09778, DROGR14395, DROME01183, DROME05008, DROME12079, DROMO04912, DROMO10001, DROPE10553, DROPE13635, DROPS10452, DROSE03068, DROSE07994, DROSE11455, DROSI00795, DROVI03710, DROVI09802, DROWI03705, DROWI04218, DROWI08209, DROYA00820, DROYA02517	NAG
GO:0009653	BP	e	anatomical structure morphogenesis	60/1109	10581/8270255	7.034821296026882e-75	2	60	5.482135738546662e-72	ACYPI13253, AEDAE14625, ANODA05407, ANOGA09944, APIME03618, ASTMX10631, BOMIM09257, BOMMO07248, CAEBE17506, CAEBR18389, CAEEL19720, CAEJA18838, CAERE07291, CULQU07740, DANPL09535, DANRE10002, DAPPU01371, DROAN02805, DROBM02676, DROBP03777, DROEL11256, DROER13879, DROEU04393, DROFC11172, DROGR14395, DROKI13299, DROME01183, DROMO10001, DROPE10553, DROPS02361, DRORH03737, DROSE07994, DROSI00795, DRO…	NAG
GO:1901575	BP	e	organic substance catabolic process	49/1109	5012/8270255	8.30410393660586e-73	3	49	6.291512079747913e-70	ACYPI27253, AEDAE12690, ANODA00656, ANOGA06207, APIME02188, ATTCE04375, BOMIM05049, BOMMO03038, CAMFO09686, CULQU05431, DANPL09326, DAPPU09366, DENPD08979, DROAN08283, DROBM06524, DROBP05237, DROEL07859, DROER07828, DROEU00069, DROFC08879, DROGR09762, DROKI03199, DROME06341, DROMO06955, DROPE02664, DROPS12325, DRORH01792, DROSE12298, DROSI04083, DROTK02091, DROVI00632, DROWI12569, DROYA04943, HAR…	NAG
GO:0044262	BP	e	cellular carbohydrate metabolic process	53/1109	7061/8270255	1.2504095730672204e-72	4	53	9.217546244704983e-70	ARAAL05527, ARALY09448, ARATH18675, BRADI24405, BRANA69239, BRAOL30783, BRUMA03601, CAEBE19228, CAEBR00054, CAEEL01397, CAEJA12600, CAERE22716, CHEQI31481, CHLVA06241, CUCSA19613, ERATE25525, GOSHI60778, HORVV26587, KLEFL08127, LOALO08916, LUPAN07505, MAIZE08056, MANES10214, MARPO10393, MEDTR11235, MELHA11427, MICCC03351, MUSAC04019, MUSAM07668, ONCVO10903, ORYBR17177, ORYGL16340, ORYLO12185, ORY…	NAG
GO:0044255	BP	e	cellular lipid metabolic process	62/1109	13991/8270255	7.53056830069663e-71	4	62	5.405164484250016e-68	ASTMX06788, ASTMX10631, ASTMX15603, ASTMX17534, BRUMA09855, CAEBE11145, CAEBE17506, CAEBE23521, CAEBR06730, CAEBR19218, CAEEL18873, CAEJA14591, CAEJA18838, CAERE00233, CAERE05827, CAERE07291, DANRE09109, DANRE09298, DANRE10002, DANRE18109, GADMO01844, GADMO04610, GADMO16788, GADMO18670, GASAC07616, GASAC13556, GASAC13642, LOALO04528, LOALO06942, LOALO12208, MELHA08282, NOTFU08517, NOTFU09370, NOT…	NAG
GO:0046474	BP	e	glycerophospholipid biosynthetic process	31/1109	923/8270255	3.177543882562455e-63	7	31	2.2222438306895115e-60	ASPCL01894, ASPFU07542, ASPOR07937, ASPTN01099, BLUGR03162, CANGA03759, COLGR08439, COLSU04646, DEBHA05006, DOTSN07135, GIBM709357, HYPAI11091, HYPVG08059, KAZNA01517, KLULA00885, LACTC02873, LEPMJ06037, LODEL02463, MAGO703014, NEOFI09479, PARBA03557, PHAND10936, PICGU00429, PICST04323, SCLS100424, SPAPN02504, TALSN12322, TUBMM03348, VERDV06289, YEAST05636, ZYGRO03081	NAG
GO:0055114	BP	e	oxidation-reduction process	293/1109	802703/8270255	4.9486880043019614e-57	2	293	3.2137015551746665e-54	ACYPI27253, AEDAE12690, AILME05515, AMBTC02498, AMBTC24209, AMPQE14845, ANAPL12840, ANODA00656, ANOGA06207, ARAAL05527, ARALY32405, ARATH18675, ASHGO03509, ASPCL08487, ASPFN13481, ASPFU00724, ASPOR00606, ASPTN02638, AURAN08277, BABBI00230, BABBO00091, BATDJ06236, BLAHO05577, BLUGR01559, BODSA10439, BOMMO03038, BOVIN08617, BRADI24405, BRAFL28059, BRANA03079, BRANA18523, BRANA26746, BRANA46410, BRA…	NAG
GO:0019563	BP	e	glycerol catabolic process	27/1109	1348/8270255	3.8021479004601495e-49	8	27	2.2544257388054475e-46	AMBTC02498, ARATH18675, BOVIN08617, BRADI24405, CAEEL01397, DICDI07723, ENCCU01378, GALSU05171, HUMAN17750, MAIZE08056, MOUSE26210, MUSAM07668, ORYBR17177, ORYNI05892, ORYPU18074, ORYRU21468, OSTLU00839, POPTR25834, SCHPO04848, SETIT23600, THECC04944, TRIUA18271, VITVI21355, WHEAT105383, WHEAT10581, WHEAT62273, YEAST01543	NAG
GO:0007420	BP	e	brain development	39/1109	6880/8270255	4.075513174714167e-49	4	39	2.365098337028275e-46	ACYPI13253, AEDAE14625, ANODA05407, ANOGA09944, APIME03618, BOMIM09257, BOMMO07248, CULQU07740, DANPL09535, DAPPU01371, DROAN02805, DROBM02676, DROBP03777, DROEL11256, DROER13879, DROEU04393, DROFC11172, DROGR14395, DROKI13299, DROME01183, DROMO10001, DROPE10553, DROPS02361, DRORH03737, DROSE07994, DROSI00795, DROTK06424, DROVI09802, DROWI04218, DROYA00820, HARSA10619, HELME06799, LEPSM10560, LUC…	NAG
GO:0035264	BP	e	multicellular organism growth	27/1109	1933/8270255	6.444947524303672e-45	3	27	3.515718874507653e-42	ANAPL12840, BOVIN08617, CAEBE17506, CAEBR18389, CAEEL19720, CAERE07291, CHICK12756, CHLSB01309, FICAL13383, HORSE07582, HUMAN17750, LOXAF19032, MELGA12299, MONDO06992, MOUSE26210, MUSPF17087, MYOLU06703, NOMLE08325, ORNAN06748, OTOGA06841, PELSI15624, PONAB09812, PRIPA01537, RABIT11691, RATNO12845, SARHA07759, SHEEP09494	NAG
GO:0021591	BP	e	ventricular system development	20/1109	424/8270255	2.5997931295888914e-44	4	20	1.390379560971314e-41	AILME03788, ANOCA15889, BOVIN07186, CALJA13330, CAVPO04799, CHLSB16177, FELCA15817, GORGO10496, HORSE02237, HUMAN16282, ICTTR14554, LOXAF18218, MONDO08914, MOUSE42137, MUSPF01623, MYOLU17900, NOMLE04274, PONAB07693, SARHA04086, SHEEP05885	NAG
GO:0044237	BP	e	cellular metabolic process	57/1109	35018/8270255	1.3271290610135024e-41	2	57	6.829706630027034e-39	ACYPI27253, AEDAE12690, ANODA00656, ANOGA06207, APIME02188, ATTCE04375, BOMIM05049, BOMMO03038, CAMFO09686, CULQU05431, DANPL09326, DAPPU09366, DENPD08979, DROAN08283, DROBM06383, DROBM06524, DROBP02768, DROBP05237, DROEL07859, DROEL12176, DROER07828, DROEU00069, DROEU00684, DROFC08879, DROGR09762, DROKI03199, DROKI04779, DROMO06955, DROPE02664, DROPS12325, DRORH01792, DRORH09744, DROSE12298, DRO…	NAG
GO:0043010	BP	e	camera-type eye development	22/1109	1919/8270255	5.406004384296829e-35	6	22	2.633013742530286e-32	ANAPL12840, BOVIN08617, CHICK12756, CHLSB01309, FICAL13383, HORSE07582, HUMAN17750, LOXAF19032, MELGA12299, MONDO06992, MOUSE26210, MUSPF17087, MYOLU06703, NOMLE08325, ORNAN06748, OTOGA06841, PELSI15624, PONAB09812, RABIT11691, RATNO12845, SARHA07759, SHEEP09494	NAG
GO:0007291	BP	e	sperm individualization	16/1109	439/8270255	6.415362623104148e-34	4	16	3.0168795783649244e-31	DROAN07353, DROAN11527, DROER11433, DROGR02325, DROGR09778, DROME05008, DROME12079, DROMO04912, DROPE13635, DROPS10452, DROSE03068, DROSE11455, DROVI03710, DROWI03705, DROWI08209, DROYA02517	NAG
GO:0008354	BP	e	germ cell migration	16/1109	518/8270255	9.3606574435858e-33	5	16	4.327320877522079e-30	DROAN07353, DROAN11527, DROER11433, DROGR02325, DROGR09778, DROME05008, DROME12079, DROMO04912, DROPE13635, DROPS10452, DROSE03068, DROSE11455, DROVI03710, DROWI03705, DROWI08209, DROYA02517	NAG
GO:0021885	BP	e	forebrain cell migration	11/1109	134/8270255	9.712454084784667e-28	5	11	4.272696534879061e-25	ASTMX10631, DANRE10002, GADMO18670, GASAC13642, NOTFU09523, ORENI04916, ORYLA05799, POEFO05319, TAKRU05146, TETNG13136, XIPMA16663	NAG
GO:0007009	BP	e	plasma membrane organization	16/1109	1360/8270255	4.9698036828607233e-26	4	16	2.1179905539066598e-23	DROAN07353, DROAN11527, DROER11433, DROGR02325, DROGR09778, DROME05008, DROME12079, DROMO04912, DROPE13635, DROPS10452, DROSE03068, DROSE11455, DROVI03710, DROWI03705, DROWI08209, DROYA02517	NAG
GO:0007629	BP	e	flight behavior	10/1109	132/8270255	5.549979691971657e-25	4	10	2.2935711530079845e-22	DROAN08283, DROER07828, DROME06341, DROMO06955, DROPE02664, DROPS12325, DROSE12298, DROVI00632, DROWI12569, DROYA04943	NAG
GO:0046488	BP	e	phosphatidylinositol metabolic process	20/1109	3942/8270255	5.849404407982872e-25	7	20	2.3812314213094453e-22	AILME03788, ANOCA15889, BOVIN07186, CALJA13330, CAVPO04799, CHLSB16177, FELCA15817, GORGO10496, HORSE02237, HUMAN16282, ICTTR14554, LOXAF18218, MONDO08914, MOUSE42137, MUSPF01623, MYOLU17900, NOMLE04274, PONAB07693, SARHA04086, SHEEP05885	NAG
GO:0021537	BP	e	telencephalon development	11/1109	828/8270255	6.382207991474653e-19	3	11	2.384585246129742e-16	ASTMX10631, DANRE10002, GADMO18670, GASAC13642, NOTFU09523, ORENI04916, ORYLA05799, POEFO05319, TAKRU05146, TETNG13136, XIPMA16663	NAG
GO:0002119	BP	e	nematode larval development	11/1109	869/8270255	1.0840801867764341e-18	5	11	3.995714472206384e-16	BRUMA09855, CAEBE17506, CAEBE23521, CAEBR06730, CAEBR18389, CAEEL06935, CAEEL19720, CAERE07291, ONCVO02266, PRIPA01537, PRIPA14216	NAG
GO:0044281	BP	e	small molecule metabolic process	12/1109	2250/8270255	8.263820091199343e-16	2	12	2.8896883716341293e-13	BRUMA03601, CAEBE19228, CAEBR00054, CAEEL01397, CAEJA12600, CAERE22716, LOALO08916, MELHA11427, ONCVO10903, PRIPA06511, STRRB06213, THECL01390	NAG
GO:0040032	BP	e	post-embryonic body morphogenesis	6/1109	83/8270255	2.145982701178798e-15	4	6	7.316459771831464e-13	BRUMA09855, CAEBE23521, CAEBR06730, CAEEL06935, ONCVO02266, PRIPA14216	NAG
GO:0001302	BP	e	replicative cell aging	9/1109	832/8270255	6.19874222309429e-15	4	9	2.036996314878274e-12	CANGA01860, ENCCU01378, KLULA04720, LACTC00854, SPIPN07849, VANPO01841, VAVCU00626, YEAST01543, ZYGRO01684	NAG
GO:0045333	BP	e	cellular respiration	12/1109	2917/8270255	1.7287691941009187e-14	5	12	5.547315266953242e-12	BRUMA03601, CAEBE19228, CAEBR00054, CAEEL01397, CAEJA12600, CAERE22716, LOALO08916, MELHA11427, ONCVO10903, PRIPA06511, STRRB06213, THECL01390	NAG
GO:0019375	BP	e	galactolipid biosynthetic process	5/1109	47/8270255	6.560264714264603e-14	8	5	2.0566806905927248e-11	ARATH01979, ARATH07908, BRAOL26686, BRARP21280, BRARP32484	NAG
GO:0040010	BP	e	positive regulation of growth rate	6/1109	164/8270255	1.3877347002036298e-13	5	6	4.3011890850061366e-11	BRUMA09855, CAEBE23521, CAEBR06730, CAEEL06935, ONCVO02266, PRIPA14216	NAG
GO:0006094	BP	e	gluconeogenesis	22/1109	20279/8270255	2.0268211562515806e-13	7	22	6.211409779411444e-11	ANAPL12840, BOVIN08617, CHICK12756, CHLSB01309, FICAL13383, HORSE07582, HUMAN17750, LOXAF19032, MELGA12299, MONDO06992, MOUSE26210, MUSPF17087, MYOLU06703, NOMLE08325, ORNAN06748, OTOGA06841, PELSI15624, PONAB09812, RABIT11691, RATNO12845, SARHA07759, SHEEP09494	NAG
GO:1901615	BP	e	organic hydroxy compound metabolic process	7/1109	637/8270255	5.8068978317641044e-12	3	7	1.7030444985093113e-09	ANAPL12840, ANOCA16419, CHICK12756, FICAL13383, MELGA12299, PELSI15624, TAEGU12025	NAG
GO:0006659	BP	e	phosphatidylserine biosynthetic process	6/1109	488/8270255	9.873279361211208e-11	8	6	2.7201383290609665e-08	BRUMA09855, CAEBE23521, CAEBR06730, CAEEL06935, ONCVO02266, PRIPA14216	NAG
GO:0006646	BP	e	phosphatidylethanolamine biosynthetic process	7/1109	1704/8270255	5.132658732304284e-09	8	7	1.3206911973924467e-06	BRUMA09855, CAEBE23521, CAEBR06730, CAEEL06935, ONCVO02266, PRIPA14216, SCHPO04064	NAG
GO:0022008	BP	e	neurogenesis	8/1109	2759/8270255	6.071228918428405e-09	4	8	1.5475959696274275e-06	CAEBE17506, CAEBR18389, CAEEL19720, CAEJA18838, CAERE07291, LOALO06942, ONCVO03013, STRRB11476	NAG
GO:0018991	BP	e	oviposition	5/1109	472/8270255	7.79639648582396e-09	4	5	1.9331519468258956e-06	CAEBE17506, CAEBR18389, CAEEL19720, CAERE07291, PRIPA01537	NAG
GO:0006656	BP	e	phosphatidylcholine biosynthetic process	6/1109	1034/8270255	8.5328092224337e-09	8	6	2.0966880319088215e-06	BRUMA09855, CAEBE23521, CAEBR06730, CAEEL06935, ONCVO02266, PRIPA14216	NAG
GO:0006661	BP	e	phosphatidylinositol biosynthetic process	5/1109	1157/8270255	6.476054360074902e-07	8	5	0.00014719531889253578	CAEBE17506, CAEBR18389, CAEEL19720, CAERE07291, PRIPA01537	NAG
GO:0005975	BP	e	carbohydrate metabolic process	48/1109	168566/8270255	1.9539605656845613e-06	3	48	0.0004368383149921837	ACYPI27253, AEDAE12690, ANODA00656, ANOGA06207, APIME02188, ATTCE04375, BOMIM05049, BOMMO03038, CAMFO09686, CULQU05431, DANPL09326, DAPPU09366, DENPD08979, DROAN08283, DROBM06524, DROBP05237, DROEL07859, DROER07828, DROEU00069, DROFC08879, DROGR09762, DROKI03199, DROMO06955, DROPE02664, DROPS12325, DRORH01792, DROSE12298, DROSI04083, DROTK02091, DROVI00632, DROWI12569, DROYA04943, HARSA00621, HEL…	NAG
GO:0045017	BP	e	glycerolipid biosynthetic process	5/1109	1467/8270255	2.0543427666531394e-06	6	5	0.00045187257226180947	ARATH01979, ARATH07908, BRAOL26686, BRARP21280, BRARP32484	NAG
GO:0016477	BP	e	cell migration	8/1109	7867/8270255	1.4658873115414941e-05	4	8	0.0029807442227545713	CAEBE17506, CAEBR18389, CAEEL19720, CAEJA18838, CAERE07291, LOALO06942, ONCVO03013, STRRB11476	NAG
GO:0006139	BP	e	nucleobase-containing compound metabolic process	13/1109	24929/8270255	4.63030719240761e-05	4	13	0.00895685309737004	BRUMA03601, CAEBE19228, CAEBR00054, CAEEL01397, CAEJA12600, CAERE22716, DICDI07723, LOALO08916, MELHA11427, ONCVO10903, PRIPA06511, STRRB06213, THECL01390	NAG
GO:0005789	CC	e	endoplasmic reticulum membrane	324/1109	68090/8270255	0.0	5	324	0.0	ACYPI29268, AEDAE05699, AEDAE14548, AGABI03918, AILME06813, AILME09709, AMBTC09787, ANODA05393, ANOGA02808, ANOGA08288, ARAAL01041, ARAAL02736, ARALY01309, ARALY05610, ARATH01979, ARATH07908, ASHGO04619, ASPAC08283, ASPCL01894, ASPFN06547, ASPFU07542, ASPGL02771, ASPOR07937, ASPTN01099, ASTMX06788, ASTMX15603, ATTCE16287, AURPU04868, AURST01728, BATDE00854, BATDJ00854, BLUGR03162, BOMIM02254, BOT…	NAG
GO:0016021	CC	e	integral component of membrane	1010/1109	2961385/8270255	0.0	3	1010	0.0	ACYPI13253, ACYPI27253, ACYPI29268, AEDAE05699, AEDAE12690, AEDAE14548, AEDAE14625, AEGTA05859, AGABI03918, AGABI07745, AILME03788, AILME05515, AILME06813, AILME08709, AILME09709, AMBTC02498, AMBTC09787, AMPQE14649, ANAPL04615, ANAPL09735, ANAPL12790, ANAPL12840, ANOCA01142, ANOCA05676, ANOCA15889, ANOCA16419, ANOCA17140, ANODA00656, ANODA01277, ANODA05393, ANODA05407, ANOGA02808, ANOGA06207, ANO…	NAG
GO:0009331	CC	e	glycerol-3-phosphate dehydrogenase complex	269/1109	5151/8270255	0.0	4	269	0.0	ACYPI27253, AEDAE12690, AILME05515, AMBTC02498, AMBTC24209, AMPQE14845, ANAPL12840, ANODA00656, ANOGA06207, ARAAL05527, ARATH18675, ASHGO03509, ASPCL08487, ASPFN13481, ASPFU00724, ASPOR00606, ASPTN02638, AURAN08277, BABBI00230, BABBO00091, BATDJ06236, BLAHO05577, BLUGR01559, BODSA10439, BOMMO03038, BOVIN08617, BRADI24405, BRAFL28059, BRANA03079, BRANA18523, BRANA46410, BRANA74159, BRAOL04806, BRA…	NAG
GO:0005743	CC	e	mitochondrial inner membrane	244/1109	37506/8270255	2.67e-322	6	244	6.06406e-319	ACYPI27253, AEDAE12690, AGABI07745, AILME05515, ANAPL12840, ANOCA16419, ANODA00656, ANOGA06207, APIME02188, ARAAL05527, ARALY09448, ARATH18675, ASHGO03509, ASPAC10756, ASPCL08487, ASPFN13481, ASPFU00724, ASPGL07416, ASPOR00606, ASPTN02638, ATTCE04375, AURPU00268, AURST04645, BATDE06236, BATDJ06236, BLUGR01559, BOMIM05049, BOMMO03038, BOTFB03865, BOVIN08617, BRADI24405, BRANA69239, BRAOL30783, BRU…	NAG
GO:0016020	CC	e	membrane	543/1109	2177625/8270255	4.1201433854080734e-58	1	543	2.7409002643172e-55	AEDAE05699, AEDAE14548, AEDAE14625, AEGTA05859, AILME03788, AILME06813, AILME08709, AILME09709, AMBTC09787, AMPQE14649, ANAPL04615, ANAPL09735, ANAPL12790, ANOCA05676, ANOCA15889, ANOCA17140, ANODA01277, ANODA05393, ANODA05407, ANOGA02808, ANOGA08288, ANOGA09944, APIME03618, ARAAL01041, ARAAL02736, ARATH01979, ARATH07908, ARATH18675, ASHGO04619, ASPCL01894, ASPCL08487, ASPFN06547, ASPFN13481, ASP…	NAG
GO:0005886	CC	e	plasma membrane	265/1109	756094/8270255	9.543756216284723e-48	2	265	5.423040641649288e-45	ACYPI27253, AEDAE12690, AGABI07745, AILME05515, ANAPL12840, ANOCA16419, ANODA00656, ANOGA06207, APIME02188, ARAAL05527, ARALY09448, ARALY32405, ARATH01979, ARATH18675, ASHGO03509, ASPAC10756, ASPCL08487, ASPFN13481, ASPFU00724, ASPGL07416, ASPOR00606, ASPTN02638, ATTCE04375, AURPU00268, AURST04645, BATDE06236, BATDJ06236, BLUGR01559, BOMIM05049, BOMMO03038, BOTFB03865, BOVIN08617, BRADI24405, BRA…	NAG
GO:0032991	CC	e	protein-containing complex	93/1109	134401/8270255	7.080648444482206e-37	1	93	3.5763830800602257e-34	AGABI07745, ANOCA16419, APIME02188, ARALY09448, ARALY32405, ASPAC10756, ASPGL07416, ATTCE04375, AURPU00268, AURST04645, BATDE06236, BOMIM05049, BOTFB03865, BRANA26746, BRANA69239, CAEJA12600, CANTE02111, CHEQI06611, CHEQI31481, CHLRE11959, COCLU03506, CONPW06119, COPCI03539, CRYGA03468, CRYGA03469, CRYPA04533, DANPL09326, DEKBR04168, DICSQ04092, DROBM06383, DROBM06524, DROBP02768, DROBP05237, DRO…	NAG
GO:0005783	CC	e	endoplasmic reticulum	53/1109	60875/8270255	6.627373943031725e-26	5	53	2.7809480660952356e-23	ANAPL09735, ANOCA05676, ANOCA17140, ARATH01979, ARATH07908, ASPCL01894, ASPFU07542, ASPOR07937, ASPTN01099, BLUGR03162, BRAOL26686, BRARP21280, BRARP32484, CAEEL06935, CANGA03759, CHICK00930, COLGR08439, COLSU04646, DEBHA05006, DOTSN07135, FICAL09730, GIBM709357, HUMAN05905, HYPAI11091, HYPVG08059, KAZNA01517, KLULA00885, LACTC02873, LEPMJ06037, LODEL02463, MAGO703014, MELGA00954, MOUSE06821, MOU…	NAG
GO:1990204	CC	e	oxidoreductase complex	27/1109	14964/8270255	1.4540440691472579e-21	3	27	5.585781969857952e-19	CANLF13886, CHILA12973, CHOHO11358, DASNO00975, DIPOR14655, ECHTE14289, ERIEU08510, FELCA09778, FUKDA01050, GORGO12837, ICTTR10082, MACEU11265, MICMU05162, NANGA16441, OCHPR12295, OCTDE07048, PANPA21524, PANPA25850, PAPAN03997, PIGXX06526, PROCA14239, PTEVA11407, SORAR11737, TARSY11846, TUPBE11101, TURTR14704, VICPA06204	NAG
GO:0031307	CC	e	integral component of mitochondrial outer membrane	9/1109	1239/8270255	2.1572846530531802e-13	8	9	6.537770990225054e-11	CANGA01860, ENCCU01378, KLULA04720, LACTC00854, SPIPN07849, VANPO01841, VAVCU00626, YEAST01543, ZYGRO01684	NAG
GO:0005739	CC	e	mitochondrion	46/1109	103980/8270255	6.193555938211618e-12	5	46	1.7971195554757648e-09	AMBTC02498, ARATH18675, BOVIN08617, BRADI24405, CAEEL01397, CANGA01860, DICDI07723, DROME04356, DROME06341, ENCCU01378, GADMO08321, GALSU05171, GASAC01779, HUMAN17750, KLULA04720, LACTC00854, MAIZE08056, MOUSE26210, MUSAM07668, NOTFU15851, ORENI19322, ORYBR17177, ORYLA08395, ORYNI05892, ORYPU18074, ORYRU21468, OSTLU00839, PLAF703298, POEFO16377, POPTR25834, SCHPO04848, SETIT23600, SPIPN07849, TAK…	NAG
GO:0047184	MF	e	1-acylglycerophosphocholine O-acyltransferase activity	231/1109	426/8270255	0.0	6	231	0.0	AGABI03918, AILME06813, AILME09709, AMBTC09787, ANAPL09735, ARAAL01041, ARAAL02736, ARALY01309, ARALY05610, ARATH01979, ARATH07908, ASHGO04619, ASPAC08283, ASPCL01894, ASPFN06547, ASPFU07542, ASPGL02771, ASPOR07937, ASPTN01099, AURPU04868, AURST01728, BATDE00854, BATDJ00854, BLUGR03162, BOTFB05296, BOVIN11072, BOVIN16301, BRADI18703, BRANA92981, BRANA93973, BRAOL26686, BRAOL57080, BRARP32484, CAE…	NAG
GO:0003841	MF	e	1-acylglycerol-3-phosphate O-acyltransferase activity	162/1109	4081/8270255	0.0	7	162	0.0	AGABI03918, AILME06813, AMBTC09787, ARAAL02736, ARALY05610, ARATH07908, ASHGO04619, ASPAC08283, ASPCL01894, ASPFN06547, ASPFU07542, ASPGL02771, ASPOR07937, ASPTN01099, AURPU04868, AURST01728, BATDE00854, BATDJ00854, BLUGR03162, BOTFB05296, BOVIN11072, BRADI18703, BRANA93973, BRAOL57080, CANAL02086, CANGA03759, CANLF13765, CANTE01844, CHEQI30194, CHILA18624, CHLRE06087, CHLSB06642, CHLVA02235, COC…	NAG
GO:0004368	MF	e	glycerol-3-phosphate dehydrogenase (quinone) activity	386/1109	4261/8270255	0.0	5	386	0.0	ACYPI27253, AEDAE12690, AGABI07745, AILME05515, AMBTC02498, AMBTC24209, AMPQE14845, ANAPL12840, ANODA00656, ANOGA06207, APIME02188, ARAAL05527, ARALY09448, ARALY32405, ARATH18675, ASHGO03509, ASPAC10756, ASPCL08487, ASPFN13481, ASPFU00724, ASPGL07416, ASPOR00606, ASPTN02638, ATTCE04375, AURAN08277, AURPU00268, AURST04645, BABBI00230, BABBO00091, BATDE06236, BATDJ06236, BLAHO05577, BLUGR01559, BOD…	NAG
GO:0052590	MF	e	sn-glycerol-3-phosphate:ubiquinone oxidoreductase activity	220/1109	3213/8270255	0.0	6	220	0.0	ACYPI27253, AEDAE12690, AILME05515, AMBTC02498, AMBTC24209, AMPQE14845, ANODA00656, ANOGA06207, ARAAL05527, ARATH18675, ASHGO03509, ASPCL08487, ASPFU00724, AURAN08277, BABBO00091, BATDJ06236, BODSA10439, BOMMO03038, BOVIN08617, BRADI24405, BRAFL28059, BRANA03079, BRANA18523, BRANA46410, BRANA74159, BRAOL04806, BRAOL30783, BRAOL36152, BRARP03876, BRARP20015, BRARP27913, BRUMA03601, CAEBE15310, CAE…	NAG
GO:0052591	MF	e	sn-glycerol-3-phosphate:ubiquinone-8 oxidoreductase activity	220/1109	1317/8270255	0.0	7	220	0.0	ACYPI27253, AEDAE12690, AILME05515, AMBTC02498, AMBTC24209, AMPQE14845, ANODA00656, ANOGA06207, ARAAL05527, ARATH18675, ASHGO03509, ASPCL08487, ASPFU00724, AURAN08277, BABBO00091, BATDJ06236, BODSA10439, BOMMO03038, BOVIN08617, BRADI24405, BRAFL28059, BRANA03079, BRANA18523, BRANA46410, BRANA74159, BRAOL04806, BRAOL30783, BRAOL36152, BRARP03876, BRARP20015, BRARP27913, BRUMA03601, CAEBE15310, CAE…	NAG
GO:0005509	MF	e	calcium ion binding	301/1109	101660/8270255	3.145976984252282e-300	5	301	6.600501711190847e-297	ACYPI27253, AEDAE12690, AGABI07745, AILME05515, AMPQE14845, ANAPL12840, ANOCA16419, ANODA00656, ANOGA06207, APIME02188, ARAAL05527, ARALY09448, ARATH18675, ASHGO03509, ASPAC10756, ASPCL08487, ASPFN13481, ASPFU00724, ASPGL07416, ASPOR00606, ASPTN02638, ATTCE04375, AURAN08277, AURPU00268, AURST04645, BATDE06236, BATDJ06236, BLUGR01559, BOMIM05049, BOMMO03038, BOTFB03865, BOVIN08617, BRADI24405, BRA…	NAG
GO:0071617	MF	e	lysophospholipid acyltransferase activity	94/1109	253/8270255	2.5985792676092744e-295	5	94	5.062589251717355e-292	ACYPI13253, AEDAE14625, AILME03788, ANOCA15889, ANODA05407, ANOGA09944, APIME03618, ARATH01979, ARATH07908, BOMIM09257, BOMMO07248, BOVIN07186, BRAOL26686, BRARP21280, BRARP32484, CALJA13330, CANLF00666, CAVPO04799, CHILA25100, CHLSB16177, CULQU07740, DANPL09535, DAPPU01371, DROAN02805, DROAN07353, DROAN11527, DROBM02676, DROBP03777, DROEL11256, DROER11433, DROER13879, DROEU04393, DROFC11172, DRO…	NAG
GO:0010181	MF	e	FMN binding	184/1109	34834/8270255	8.859486019740346e-225	6	184	1.2718025325706208e-221	AGABI07745, AILME05515, ARAAL05527, ARALY09448, ARALY32405, ARATH18675, ASHGO03509, ASPAC10756, ASPCL08487, ASPFN13481, ASPFU00724, ASPGL07416, ASPOR00606, ASPTN02638, AURPU00268, AURST04645, BATDE06236, BATDJ06236, BLUGR01559, BOTFB03865, BOVIN08617, BRADI24405, BRANA18523, BRANA69239, BRAOL30783, BRARP20015, CALJA18015, CANAL05411, CANAW01354, CANGA01860, CANLF13886, CANTE02111, CAVPO17400, CHE…	NAG
GO:0050660	MF	e	flavin adenine dinucleotide binding	234/1109	83933/8270255	1.4298662997818173e-224	5	234	1.9499801663274534e-221	ACYPI27253, AEDAE12690, AGABI07745, AILME05515, ANODA00656, ANOGA06207, APIME02188, ARAAL05527, ARALY09448, ARALY32405, ARATH18675, ASHGO03509, ASPAC10756, ASPCL08487, ASPFN13481, ASPFU00724, ASPGL07416, ASPOR00606, ASPTN02638, ATTCE04375, AURPU00268, AURST04645, BATDE06236, BATDJ06236, BLUGR01559, BOMIM05049, BOMMO03038, BOTFB03865, BOVIN08617, BRADI24405, BRANA18523, BRANA69239, BRAOL30783, BRA…	NAG
GO:0008374	MF	e	O-acyltransferase activity	96/1109	3689/8270255	1.2264520204610267e-182	5	96	1.4544121242641087e-179	AILME08709, ASPCL01894, ASPFU07542, ASPOR07937, ASPTN01099, BATDE03317, BATDJ03317, BLUGR03162, BOVIN02293, BRUMA09855, CAEBE11145, CAEBE17506, CAEBE23521, CAEBR06730, CAEBR18389, CAEBR19218, CAEEL06935, CAEEL18873, CAEEL19720, CAEJA14591, CAERE00233, CAERE05827, CAERE07291, CALJA06973, CANGA03759, CANLF04862, CHLSB04560, COLGR08439, COLSU04646, DASNO05649, DEBHA05006, DIPOR09348, DOTSN07135, ERI…	NAG
GO:0016614	MF	e	oxidoreductase activity, acting on CH-OH group of donors	154/1109	31990/8270255	2.0532783282798423e-181	3	154	2.3334652668263625e-178	AGABI07745, AILME05515, ASHGO03509, ASPAC10756, ASPCL08487, ASPFN13481, ASPFU00724, ASPGL07416, ASPOR00606, ASPTN02638, AURPU00268, AURST04645, BATDE06236, BATDJ06236, BLUGR01559, BOTFB03865, BOVIN08617, CALJA18015, CANAL05411, CANAW01354, CANGA01860, CANLF13886, CANTE02111, CAVPO17400, CHILA12973, CHLSB01309, CHOHO11358, COCLU03506, COLGR02062, COLSU06200, CONPW06119, COPCI03539, CRYGA03468, CRY…	NAG
GO:0016746	MF	e	transferase activity, transferring acyl groups	160/1109	112260/8270255	7.458903229534644e-108	3	160	7.015227089157151e-105	ACYPI29268, AEDAE05699, AEDAE14548, ANODA01277, ANODA05393, ANOGA02808, ANOGA08288, APIME01989, ARATH01979, ARATH07908, ATTCE16287, BOMIM02254, BOMIM09175, BOMMO07220, BOVIN07186, BRAOL26686, BRARP21280, BRARP32484, CAEBE17506, CAEBR18389, CAEEL06935, CAEEL11648, CAEEL18873, CAEEL19720, CAEJA18838, CAERE07291, CALJA13330, CALJA21088, CAMFO01441, CAMFO05108, CAMFO12258, CAPO306602, CHICK09544, CIO…	NAG
GO:0016491	MF	e	oxidoreductase activity	285/1109	537580/8270255	4.179173465828507e-90	2	285	3.6769985896926625e-87	ACYPI27253, AEDAE12690, AILME05515, AMBTC02498, AMBTC24209, AMPQE14845, ANAPL12840, ANODA00656, ANOGA06207, APIME02188, ARAAL05527, ARATH18675, ASHGO03509, ASPCL08487, ASPFN13481, ASPFU00724, ASPOR00606, ASPTN02638, ATTCE04375, AURAN08277, BABBI00230, BABBO00091, BATDJ06236, BLAHO05577, BLUGR01559, BODSA10439, BOMIM05049, BOMMO03038, BOVIN08617, BRADI24405, BRAFL28059, BRANA03079, BRANA18523, BRA…	NAG
GO:0016899	MF	e	oxidoreductase activity, acting on the CH-OH group of donors, oxygen as acceptor	61/1109	6435/8270255	1.5454021683070542e-89	4	61	1.3172138793929659e-86	AMBTC02498, ARAAL05527, ARALY09448, ARALY32405, ARATH18675, BRADI24405, BRANA18523, BRANA46410, BRANA69239, BRAOL04806, BRAOL30783, BRARP20015, CHEQI06611, CHEQI31481, CHLRE11959, CHLVA06241, CUCSA19613, ERATE12797, ERATE25525, GOSHI34132, GOSHI41473, GOSHI60778, GOSRA03735, GOSRA09768, HORVV26587, KLEFL08127, LUPAN01378, LUPAN07505, MAIZE08056, MANES10214, MANES20395, MARPO10393, MEDTR11235, MIC…	NAG
GO:0097367	MF	e	carbohydrate derivative binding	49/1109	12908/8270255	4.813248761818191e-53	2	49	3.05305488322305e-50	ACYPI27253, AEDAE12690, ANODA00656, ANOGA06207, APIME02188, ATTCE04375, BOMIM05049, BOMMO03038, CAMFO09686, CULQU05431, DANPL09326, DAPPU09366, DENPD08979, DROAN08283, DROBM06524, DROBP05237, DROEL07859, DROER07828, DROEU00069, DROFC08879, DROGR09762, DROKI03199, DROME06341, DROMO06955, DROPE02664, DROPS12325, DRORH01792, DROSE12298, DROSI04083, DROTK02091, DROVI00632, DROWI12569, DROYA04943, HAR…	NAG
GO:0042171	MF	e	lysophosphatidic acid acyltransferase activity	22/1109	308/8270255	1.148670295171708e-52	6	22	7.120450522910985e-50	ACYPI29268, AEDAE05699, ANOGA02808, CAMFO01441, CULQU16842, DANPL08935, DENPD09880, DROBM09552, DROEU09798, DROFC02621, DROME05008, DROPE13635, DROPS10452, DRORH02588, DROSE11455, DROTK03942, DROWI03705, DROYA02517, HELME06531, LINHU11238, OOCBI02084, RHOPR07653	NAG
GO:0043167	MF	e	ion binding	4/1109	815/8270255	5.381869883939478e-06	2	4	0.0011379108611197619	CHOHO11358, ECHTE14289, PANPA21524, PANTR19451	NAG
GO:0048037	MF	e	cofactor binding	12/1109	19026/8270255	1.4753454448097788e-05	2	12	0.0029807442227545713	BRUMA03601, CAEBE19228, CAEBR00054, CAEEL01397, CAEJA12600, CAERE22716, LOALO08916, MELHA11427, ONCVO10903, PRIPA06511, STRRB06213, THECL01390	NAG
GO:0036094	MF	e	small molecule binding	7/1109	8080/8270255	0.0001337267593297733	2	7	0.024154949408738854	ANAPL12840, ANOCA16419, CHICK12756, FICAL13383, MELGA12299, PELSI15624, TAEGU12025	NAG
GO:0006355	BP	p	regulation of transcription, DNA-templated	0/1109	570260/8270255	6.735532189122775e-35	9	0	3.2230112361109415e-32		NAG
GO:0006351	BP	p	transcription, DNA-templated	0/1109	449157/8270255	2.1635567183953623e-27	9	0	9.36682690384659e-25		NAG
GO:0055085	BP	p	transmembrane transport	3/1109	446605/8270255	1.9618762300112598e-22	4	3	7.869143260817221e-20	CUCSA01937, MEGSC08317, OOCBI13077	NAG
GO:0008152	BP	p	metabolic process	0/1109	331391/8270255	4.8244920786622527e-20	1	0	1.8276114089654575e-17		NAG
GO:0016310	BP	p	phosphorylation	1/1109	319142/8270255	1.1598161997898227e-17	5	1	4.10830998042434e-15	PHYNI11962	NAG
GO:0006508	BP	p	proteolysis	1/1109	282867/8270255	1.1256598860918029e-15	5	1	3.8863763788802434e-13	MELHA08284	NAG
GO:0006412	BP	p	translation	0/1109	243948/8270255	9.301062666529695e-15	7	0	3.020077193209493e-12		NAG
GO:0032259	BP	p	methylation	0/1109	177669/8270255	6.226622956989814e-11	2	0	1.7876962226515493e-08		NAG
GO:0006468	BP	p	protein phosphorylation	0/1109	174342/8270255	9.07502378195166e-11	7	0	2.5380112990180846e-08		NAG
GO:0007165	BP	p	signal transduction	0/1109	174732/8270255	9.119160671082394e-11	4	0	2.5380112990180846e-08		NAG
GO:0006281	BP	p	DNA repair	0/1109	124944/8270255	9.097022542560867e-08	7	0	2.1575764334638922e-05		NAG
GO:0051301	BP	p	cell division	0/1109	121349/8270255	1.305743332778337e-07	2	0	3.0701852932352706e-05		NAG
GO:0000160	BP	p	phosphorelay signal transduction system	0/1109	123442/8270255	1.4319362677697104e-07	6	0	3.338124931916141e-05		NAG
GO:0015031	BP	p	protein transport	0/1109	103545/8270255	2.012435461436654e-06	7	0	0.00044625347325759953		NAG
GO:0006811	BP	p	ion transport	0/1109	96142/8270255	4.015926009228938e-06	4	0	0.0008696900840881494		NAG
GO:0008652	BP	p	cellular amino acid biosynthetic process	0/1109	96946/8270255	4.094392741627599e-06	7	0	0.0008724575158429122		NAG
GO:0007186	BP	p	G protein-coupled receptor signaling pathway	0/1109	80883/8270255	4.143018595188172e-05	5	0	0.008071488013125528		NAG
GO:0090305	BP	p	nucleic acid phosphodiester bond hydrolysis	0/1109	76483/8270255	5.744524303780404e-05	6	0	0.011033936646873979		NAG
GO:0006260	BP	p	DNA replication	0/1109	73245/8270255	8.383800640292668e-05	6	0	0.01555834346258942		NAG
GO:0006364	BP	p	rRNA processing	0/1109	73407/8270255	8.385248355639394e-05	9	0	0.01555834346258942		NAG
GO:0006807	BP	p	nitrogen compound metabolic process	0/1109	72577/8270255	0.00013028404892777886	2	0	0.023689982896701125		NAG
GO:0009058	BP	p	biosynthetic process	0/1109	67653/8270255	0.0001793479334350197	2	0	0.03198833151151572		NAG
GO:0071555	BP	p	cell wall organization	0/1109	64966/8270255	0.00026238704064203227	4	0	0.04647147099682747		NAG
GO:0009987	BP	p	cellular process	0/1109	59430/8270255	0.0005618715695080816	1	0	0.09518662769150885		NAG
GO:0008033	BP	p	tRNA processing	0/1109	61267/8270255	0.0005933893187665978	9	0	0.09788722959511217		NAG
GO:0006310	BP	p	DNA recombination	0/1109	61445/8270255	0.0005993461903715392	7	0	0.09788722959511217		NAG
GO:0005634	CC	p	nucleus	0/1109	507610/8270255	6.290021027583275e-31	5	0	2.8593387254555635e-28		NAG
GO:0005622	CC	p	intracellular	0/1109	474149/8270255	9.185856499332051e-29	2	0	4.107282557693142e-26		NAG
GO:0005829	CC	p	cytosol	0/1109	359830/8270255	9.15095445403364e-22	4	0	3.565604039053822e-19		NAG
GO:0005840	CC	p	ribosome	0/1109	178672/8270255	6.469970600951994e-11	5	0	1.838213001468392e-08		NAG
GO:0005576	CC	p	extracellular region	0/1109	142388/8270255	9.495931838855584e-09	1	0	2.292049034555629e-06		NAG
GO:0005737	CC	p	cytoplasm	123/1109	1257577/8270255	8.261284292105491e-05	3	123	0.015539760625322571	AGABI07745, ANOCA16419, APIME02188, ARALY09448, ARALY32405, ASPAC10756, ASPGL07416, ATTCE04375, AURPU00268, AURST04645, BATDE06236, BOMIM05049, BOTFB03865, BRANA26746, BRANA69239, CAEJA12600, CANLF13886, CANTE02111, CHEQI06611, CHEQI31481, CHILA12973, CHLRE11959, CHOHO11358, COCLU03506, CONPW06119, COPCI03539, CRYGA03468, CRYGA03469, CRYPA04533, DANPL09326, DASNO00975, DEKBR04168, DICSQ04092, DIP…	NAG
GO:0005887	CC	p	integral component of plasma membrane	0/1109	71026/8270255	0.00012311899585808867	4	0	0.022537386657915225		NAG
GO:0005654	CC	p	nucleoplasm	0/1109	66974/8270255	0.0002787466738580814	5	0	0.04905042277083335		NAG
GO:0005730	CC	p	nucleolus	0/1109	64782/8270255	0.00042412579932863315	5	0	0.07321538719423082		NAG
GO:0005794	CC	p	Golgi apparatus	0/1109	61142/8270255	0.0005895235405405702	5	0	0.09788722959511217		NAG
GO:0005524	MF	p	ATP binding	0/1109	991579/8270255	6.386127728197773e-62	8	0	4.354540844664856e-59		NAG
GO:0046872	MF	p	metal ion binding	4/1109	910532/8270255	1.6711398023088135e-49	4	4	1.0128964023993975e-46	BOVIN08617, CAEEL01397, HUMAN17750, MOUSE26210	NAG
GO:0003677	MF	p	DNA binding	0/1109	749078/8270255	3.5601032048755564e-46	4	0	1.981669692101649e-43		NAG
GO:0016787	MF	p	hydrolase activity	0/1109	707791/8270255	1.5189817734352433e-43	2	0	7.967351513547358e-41		NAG
GO:0000166	MF	p	nucleotide binding	1/1109	612908/8270255	1.7408647776221692e-35	4	1	8.633106692662667e-33	DICDI07723	NAG
GO:0005515	MF	p	protein binding	2/1109	422965/8270255	2.159025574625631e-22	2	2	8.534409064915085e-20	ARATH07908, HUMAN16282	NAG
GO:0003723	MF	p	RNA binding	0/1109	305900/8270255	1.683210419523884e-18	4	0	6.121275225668525e-16		NAG
GO:0003676	MF	p	nucleic acid binding	0/1109	292311/8270255	7.469115851931176e-18	3	0	2.6805280902818795e-15		NAG
GO:0008270	MF	p	zinc ion binding	0/1109	247138/8270255	3.899076746716931e-15	6	0	1.3129298551444976e-12		NAG
GO:0016301	MF	p	kinase activity	1/1109	271985/8270255	5.25008475317134e-15	4	1	1.7462934346676623e-12	PHYNI11962	NAG
GO:0003700	MF	p	DNA-binding transcription factor activity	0/1109	238384/8270255	2.033717810244457e-14	2	0	6.4499596830718105e-12		NAG
GO:0003824	MF	p	catalytic activity	23/1109	569321/8270255	3.719388062049427e-13	1	23	1.1147946087076716e-10	AEGTA05859, BRANA31386, BRARP32484, BRUMA03601, CAEBE10450, CAEBE19228, CAEBR00054, CAEEL01397, CAEJA12600, CAERE22716, DICDI05150, DICPU00455, LOALO08916, MELHA11427, ONCVO10903, PRIPA00169, PRIPA06511, SOLLC11024, SOLTU14584, STRRB06213, THECL01390, THECL02050, TRIUA08817	NAG
GO:0016829	MF	p	lyase activity	0/1109	203169/8270255	1.95637517154961e-12	2	0	5.800014435219089e-10		NAG
GO:0016874	MF	p	ligase activity	0/1109	169067/8270255	1.9635991990090685e-10	2	0	5.355716815297234e-08		NAG
GO:0016887	MF	p	ATPase activity	0/1109	160251/8270255	6.179553062502044e-10	7	0	1.6530996676897343e-07		NAG
GO:0016853	MF	p	isomerase activity	0/1109	160328/8270255	6.182077584027604e-10	2	0	1.6530996676897343e-07		NAG
GO:0003735	MF	p	structural constituent of ribosome	0/1109	161555/8270255	6.37652382091356e-10	2	0	1.6885406525768675e-07		NAG
GO:0008168	MF	p	methyltransferase activity	0/1109	155296/8270255	1.341749990747978e-09	4	0	3.5188683651587596e-07		NAG
GO:0022857	MF	p	transmembrane transporter activity	0/1109	148211/8270255	4.480968827308045e-09	2	0	1.1639849977602564e-06		NAG
GO:0004672	MF	p	protein kinase activity	0/1109	144035/8270255	6.191464052255189e-09	5	0	1.5636313150487064e-06		NAG
GO:0008233	MF	p	peptidase activity	0/1109	144608/8270255	6.301228542198104e-09	3	0	1.5767523714537e-06		NAG
GO:0043565	MF	p	sequence-specific DNA binding	0/1109	141755/8270255	9.215727924226617e-09	5	0	2.2442765994042945e-06		NAG
GO:0005525	MF	p	GTP binding	0/1109	132375/8270255	2.8342316461849934e-08	8	0	6.78102352190313e-06		NAG
GO:0016757	MF	p	transferase activity, transferring glycosyl groups	0/1109	120711/8270255	2.1065154316599144e-07	3	0	4.869085457502048e-05		NAG
GO:0000287	MF	p	magnesium ion binding	0/1109	112889/8270255	4.091963489522657e-07	5	0	9.378849090481551e-05		NAG
GO:0042626	MF	p	ATPase-coupled transmembrane transporter activity	0/1109	107306/8270255	8.763956873217534e-07	5	0	0.00019755117662562663		NAG
GO:0051536	MF	p	iron-sulfur cluster binding	0/1109	96175/8270255	4.017633385705108e-06	3	0	0.0008696900840881494		NAG
GO:0020037	MF	p	heme binding	0/1109	96825/8270255	4.0775884371755036e-06	4	0	0.0008724575158429122		NAG
GO:0009055	MF	p	electron transfer activity	0/1109	93149/8270255	5.86310917296976e-06	3	0	0.0012301254053288478		NAG
GO:0016779	MF	p	nucleotidyltransferase activity	0/1109	90646/8270255	8.603715289388566e-06	4	0	0.0017913460650234591		NAG
GO:0051539	MF	p	4 iron, 4 sulfur cluster binding	0/1109	91544/8270255	8.825123068850163e-06	4	0	0.0018235244825976378		NAG
GO:0005506	MF	p	iron ion binding	0/1109	92657/8270255	9.400615473345105e-06	6	0	0.0019278329852292313		NAG
GO:0004674	MF	p	protein serine/threonine kinase activity	0/1109	86202/8270255	1.9093019320341274e-05	6	0	0.003829133102664031		NAG
GO:0042802	MF	p	identical protein binding	0/1109	81827/8270255	2.6808224739087405e-05	3	0	0.00533718488874897		NAG
GO:0019843	MF	p	rRNA binding	0/1109	83994/8270255	2.8864750458894656e-05	5	0	0.0057049715127996505		NAG
GO:0003924	MF	p	GTPase activity	0/1109	79288/8270255	3.9280534509762775e-05	7	0	0.007707745170890501		NAG
GO:0004519	MF	p	endonuclease activity	0/1109	76985/8270255	5.796468716567587e-05	5	0	0.011055852045061603		NAG
GO:0016616	MF	p	oxidoreductase activity, acting on the CH-OH group of donors, NAD or NADP as acceptor	0/1109	78357/8270255	6.157468823122913e-05	4	0	0.011662844593797045		NAG
GO:0030170	MF	p	pyridoxal phosphate binding	0/1109	74820/8270255	8.662234600768972e-05	5	0	0.015963678968646873		NAG
GO:0004930	MF	p	G protein-coupled receptor activity	0/1109	67868/8270255	0.0001794395864807298	4	0	0.03198833151151572		NAG
GO:0004386	MF	p	helicase activity	0/1109	67513/8270255	0.0002884919341837233	9	0	0.05043985580039136		NAG
GO:0000155	MF	p	phosphorelay sensor kinase activity	0/1109	63713/8270255	0.0003984130919338967	7	0	0.06921475848724225		NAG
GO:0046983	MF	p	protein dimerization activity	0/1109	59196/8270255	0.000561621974364361	3	0	0.09518662769150885		NAG
GO:0004497	MF	p	monooxygenase activity	0/1109	59369/8270255	0.0005617268982275819	3	0	0.09518662769150885		NAG
GO:0016798	MF	p	hydrolase activity, acting on glycosyl bonds	0/1109	60622/8270255	0.0005762024372416967	3	0	0.09701186096152639		NAG
GO:0005215	MF	p	transporter activity	0/1109	61324/8270255	0.0005952388191687321	1	0	0.09788722959511217		NAG
GO:0051287	MF	p	NAD binding	0/1109	61365/8270255	0.0005966029057524176	5	0	0.09788722959511217		NAG
# GO	NS	enrichment	name	ratio_in_study	ratio_in_pop	p_uncorrected	depth	study_count	p_fdr_bh	study_items	Spc25
GO:0035904	BP	e	aorta development	23/281	444/8270255	1.0852194711000214e-65	5	23	9.866453691417696e-62	AILME05216, ANAPL06812, BOVIN11742, CAVPO16871, CHICK03659, CHLSB14514, DIPOR05680, FICAL04960, FUKDA10628, HORSE04783, HUMAN10716, LOXAF05461, MELGA04509, MONDO11492, MOUSE46156, MUSPF02292, ORNAN00395, OTOGA06935, PELSI01185, PONAB04801, RABIT11234, RATNO01895, TAEGU02637	Spc25
GO:0060976	BP	e	coronary vasculature development	23/281	602/8270255	1.3845210992840797e-62	4	23	9.44070324574332e-59	AILME05216, ANAPL06812, BOVIN11742, CAVPO16871, CHICK03659, CHLSB14514, DIPOR05680, FICAL04960, FUKDA10628, HORSE04783, HUMAN10716, LOXAF05461, MELGA04509, MONDO11492, MOUSE46156, MUSPF02292, ORNAN00395, OTOGA06935, PELSI01185, PONAB04801, RABIT11234, RATNO01895, TAEGU02637	Spc25
GO:0003281	BP	e	ventricular septum development	23/281	628/8270255	3.724436879308377e-62	4	23	2.0316803176627198e-58	AILME05216, ANAPL06812, BOVIN11742, CAVPO16871, CHICK03659, CHLSB14514, DIPOR05680, FICAL04960, FUKDA10628, HORSE04783, HUMAN10716, LOXAF05461, MELGA04509, MONDO11492, MOUSE46156, MUSPF02292, ORNAN00395, OTOGA06935, PELSI01185, PONAB04801, RABIT11234, RATNO01895, TAEGU02637	Spc25
GO:0008090	BP	e	retrograde axonal transport	12/281	388/8270255	3.775304348786208e-32	9	12	1.029714261131438e-28	DROAN04609, DROER12790, DROGR13829, DROME02747, DROMO09288, DROPE10416, DROPS02497, DROSE09038, DROSI01922, DROVI09759, DROWI08739, DROYA01964	Spc25
GO:0007283	BP	e	spermatogenesis	12/281	9397/8270255	1.383477987727076e-15	5	12	2.3583976322035003e-12	DROAN04609, DROER12790, DROGR13829, DROME02747, DROMO09288, DROPE10416, DROPS02497, DROSE09038, DROSI01922, DROVI09759, DROWI08739, DROYA01964	Spc25
GO:0008152	BP	e	metabolic process	31/281	331391/8270255	4.6127182239386687e-07	1	31	0.0004058448050255716	ASPFN10367, ASPOR04005, COPCI17779, HYAAE06968, HYAAE11301, LEPMJ02448, LEPMJ03471, PHAND12834, PHANO13539, PHYIT10048, PHYIT10062, PHYIT10074, PHYIT10366, PHYNI00366, PHYNI00367, PHYNI00368, PHYNI00369, PHYNI00370, PHYNI08107, PHYPR01706, PHYPR01707, PHYPR01708, PHYPR01709, PHYPR01710, PHYPR13691, PHYRM02460, PHYRM05993, PHYRM05994, PHYRM05995, SCLS107918, TALSN06372	Spc25
GO:0005869	CC	e	dynactin complex	176/281	1798/8270255	0.0	6	176	0.0	ACYPI13322, AEDAE01869, AILME05216, ANODA09118, APIME05030, ASHGO01749, ASPAC00810, ASPCL07354, ASPFU04283, ASPGL05713, ATTCE13665, AURPU00797, AURST03704, BATDE02644, BATDJ02644, BOMIM06710, BOMMO05259, BOTFB14289, BOVIN11742, BRUMA02890, CAEBE03531, CAEBR00668, CAEEL00393, CAEJA05387, CAERE01237, CALJA04710, CAMFO03061, CANAL02296, CANAW02799, CANLF16473, CANTE04429, CAVPO16871, CHILA19621, CHL…	Spc25
GO:0016020	CC	e	membrane	193/281	2177625/8270255	1.3020020762858253e-49	1	193	5.073158090099413e-46	ACYPI13322, AEDAE01869, AILME05216, ANOCA11159, ANODA09118, APIME05030, ASHGO01749, ASPAC00810, ASPCL07354, ASPFU04283, ASPGL05713, ASTMX21396, ATTCE13665, AURPU00797, AURST03704, BATDE02644, BATDJ02644, BOMIM06710, BOMMO05259, BOTFB14289, BOVIN11742, BRUMA02890, CAEBE03531, CAEBR00668, CAEEL00393, CAEJA05387, CAERE01237, CALJA04710, CAMFO03061, CANAL02296, CANAW02799, CANLF16473, CANTE04429, CAV…	Spc25
GO:0031965	CC	e	nuclear membrane	27/281	10727/8270255	2.6044581794661795e-41	5	27	8.879574605617506e-38	AILME05216, ANAPL06812, ANOCA11159, BOVIN11742, CAVPO16871, CHICK03659, CHLSB14514, DIPOR05680, FICAL04960, FUKDA10628, GORGO07652, HORSE04783, HUMAN10716, LOXAF05461, MELGA04509, MONDO11492, MOUSE46156, MUSPF02292, ORNAN00395, OTOGA06935, PANTR11968, PELSI01185, PONAB04801, RABIT11234, RATNO01895, SARHA10501, TAEGU02637	Spc25
GO:0005813	CC	e	centrosome	27/281	15430/8270255	4.192457826807575e-37	6	27	1.2705476358464066e-33	AILME05216, ANAPL06812, ANOCA11159, BOVIN11742, CAVPO16871, CHICK03659, CHLSB14514, DIPOR05680, FICAL04960, FUKDA10628, GORGO07652, HORSE04783, HUMAN10716, LOXAF05461, MELGA04509, MONDO11492, MOUSE46156, MUSPF02292, ORNAN00395, OTOGA06935, PANTR11968, PELSI01185, PONAB04801, RABIT11234, RATNO01895, SARHA10501, TAEGU02637	Spc25
GO:1904115	CC	e	axon cytoplasm	12/281	962/8270255	2.2196695548596413e-27	7	12	5.503771555345156e-24	DROAN04609, DROER12790, DROGR13829, DROME02747, DROMO09288, DROPE10416, DROPS02497, DROSE09038, DROSI01922, DROVI09759, DROWI08739, DROYA01964	Spc25
GO:0015629	CC	e	actin cytoskeleton	18/281	10030/8270255	2.5077009297624004e-25	6	18	5.699795238272456e-22	ANOCA11159, ASTMX21396, CHICK03659, DANRE29845, DICPU09083, FICAL04960, GADMO05924, GASAC08534, MELGA04509, NOTFU05658, ORENI21769, ORYLA16920, PELSI01185, POEFO13647, TAEGU02637, TAKRU11361, TETNG14987, XIPMA10113	Spc25
GO:0005654	CC	e	nucleoplasm	27/281	66974/8270255	1.508668762026943e-20	5	27	3.1653031141757594e-17	AILME05216, ANAPL06812, ANOCA11159, BOVIN11742, CAVPO16871, CHICK03659, CHLSB14514, DIPOR05680, FICAL04960, FUKDA10628, GORGO07652, HORSE04783, HUMAN10716, LOXAF05461, MELGA04509, MONDO11492, MOUSE46156, MUSPF02292, ORNAN00395, OTOGA06935, PANTR11968, PELSI01185, PONAB04801, RABIT11234, RATNO01895, SARHA10501, TAEGU02637	Spc25
GO:0015630	CC	e	microtubule cytoskeleton	12/281	7538/8270255	1.0366888781122275e-16	6	12	2.0196920821793578e-13	ASTMX21396, DANRE29845, DICPU09083, GADMO05924, GASAC08534, NOTFU05658, ORENI21769, ORYLA16920, POEFO13647, TAKRU11361, TETNG14987, XIPMA10113	Spc25
GO:0005576	CC	e	extracellular region	26/281	142388/8270255	6.7807565251319065e-12	1	26	8.806911153474893e-09	AGABI01332, AGABI01334, AGABI01335, AGABI01443, ASPFN10367, ASPOR04005, AURPU03666, BOTFB08644, COCLU02525, COCLU10860, COPCI02597, COPCI12007, COPCI12013, COPCI17779, LACBI00373, LEPMJ02448, LEPMJ03471, PHAND05608, PHAND12834, PHANO09928, PHANO13539, PHYRM05995, SCHCO08834, SCLS107918, SERID10229, TALSN06372	Spc25
GO:0032991	CC	e	protein-containing complex	18/281	134401/8270255	1.1584018265765222e-06	1	18	0.0009873565568710827	ANOCA11159, ASTMX21396, CHICK03659, DANRE29845, DICPU09083, FICAL04960, GADMO05924, GASAC08534, MELGA04509, NOTFU05658, ORENI21769, ORYLA16920, PELSI01185, POEFO13647, TAEGU02637, TAKRU11361, TETNG14987, XIPMA10113	Spc25
GO:0050525	MF	e	cutinase activity	26/281	328/8270255	4.5076163584317815e-79	5	26	6.1472618088113425e-75	AGABI01332, AGABI01334, AGABI01335, AGABI01443, ASPFN10367, ASPOR04005, AURPU03666, BOTFB08644, COCLU02525, COCLU10860, COPCI02597, COPCI12007, COPCI12013, COPCI17779, LACBI00373, LEPMJ02448, LEPMJ03471, PHAND05608, PHAND12834, PHANO09928, PHANO13539, PHYRM05995, SCHCO08834, SCLS107918, SERID10229, TALSN06372	Spc25
GO:0003676	MF	e	nucleic acid binding	25/281	292311/8270255	2.7908952353831705e-05	3	25	0.021144907651409993	ASHGO01419, BATDE03689, BATDJ03689, BRAFL27604, CANAL03543, CANTE03354, CAPTE06212, DEBHA04675, ECTSI07953, GUITH03842, HORSE00020, KLULA04423, KOMPG03749, LODEL04697, LOTGI00604, MACEU00180, MIXOS05055, ORNAN02267, ORNAN12021, PICST04476, SARHA01408, SORAR00058, SPAPN05284, VANPO02646, ZYGRO02368	Spc25
GO:0055114	BP	p	oxidation-reduction process	0/281	802703/8270255	7.820612764186274e-13	2	0	1.18504007301767e-09		Spc25
GO:0006355	BP	p	regulation of transcription, DNA-templated	0/281	570260/8270255	4.1003695954441264e-09	9	0	4.473503228629542e-06		Spc25
GO:0006351	BP	p	transcription, DNA-templated	0/281	449157/8270255	2.4480625376374424e-07	9	0	0.00023024450246228012		Spc25
GO:0055085	BP	p	transmembrane transport	0/281	446605/8270255	3.9376895808387266e-07	4	0	0.0003580016110579209		Spc25
GO:0016310	BP	p	phosphorylation	0/281	319142/8270255	3.169852458939832e-05	5	0	0.02336695292367133		Spc25
GO:0006508	BP	p	proteolysis	0/281	282867/8270255	0.00010247123049675808	5	0	0.07166417466151478		Spc25
GO:0016021	CC	p	integral component of membrane	1/281	2961385/8270255	1.8694916489852087e-52	3	1	8.49839745434526e-49	TUBMM02540	Spc25
GO:0005737	CC	p	cytoplasm	3/281	1257577/8270255	2.744040399618021e-16	3	3	4.989580126638769e-13	DICDI05167, HUMAN10716, MOUSE46156	Spc25
GO:0005886	CC	p	plasma membrane	2/281	756094/8270255	1.3592030601281489e-09	2	2	1.6118375419563157e-06	DICDI05167, DICPU09083	Spc25
GO:0005634	CC	p	nucleus	0/281	507610/8270255	3.1419098525735784e-08	5	0	3.1739107862571985e-05		Spc25
GO:0005622	CC	p	intracellular	0/281	474149/8270255	1.0823541557943807e-07	2	0	0.00010543289142604191		Spc25
GO:0005829	CC	p	cytosol	0/281	359830/8270255	6.244755417562769e-06	4	0	0.0050095795298242506		Spc25
GO:0046872	MF	p	metal ion binding	0/281	910532/8270255	8.602763628744162e-15	4	0	1.3802375174941001e-11		Spc25
GO:0003677	MF	p	DNA binding	0/281	749078/8270255	4.265613380126879e-12	4	0	6.123400260155822e-09		Spc25
GO:0005524	MF	p	ATP binding	3/281	991579/8270255	4.737803600792279e-12	8	3	6.461179660580471e-09	CHLRE12638, ECTSI03960, VOLCA01248	Spc25
GO:0016740	MF	p	transferase activity	2/281	801501/8270255	4.1891244729489876e-10	2	2	5.193562272712892e-07	IXOSC12227, VANPO05365	Spc25
GO:0003824	MF	p	catalytic activity	0/281	569321/8270255	4.053074070713215e-09	1	0	4.473503228629542e-06		Spc25
GO:0016491	MF	p	oxidoreductase activity	0/281	537580/8270255	1.4661890232691765e-08	2	0	1.5380886772948764e-05		Spc25
GO:0000166	MF	p	nucleotide binding	3/281	612908/8270255	1.8024042106589047e-06	4	3	0.0014897143892642919	CHLRE12638, ECTSI03960, VOLCA01248	Spc25
GO:0005515	MF	p	protein binding	1/281	422965/8270255	1.5582099545151697e-05	2	1	0.012142907574114644	HUMAN10716	Spc25
GO:0003723	MF	p	RNA binding	0/281	305900/8270255	4.645829978360837e-05	4	0	0.03334605596310312		Spc25
# GO	NS	enrichment	name	ratio_in_study	ratio_in_pop	p_uncorrected	depth	study_count	p_fdr_bh	study_items	HORMAD
GO:0046599	BP	e	regulation of centriole replication	26/51	305/8270255	4.509327620746261e-102	10	26	1.2299191085585426e-97	AILME01552, ANAPL06737, BOVIN11329, CALJA05899, CAVPO03806, CHLSB07006, FELCA13575, FICAL02396, FUKDA18301, HORSE18657, HUMAN13750, ICTTR08100, LOXAF18625, MELGA08939, MONDO04648, MOUSE19696, MUSPF17615, MYOLU05494, OTOGA03028, PELSI13397, PONAB06298, RATNO09696, SARHA16192, SHEEP11927, TAEGU05802, XENTR07677	HORMAD
GO:0005814	CC	e	centriole	26/51	4071/8270255	2.245309225535575e-72	6	26	3.0620404563241405e-68	AILME01552, ANAPL06737, BOVIN11329, CALJA05899, CAVPO03806, CHLSB07006, FELCA13575, FICAL02396, FUKDA18301, HORSE18657, HUMAN13750, ICTTR08100, LOXAF18625, MELGA08939, MONDO04648, MOUSE19696, MUSPF17615, MYOLU05494, OTOGA03028, PELSI13397, PONAB06298, RATNO09696, SARHA16192, SHEEP11927, TAEGU05802, XENTR07677	HORMAD
GO:0005813	CC	e	centrosome	25/51	15430/8270255	1.370508946276055e-54	6	25	1.2460210503226468e-50	AILME01552, ANAPL06737, BOVIN11329, CALJA05899, CAVPO03806, CHLSB07006, FELCA13575, FICAL02396, FUKDA18301, HORSE18657, HUMAN13750, ICTTR08100, LOXAF18625, MELGA08939, MONDO04648, MOUSE19696, MUSPF17615, MYOLU05494, OTOGA03028, PELSI13397, PONAB06298, RATNO09696, SARHA16192, SHEEP11927, TAEGU05802	HORMAD
GO:0032991	CC	e	protein-containing complex	25/51	134401/8270255	3.0744312345226663e-31	1	25	2.096377798040143e-27	AILME01552, ANAPL06737, BOVIN11329, CALJA05899, CAVPO03806, CHLSB07006, FELCA13575, FICAL02396, FUKDA18301, HORSE18657, HUMAN13750, ICTTR08100, LOXAF18625, MELGA08939, MONDO04648, MOUSE19696, MUSPF17615, MYOLU05494, OTOGA03028, PELSI13397, PONAB06298, RATNO09696, SARHA16192, SHEEP11927, TAEGU05802	HORMAD
GO:0005794	CC	e	Golgi apparatus	19/51	61142/8270255	1.241290516390731e-27	5	19	6.771239766911437e-24	AILME05481, ANAPL04097, BOVIN06118, CAVPO16523, CHLSB07100, FICAL09221, HORSE18269, HUMAN19772, LOXAF04653, MELGA08233, MONDO06127, MUSPF17565, MYOLU12041, OTOGA01901, PELSI05123, PONAB17408, RABIT17617, RATNO05289, TAEGU07364	HORMAD
GO:0016021	CC	p	integral component of membrane	2/51	2961385/8270255	8.532208981886792e-08	3	2	0.0003878599999682704	HYAAE11282, OCTBM04563	HORMAD
# GO	NS	enrichment	name	ratio_in_study	ratio_in_pop	p_uncorrected	depth	study_count	p_fdr_bh	study_items	RINT1
GO:0005634	CC	e	nucleus	100/364	507610/8270255	1.6782868563212445e-37	5	100	1.1443818501540486e-33	ACYPI14293, AILME13882, AILME18223, AILME19327, ANOCA07714, ANOCA09842, ANODA03215, BOVIN03227, BOVIN05626, CALJA07192, CALJA13654, CANLF04332, CANLF07596, CANLF14929, CAVPO15699, CHILA17028, CHLSB10266, CHLSB11105, CHLSB16732, CHOHO01419, CHOHO04813, CULQU12130, DASNO04740, DASNO14555, DIPOR10086, DROVI06989, ECHTE05556, ERIEU10508, FELCA01075, FELCA04372, FUKDA05438, GORGO15281, GORGO16815, HOR…	RINT1
GO:0003676	MF	e	nucleic acid binding	317/364	292311/8270255	0.0	3	317	0.0	ACYPI03738, ACYPI14293, AILME13882, AILME18223, AILME19327, AMPQE14537, AMPQE21897, ANAPL14368, ANAPL14476, ANOCA03910, ANOCA07714, ANOCA09005, ANOCA09008, ANOCA09012, ANOCA09030, ANOCA09033, ANOCA09060, ANOCA09207, ANOCA09248, ANOCA09321, ANOCA09347, ANOCA09387, ANOCA09478, ANOCA09558, ANOCA09706, ANOCA09742, ANOCA09753, ANOCA09794, ANOCA09842, ANOCA09864, ANOCA09876, ANOCA09899, ANOCA09961, ANO…	RINT1
GO:0003677	MF	e	DNA binding	106/364	749078/8270255	8.809767355659053e-28	4	106	4.805728092512013e-24	ACYPI14293, AILME13882, AILME18223, AILME19327, AMPQE14537, AMPQE21897, ANOCA07714, ANOCA10129, BOVIN03227, BOVIN05626, BRAFL25312, CALJA07192, CALJA13654, CANLF04332, CANLF07596, CANLF14929, CAVPO15699, CHILA17028, CHLSB10266, CHLSB11105, CHLSB16732, CHOHO01419, CHOHO04813, DAPPU21967, DASNO04740, DASNO14555, DIPOR10086, DROVI06989, ECHTE05556, ERIEU10508, FELCA01075, FELCA04372, FUKDA05438, GOR…	RINT1
GO:0055114	BP	p	oxidation-reduction process	0/364	802703/8270255	1.6189896396796645e-16	2	0	5.519742802782856e-13		RINT1
GO:0055085	BP	p	transmembrane transport	0/364	446605/8270255	3.5541527310373483e-09	4	0	6.4626343826029114e-06		RINT1
GO:0008152	BP	p	metabolic process	0/364	331391/8270255	6.485940233135073e-07	1	0	0.0009828001103264394		RINT1
GO:0016310	BP	p	phosphorylation	0/364	319142/8270255	9.521463211402114e-07	5	0	0.0013668311004789088		RINT1
GO:0006508	BP	p	proteolysis	0/364	282867/8270255	7.376810694974797e-06	5	0	0.00958107198597322		RINT1
GO:0006412	BP	p	translation	0/364	243948/8270255	3.354940390630306e-05	7	0	0.03978521702367026		RINT1
GO:0016021	CC	p	integral component of membrane	2/364	2961385/8270255	3.1742324764357806e-66	3	2	4.328859539739296e-62	OCTBM17642, SALR510809	RINT1
GO:0016020	CC	p	membrane	2/364	2177625/8270255	8.894524368649483e-45	1	2	8.086605071830489e-41	OCTBM17642, SALR510809	RINT1
GO:0005737	CC	p	cytoplasm	0/364	1257577/8270255	1.1864397077969947e-26	3	0	5.393357171693838e-23		RINT1
GO:0005886	CC	p	plasma membrane	0/364	756094/8270255	1.4086626198250009e-15	2	0	3.8421272955726894e-12		RINT1
GO:0005829	CC	p	cytosol	0/364	359830/8270255	2.023768699035064e-07	4	0	0.0003449893204136336		RINT1
GO:0016740	MF	p	transferase activity	0/364	801501/8270255	1.584346420178209e-16	2	0	5.519742802782856e-13		RINT1
GO:0005524	MF	p	ATP binding	3/364	991579/8270255	2.716413498194085e-16	8	3	8.232242018138186e-13	AMPQE03258, MONBE00142, NEMVE10636	RINT1
GO:0016787	MF	p	hydrolase activity	0/364	707791/8270255	1.1972087044354209e-14	2	0	2.9685334012251e-11		RINT1
GO:0000166	MF	p	nucleotide binding	0/364	612908/8270255	1.3357882863294115e-12	4	0	3.036135459136225e-09		RINT1
GO:0003824	MF	p	catalytic activity	0/364	569321/8270255	1.1003960500710968e-11	1	0	2.3087155588991666e-08		RINT1
GO:0016491	MF	p	oxidoreductase activity	0/364	537580/8270255	3.713007990571637e-11	2	0	7.233735210202958e-08		RINT1
GO:0005515	MF	p	protein binding	1/364	422965/8270255	2.5626326406756853e-07	2	1	0.0004111517957319371	HUMAN20764	RINT1
GO:0003723	MF	p	RNA binding	0/364	305900/8270255	2.1480274593733427e-06	4	0	0.002929372447720396		RINT1
GO:0016301	MF	p	kinase activity	0/364	271985/8270255	1.0532502516306089e-05	4	0	0.013057909369647661		RINT1
# GO	NS	enrichment	name	ratio_in_study	ratio_in_pop	p_uncorrected	depth	study_count	p_fdr_bh	study_items	Nup107
GO:0055114	BP	e	oxidation-reduction process	860/939	802703/8270255	0.0	2	860	0.0	ACYPI04185, ACYPI09521, ACYPI10086, ACYPI13610, ACYPI14806, ACYPI14807, ACYPI17914, ACYPI20449, ACYPI26634, AEDAE01447, AEDAE12000, AEDAE12418, AEDAE13412, AGABI00413, AGABI07463, AGABI08729, AILME07577, AILME19577, AMPQE24165, ANAPL05308, ANAPL05824, ANODA03714, ANODA07472, ANODA07473, ANODA07474, ANOGA03594, ANOGA04882, ANOGA05233, APIME00706, APIME00859, APIME01093, APIME01257, APIME07706, ARA…	Nup107
GO:0006633	BP	e	fatty acid biosynthetic process	629/939	42561/8270255	0.0	8	629	0.0	ACYPI04185, ACYPI13610, ACYPI14806, ACYPI14807, ACYPI17914, ACYPI20449, ACYPI26634, AEDAE01447, AEDAE12000, AEDAE12418, AEDAE13412, AGABI08729, AILME07577, AILME19577, AMPQE24165, ANAPL05308, ANAPL05824, ANODA03714, ANODA07473, ANODA07474, ANOGA03594, APIME01093, APIME01257, APIME07706, ARAAL00447, ARAAL00448, ARAAL00449, ARAAL00451, ARAAL00467, ARAAL00468, ARAAL00469, ARAAL06050, ARAAL06051, ARA…	Nup107
GO:0006636	BP	e	unsaturated fatty acid biosynthetic process	358/939	1359/8270255	0.0	9	358	0.0	AEDAE01447, AGABI00413, AGABI07463, AILME07577, AILME19577, ANAPL05308, ANAPL05824, ARAAL00449, ARAAL06050, ARAAL12462, ARALY00561, ARALY10072, ARALY14228, ARATH00870, ARATH00872, ARATH00873, ARATH00877, ARATH00913, ARATH00915, ARATH14420, ARATH19623, ARATH19625, ASHGO00343, ASPAC02533, ASPAC05541, ASPAC09776, ASPCL00853, ASPCL01081, ASPCL08349, ASPFN03104, ASPFN05699, ASPFN08468, ASPFN12292, ASP…	Nup107
GO:0006629	BP	e	lipid metabolic process	548/939	75972/8270255	0.0	3	548	0.0	ACYPI04185, ACYPI13610, ACYPI14807, ACYPI17914, ACYPI20449, ACYPI26634, AEDAE01447, AEDAE12000, AEDAE12418, AEDAE13412, AILME07577, AILME19577, AMPQE24165, ANAPL05308, ANAPL05824, ANODA03714, ANODA07473, ANODA07474, ANOGA03594, APIME01093, APIME01257, APIME07706, ARAAL00447, ARAAL00448, ARAAL00449, ARAAL00451, ARAAL00467, ARAAL00468, ARAAL00469, ARAAL06050, ARAAL06051, ARAAL12462, ARAAL16786, ARA…	Nup107
GO:0006631	BP	e	fatty acid metabolic process	210/939	33485/8270255	1.6531161430592521e-289	7	210	5.6360928502426375e-286	ACYPI04185, ACYPI09521, ACYPI10086, ACYPI14807, ACYPI20449, AEDAE12000, ANODA07472, ANODA07474, ANOGA03594, ANOGA04882, ANOGA05233, APIME00706, APIME00859, APIME01257, ARATH00870, ARATH00872, ARATH00873, ARATH00877, ARATH00913, ARATH00915, ARATH14420, ARATH19623, ARATH19625, ASHGO00343, ASPCL01081, ASPCL08349, ASPFN03104, ASPFN05699, ASPFN08468, ASPFN12292, ASPFU08867, ASPOR01628, ASPOR04993, ASP…	Nup107
GO:0008610	BP	e	lipid biosynthetic process	123/939	16232/8270255	1.1384984552107514e-177	4	123	2.3886573358364035e-174	ACYPI04185, ACYPI09521, ACYPI10086, ACYPI14807, ACYPI20449, AEDAE12000, ANODA07472, ANODA07474, ANOGA03594, ANOGA04882, ANOGA05233, APIME00706, APIME00859, APIME01257, ATTCE15298, ATTCE15302, ATTCE15306, ATTCE15309, BOMIM05169, BOMIM05172, BOMIM06393, BOMMO10338, BOMMO10654, CAMFO13462, CULQU17425, DANPL02375, DANPL03279, DANPL11954, DANPL13343, DAPPU08253, DAPPU18904, DENPD03182, DIACI01805, DIA…	Nup107
GO:0070542	BP	e	response to fatty acid	54/939	372/8270255	9.49877656394989e-149	5	54	1.7271942052115548e-145	AILME07577, ARAAL06050, ARALY10072, ARATH19623, BOVIN12249, BRANA68724, BRAOL30193, BRARP19528, CALJA05290, CHEQI34327, CHILA18938, CHLRE03995, CHLVA01581, COCAP08213, CUCSA11516, DASNO10225, DIPOR01941, FELCA12919, FUKDA22917, GORGO02737, GOSHI37141, GOSRA60566, KLEFL04653, LOTJA26450, LOXAF15519, MANES02994, MARPO13695, MICCC03240, MICMU05367, MICPC09404, MOUSE21150, MOUSE21152, MUSPF14726, MYO…	Nup107
GO:0033683	BP	e	nucleotide-excision repair, DNA incision	57/939	673/8270255	7.781752062988828e-143	7	57	1.3265455469876268e-139	ASPAC05480, ASPCL01018, ASPFN12108, ASPFU08804, ASPGL01545, ASPOR01796, ASPTN10018, AURPU01994, BATDE07728, BATDJ07728, BLUGR04463, BOTFB01659, CHLVA07185, COCLU07332, COLGR07663, COLSU06177, CRYPA00482, DOTSN06147, EMEND04735, EMENI08759, FOMPI07273, FUSC103017, FUSO409357, GIBM705868, GIBZA08147, GLOTR02896, HETAN05068, HYPAI02007, HYPJE02609, HYPVG10039, LEPMJ07543, MAGGR05353, MAGO709829, MUC…	Nup107
GO:0036297	BP	e	interstrand cross-link repair	64/939	1409/8270255	2.0436597381736293e-142	8	64	3.278871726981514e-139	ASPAC05480, ASPCL01018, ASPFN12108, ASPFU08804, ASPGL01545, ASPOR01796, ASPTN10018, AURPU01994, BATDE07728, BATDJ07728, BLUGR04463, BOTFB01659, CHLVA07185, CHOCR09127, COCLU07332, COLGR07663, COLSU06177, CRYNJ01936, CRYPA00482, DICDI00354, DICPU01515, DOTSN06147, EMEND04735, EMENI08759, FOMPI07273, FUSC103017, FUSO409357, GIBM705868, GIBZA08147, GLOTR02896, HETAN05068, HYPAI02007, HYPJE02609, HYP…	Nup107
GO:0000724	BP	e	double-strand break repair via homologous recombination	57/939	7720/8270255	8.659931676914314e-82	9	57	1.0736347113083541e-78	ASPAC05480, ASPCL01018, ASPFN12108, ASPFU08804, ASPGL01545, ASPOR01796, ASPTN10018, AURPU01994, BATDE07728, BATDJ07728, BLUGR04463, BOTFB01659, CHLVA07185, COCLU07332, COLGR07663, COLSU06177, CRYPA00482, DOTSN06147, EMEND04735, EMENI08759, FOMPI07273, FUSC103017, FUSO409357, GIBM705868, GIBZA08147, GLOTR02896, HETAN05068, HYPAI02007, HYPJE02609, HYPVG10039, LEPMJ07543, MAGGR05353, MAGO709829, MUC…	Nup107
GO:0031323	BP	e	regulation of cellular metabolic process	61/939	10296/8270255	1.057475884845558e-81	4	61	1.254028467789678e-78	ACYPI04185, AEDAE12000, AILME07577, ANODA07474, ANOGA03594, ATTCE15309, BOMIM05169, BOMMO10338, BOVIN12249, CALJA05290, CAMFO13462, CHILA18938, CULQU17425, DAPPU18904, DASNO10225, DIACI11573, DIPOR01941, DROAN12899, DROBM08641, DROBP00163, DROER03610, DROEU10155, DROGR08536, DROKI01866, DROME14557, DROMO13821, DROPE05392, DROPS13057, DRORH08418, DROSE14839, DROSI10013, DROVI11804, DROWI06945, DRO…	Nup107
GO:0007275	BP	e	multicellular organism development	100/939	68244/8270255	3.6400174543376463e-75	3	100	4.1367281694608043e-72	ACYPI04185, AEDAE12000, AILME07577, ANODA07474, ANOGA03594, ARAAL06050, ARALY10072, ARATH19623, ATTCE15309, BOMIM05169, BOMMO10338, BOVIN12249, BRANA68724, BRAOL30193, BRARP19528, CAEBE08278, CAEBE22556, CAEBR17009, CAEEL11823, CAEEL14454, CAEEL17374, CAERE05922, CALJA05290, CAMFO13462, CHEQI34327, CHILA18938, CHLRE03995, CHLVA01581, COCAP08213, CUCSA11516, CULQU17425, DAPPU18904, DASNO10225, DIA…	Nup107
GO:0000001	BP	e	mitochondrion inheritance	17/939	501/8270255	1.1996672594702302e-36	6	17	1.0906974834016842e-33	CANGA02043, DEBHA04163, KAZNA04215, KLULA02578, LACTC01835, LODEL00591, PICGU04871, PICST02179, SCHCR02633, SCHJY03331, SCHOY02385, SPAPN04919, SPIPN03544, VANPO03883, YARLI01844, YEAST02433, ZYGRO01908	Nup107
GO:1903966	BP	e	monounsaturated fatty acid biosynthetic process	8/939	8/8270255	2.680341787252526e-32	10	8	2.215343098403414e-29	MOUSE21149, MOUSE21150, MOUSE21151, MOUSE21152, RATNO02834, RATNO02835, RATNO02836, RATNO02838	Nup107
GO:0019222	BP	e	regulation of metabolic process	29/939	14876/8270255	5.85352914227815e-26	3	29	3.9913751838909133e-23	ARAAL06050, ARALY10072, ARATH19623, BRANA68724, BRAOL30193, BRARP19528, CHEQI34327, CHLRE03995, CHLVA01581, COCAP08213, CUCSA11516, GOSHI37141, GOSRA60566, KLEFL04653, LOTJA26450, MANES02994, MARPO13695, MICCC03240, MICPC09404, NICAT04397, PHYPA20555, POPTR21288, PRUPE06541, SELML01248, SOLLC17698, SOLTU22031, SOYBN26021, THECC19672, VOLCA10597	Nup107
GO:0042810	BP	e	pheromone metabolic process	7/939	11/8270255	7.845767455459392e-26	5	7	5.219348959698901e-23	DROAN14650, DROER10447, DROME10630, DROPE02248, DROPS08801, DROSE13431, DROSI06833	Nup107
GO:0007619	BP	e	courtship behavior	7/939	128/8270255	2.221578251822431e-17	5	7	1.2366029962950367e-14	DROAN14650, DROER10447, DROME10630, DROPE02248, DROPS08801, DROSE13431, DROSI06833	Nup107
GO:0010205	BP	e	photoinhibition	5/939	21/8270255	3.793067840734055e-16	8	5	1.9895370260773337e-13	ARATH19623, CUCSA11516, NICAT04397, SOLLC17698, SOLTU22031	Nup107
GO:0090305	BP	e	nucleic acid phosphodiester bond hydrolysis	40/939	76483/8270255	5.488081117544315e-15	6	40	2.824290801528702e-12	ASPCL01018, ASPFN12108, ASPFU08804, ASPOR01796, ASPTN10018, BATDJ07728, BLUGR04463, CHLVA07185, CHOCR09127, COLGR07663, COLSU06177, CRYNJ01936, DICDI00354, DICPU01515, DOTSN06147, EMENI08759, FOMPI07273, FUSC103017, FUSO409357, GIBM705868, GIBZA08147, HYPAI02007, HYPVG10039, LEPMJ07543, MAGO709829, MIXOS06197, NEOFI06217, PARBA05574, PHANO01733, SCHCR05149, SCHJY03283, SCHOY00916, SCHPO02674, SCL…	Nup107
GO:0042811	BP	e	pheromone biosynthetic process	5/939	47/8270255	2.852285255879803e-14	6	5	1.4144741882567569e-11	DROAN12899, DROER03610, DROME14557, DROSI10013, DROYA09879	Nup107
GO:0006723	BP	e	cuticle hydrocarbon biosynthetic process	5/939	58/8270255	8.511407567711293e-14	3	5	4.0727831826197456e-11	DROAN12899, DROER03610, DROME14557, DROSI10013, DROYA09879	Nup107
GO:0048047	BP	e	mating behavior, sex discrimination	5/939	73/8270255	2.7861332167764827e-13	5	5	1.3102031635789407e-10	DROAN12899, DROER03610, DROME14557, DROSI10013, DROYA09879	Nup107
GO:0045572	BP	e	positive regulation of imaginal disc growth	5/939	84/8270255	5.720549356534664e-13	7	5	2.644542096601406e-10	DROAN12899, DROER03610, DROME14557, DROSI10013, DROYA09879	Nup107
GO:0060179	BP	e	male mating behavior	5/939	187/8270255	3.3134319389243846e-11	5	5	1.4345056529232158e-08	DROAN12899, DROER03610, DROME14557, DROSI10013, DROYA09879	Nup107
GO:0042759	BP	e	long-chain fatty acid biosynthetic process	5/939	527/8270255	5.907270523765091e-09	9	5	2.3350841092129396e-06	CAEBE22556, CAEBR17009, CAEEL11823, CAEEL17374, CAERE05922	Nup107
GO:0009744	BP	e	response to sucrose	5/939	541/8270255	6.729195261961567e-09	6	5	2.621982868142882e-06	DROAN12899, DROER03610, DROME14557, DROSI10013, DROYA09879	Nup107
GO:0045793	BP	e	positive regulation of cell size	5/939	546/8270255	7.04384587385056e-09	6	5	2.705928115623578e-06	DROAN12899, DROER03610, DROME14557, DROSI10013, DROYA09879	Nup107
GO:0070328	BP	e	triglyceride homeostasis	5/939	789/8270255	4.362922191441416e-08	7	5	1.5256243945072387e-05	DROAN12899, DROER03610, DROME14557, DROSI10013, DROYA09879	Nup107
GO:0040018	BP	e	positive regulation of multicellular organism growth	5/939	1171/8270255	3.0437149865180196e-07	6	5	0.00010002087500876986	DROAN12899, DROER03610, DROME14557, DROSI10013, DROYA09879	Nup107
GO:0042594	BP	e	response to starvation	5/939	1412/8270255	7.596436890078279e-07	5	5	0.00024092187927544776	DROAN12899, DROER03610, DROME14557, DROSI10013, DROYA09879	Nup107
GO:0000281	BP	e	mitotic cytokinesis	7/939	4985/8270255	2.2044312078608314e-06	5	7	0.0006535419695043932	DROAN14650, DROER10447, DROME10630, DROPE02248, DROPS08801, DROSE13431, DROSI06833	Nup107
GO:1903699	BP	e	tarsal gland development	2/939	23/8270255	3.2528375713152483e-06	6	2	0.0009539908038454129	MOUSE21152, RATNO02838	Nup107
GO:0034434	BP	e	sterol esterification	2/939	31/8270255	5.974924823203058e-06	7	2	0.0016975632765923272	MOUSE21152, RATNO02838	Nup107
GO:0033561	BP	e	regulation of water loss via skin	2/939	31/8270255	5.974924823203058e-06	7	2	0.0016975632765923272	MOUSE21152, RATNO02838	Nup107
GO:0010506	BP	e	regulation of autophagy	5/939	2573/8270255	1.3734700430155243e-05	6	5	0.003672685825808669	DROAN12899, DROER03610, DROME14557, DROSI10013, DROYA09879	Nup107
GO:0019216	BP	e	regulation of lipid metabolic process	5/939	2780/8270255	1.9841252065690744e-05	5	5	0.00520355913549726	DROAN12899, DROER03610, DROME14557, DROSI10013, DROYA09879	Nup107
GO:0042593	BP	e	glucose homeostasis	5/939	3625/8270255	6.918400085280278e-05	6	5	0.01731186810330455	DROAN12899, DROER03610, DROME14557, DROSI10013, DROYA09879	Nup107
GO:0048733	BP	e	sebaceous gland development	2/939	140/8270255	0.00012399935814496387	5	2	0.02992993356994593	MOUSE21152, RATNO02838	Nup107
GO:0031670	BP	e	cellular response to nutrient	2/939	157/8270255	0.0001558633280570607	6	2	0.03696671541527243	MOUSE21151, RATNO02836	Nup107
GO:0034435	BP	e	cholesterol esterification	2/939	165/8270255	0.00017210180916067515	8	2	0.040466179697046675	MOUSE21152, RATNO02838	Nup107
GO:0050872	BP	e	white fat cell differentiation	2/939	264/8270255	0.0004383047183710868	5	2	0.09563808954857114	MOUSE21152, RATNO02838	Nup107
GO:0016021	CC	e	integral component of membrane	833/939	2961385/8270255	2.667815886714008e-250	3	833	8.084964256680508e-247	ACYPI04185, ACYPI09521, ACYPI10086, ACYPI13610, ACYPI14806, ACYPI14807, ACYPI17914, ACYPI20449, ACYPI26634, AEDAE01447, AEDAE12000, AEDAE12418, AEDAE13412, AGABI00413, AGABI07463, AGABI08729, AILME07577, AILME19577, AMPQE24165, ANAPL05308, ANAPL05824, ANOCA14285, ANODA03714, ANODA07472, ANODA07473, ANODA07474, ANOGA03594, ANOGA04882, ANOGA05233, APIME00706, APIME00859, APIME01093, APIME01257, API…	Nup107
GO:0030176	CC	e	integral component of endoplasmic reticulum membrane	112/939	6528/8270255	2.8083847640787612e-201	6	112	7.659869444024822e-198	ACYPI04185, AEDAE12000, AILME07577, ANODA07474, ANOGA03594, ARAAL06050, ARALY10072, ARATH19623, ATTCE15309, BOMIM05169, BOMMO10338, BOVIN12249, BRANA68724, BRAOL30193, BRARP19528, CAEBE08278, CAEEL11823, CALJA05290, CAMFO13462, CANGA02043, CHEQI34327, CHILA18938, CHLRE03995, CHLVA01581, COCAP08213, CUCSA11516, CULQU17425, DAPPU18904, DASNO10225, DEBHA04163, DIACI11573, DIPOR01941, DROAN12899, DRO…	Nup107
GO:0016020	CC	e	membrane	600/939	2177625/8270255	3.2118298228684404e-128	1	600	4.866814356596484e-125	ACYPI04185, ACYPI13610, ACYPI14806, ACYPI14807, ACYPI17914, ACYPI20449, ACYPI26634, AEDAE01447, AEDAE12000, AEDAE13412, AILME07577, AILME19577, AMPQE24165, ANAPL05308, ANAPL05824, ANODA03714, ANODA07472, ANODA07473, ANODA07474, ANOGA03594, APIME01093, APIME01257, APIME07706, ARAAL00447, ARAAL00448, ARAAL00449, ARAAL00451, ARAAL00467, ARAAL00468, ARAAL00469, ARAAL06050, ARAAL06051, ARAAL12462, ARA…	Nup107
GO:0005789	CC	e	endoplasmic reticulum membrane	55/939	68090/8270255	8.478298530718276e-29	5	55	6.249880876360567e-26	AILME07577, AILME19577, ANAPL05308, ANAPL05824, ARATH00870, ARATH00872, ARATH00873, ARATH00877, ARATH00913, ARATH00915, ARATH14420, BOVIN12249, BOVIN16986, CAEEL14454, CALJA13948, CHICK11980, CHLSB16485, CHLSB18032, ERIEU12100, FELCA04636, FELCA12919, FICAL01227, FICAL03197, HORSE00229, HORSE13555, HUMAN03540, HUMAN22604, LOXAF10358, LOXAF15519, MELGA09858, MELGA12553, MONDO09450, MOUSE21149, MOU…	Nup107
GO:0005783	CC	e	endoplasmic reticulum	43/939	60875/8270255	1.2254503456380858e-20	5	43	7.266121342886693e-18	AILME07577, ANAPL05824, ARATH00870, ARATH00872, ARATH00873, ARATH00877, ARATH00913, ARATH00915, ARATH14420, BOVIN12249, BOVIN16986, CANAL00787, CHICK11980, CHLSB18032, DROAN12899, DROER03610, DROME14557, DROSI10013, DROYA09879, FELCA12919, FICAL01227, HORSE00229, HUMAN03540, HUMAN22604, LOXAF15519, MELGA12553, MOUSE21149, MOUSE21150, MOUSE21151, MOUSE21152, MUSPF14726, MYOLU13564, OTOGA14251, PAP…	Nup107
GO:0005730	CC	e	nucleolus	20/939	64782/8270255	7.893882668658732e-05	5	20	0.019573240889787902	AILME07577, ANAPL05824, CHICK11980, CHLSB18032, FELCA12919, FICAL01227, HORSE00229, HUMAN03540, LOXAF15519, MELGA12553, MOUSE21152, MUSPF14726, MYOLU13564, OTOGA14251, PAPAN17743, PIGXX06036, PONAB00511, SARHA07259, SHEEP11528, TAEGU11217	Nup107
GO:0016717	MF	e	oxidoreductase activity, acting on paired donors, with oxidation of a pair of donors resulting in the reduction of molecular oxygen to two molecules of water	623/939	2084/8270255	0.0	4	623	0.0	ACYPI04185, ACYPI13610, ACYPI14806, ACYPI14807, ACYPI17914, ACYPI20449, ACYPI26634, AEDAE01447, AEDAE12000, AEDAE12418, AEDAE13412, AILME07577, AILME19577, AMPQE24165, ANAPL05308, ANAPL05824, ANODA03714, ANODA07472, ANODA07473, ANODA07474, ANOGA03594, APIME01093, APIME01257, APIME07706, ARAAL00447, ARAAL00448, ARAAL00449, ARAAL00451, ARAAL00467, ARAAL00468, ARAAL00469, ARAAL06050, ARAAL06051, ARA…	Nup107
GO:0004768	MF	e	stearoyl-CoA 9-desaturase activity	432/939	692/8270255	0.0	6	432	0.0	AEDAE01447, AGABI00413, AGABI07463, AILME07577, AILME19577, ANAPL05308, ANAPL05824, ARAAL00447, ARAAL00448, ARAAL00449, ARAAL06050, ARAAL12462, ARALY00560, ARALY00561, ARALY10072, ARALY14228, ARATH00870, ARATH00872, ARATH14420, ARATH19623, ASHGO00343, ASPAC02533, ASPAC02851, ASPAC05541, ASPAC09776, ASPCL00853, ASPCL01081, ASPCL08349, ASPFN03104, ASPFN05699, ASPFN08468, ASPFN12292, ASPFU08867, ASP…	Nup107
GO:0016491	MF	e	oxidoreductase activity	664/939	537580/8270255	0.0	2	664	0.0	ACYPI04185, ACYPI09521, ACYPI10086, ACYPI13610, ACYPI14806, ACYPI14807, ACYPI17914, ACYPI20449, ACYPI26634, AEDAE01447, AEDAE12000, AEDAE12418, AEDAE13412, AILME07577, AILME19577, AMPQE24165, ANAPL05308, ANAPL05824, ANODA03714, ANODA07473, ANODA07474, ANOGA03594, ANOGA04882, ANOGA05233, APIME00706, APIME00859, APIME01093, APIME01257, APIME07706, ARAAL00447, ARAAL00448, ARAAL00449, ARAAL00451, ARA…	Nup107
GO:0020037	MF	e	heme binding	204/939	96825/8270255	1.2285634587547057e-186	4	204	3.0462789397758724e-183	ACYPI20449, AGABI00413, AGABI07463, ASHGO00343, ASPAC02533, ASPAC05541, ASPAC09776, ASPCL01081, ASPCL08349, ASPFN03104, ASPFN05699, ASPFN08468, ASPFN12292, ASPFU08867, ASPGL01626, ASPOR01628, ASPOR04993, ASPOR06817, ASPTN03350, ASPTN09903, AURPU04476, AURPU08758, AURST01229, AURST01357, AURST01358, AURST19284, BATDE02022, BATDJ02022, BLUGR04646, BOMMO10654, BOTFB14280, BRANA31473, BRARP32578, CAE…	Nup107
GO:0070336	MF	e	flap-structured DNA binding	56/939	125/8270255	3.5320589197607636e-186	5	56	8.028075586372902e-183	ASPAC05480, ASPCL01018, ASPFN12108, ASPFU08804, ASPGL01545, ASPOR01796, ASPTN10018, AURPU01994, BATDE07728, BATDJ07728, BLUGR04463, BOTFB01659, COCLU07332, COLGR07663, COLSU06177, CRYPA00482, DOTSN06147, EMEND04735, EMENI08759, FOMPI07273, FUSC103017, FUSO409357, GIBM705868, GIBZA08147, GLOTR02896, HETAN05068, HYPAI02007, HYPJE02609, HYPVG10039, LEPMJ07543, MAGGR05353, MAGO709829, MUCCI02596, NEC…	Nup107
GO:0004528	MF	e	phosphodiesterase I activity	58/939	546/8270255	2.619447226483292e-151	6	58	5.1032445073094136e-148	ASPAC05480, ASPCL01018, ASPFN12108, ASPFU08804, ASPGL01545, ASPOR01796, ASPTN10018, AURPU01994, BATDE07728, BATDJ07728, BLUGR04463, BOTFB01659, CHLVA07185, COCLU07332, COLGR07663, COLSU06177, CRYPA00482, DICDI00354, DOTSN06147, EMEND04735, EMENI08759, FOMPI07273, FUSC103017, FUSO409357, GIBM705868, GIBZA08147, GLOTR02896, HETAN05068, HYPAI02007, HYPJE02609, HYPVG10039, LEPMJ07543, MAGGR05353, MAG…	Nup107
GO:0017108	MF	e	5'-flap endonuclease activity	57/939	2198/8270255	7.282783388193425e-113	8	57	1.0454627205946088e-109	ASPAC05480, ASPCL01018, ASPFN12108, ASPFU08804, ASPGL01545, ASPOR01796, ASPTN10018, AURPU01994, BATDE07728, BATDJ07728, BLUGR04463, BOTFB01659, CHLVA07185, COCLU07332, COLGR07663, COLSU06177, CRYPA00482, DOTSN06147, EMEND04735, EMENI08759, FOMPI07273, FUSC103017, FUSO409357, GIBM705868, GIBZA08147, GLOTR02896, HETAN05068, HYPAI02007, HYPJE02609, HYPVG10039, LEPMJ07543, MAGGR05353, MAGO709829, MUC…	Nup107
GO:0008409	MF	e	5'-3' exonuclease activity	57/939	4474/8270255	3.275362670811447e-95	6	57	4.4667758423191104e-92	ASPAC05480, ASPCL01018, ASPFN12108, ASPFU08804, ASPGL01545, ASPOR01796, ASPTN10018, AURPU01994, BATDE07728, BATDJ07728, BLUGR04463, BOTFB01659, CHLVA07185, COCLU07332, COLGR07663, COLSU06177, CRYPA00482, DOTSN06147, EMEND04735, EMENI08759, FOMPI07273, FUSC103017, FUSO409357, GIBM705868, GIBZA08147, GLOTR02896, HETAN05068, HYPAI02007, HYPJE02609, HYPVG10039, LEPMJ07543, MAGGR05353, MAGO709829, MUC…	Nup107
GO:0016818	MF	e	hydrolase activity, acting on acid anhydrides, in phosphorus-containing anhydrides	56/939	6166/8270255	2.305004960714144e-85	4	56	2.9937623954037274e-82	ASPAC05480, ASPCL01018, ASPFN12108, ASPFU08804, ASPGL01545, ASPOR01796, ASPTN10018, AURPU01994, BATDE07728, BATDJ07728, BLUGR04463, BOTFB01659, COCLU07332, COLGR07663, COLSU06177, CRYPA00482, DOTSN06147, EMEND04735, EMENI08759, FOMPI07273, FUSC103017, FUSO409357, GIBM705868, GIBZA08147, GLOTR02896, HETAN05068, HYPAI02007, HYPJE02609, HYPVG10039, LEPMJ07543, MAGGR05353, MAGO709829, MUCCI02596, NEC…	Nup107
GO:0005506	MF	e	iron ion binding	106/939	92657/8270255	3.4830012795668925e-69	6	106	3.7999543960074796e-66	ACYPI04185, AEDAE12000, AILME07577, ANAPL05824, ANODA07474, ANOGA03594, ARAAL06050, ARALY10072, ARATH19623, ATTCE15309, BOMIM05169, BOMMO10338, BOVIN12249, BRANA68724, BRAOL30193, BRARP19528, CAEBE08278, CAEEL11823, CALJA05290, CAMFO13462, CHEQI34327, CHICK11980, CHILA18938, CHLRE03995, CHLSB18032, CHLVA01581, COCAP08213, CUCSA11516, CULQU17425, DAPPU18904, DASNO10225, DIACI11573, DIPOR01941, DRO…	Nup107
GO:0032896	MF	e	palmitoyl-CoA 9-desaturase activity	8/939	8/8270255	2.680341787252526e-32	6	8	2.215343098403414e-29	MOUSE21149, MOUSE21150, MOUSE21151, MOUSE21152, RATNO02834, RATNO02835, RATNO02836, RATNO02838	Nup107
GO:0046872	MF	e	metal ion binding	222/939	910532/8270255	6.3438150420191095e-28	4	222	4.553356717659769e-25	ACYPI20449, AGABI00413, AGABI07463, ASHGO00343, ASPAC02533, ASPAC05541, ASPAC09776, ASPCL01081, ASPCL08349, ASPFN03104, ASPFN05699, ASPFN08468, ASPFN12292, ASPFU08867, ASPGL01626, ASPOR01628, ASPOR04993, ASPOR06817, ASPTN03350, ASPTN09903, AURPU04476, AURPU08758, AURST01229, AURST01357, AURST01358, AURST19284, BATDE02022, BATDJ02022, BLUGR04646, BOMMO10654, BOTFB14280, BOVIN12249, BOVIN16986, BRA…	Nup107
GO:0016788	MF	e	hydrolase activity, acting on ester bonds	38/939	33188/8270255	2.0238194379419371e-25	3	38	1.3142779802349127e-22	ASPCL01018, ASPFN12108, ASPFU08804, ASPOR01796, ASPTN10018, CHLVA07185, CHOCR09127, COLGR07663, COLSU06177, CRYNJ01936, DICDI00354, DICPU01515, DOTSN06147, EMENI08759, FOMPI07273, FUSC103017, FUSO409357, GIBM705868, GIBZA08147, HYPAI02007, HYPVG10039, LEPMJ07543, MAGO709829, MIXOS06197, NEOFI06217, PARBA05574, PHANO01733, SCHCR05149, SCHJY03283, SCHOY00916, SCHPO02674, SCLS109519, SPIPN01443, TAL…	Nup107
GO:0004518	MF	e	nuclease activity	40/939	52655/8270255	2.2538599523294482e-20	4	40	1.3079580893571425e-17	ASPCL01018, ASPFN12108, ASPFU08804, ASPOR01796, ASPTN10018, BATDJ07728, BLUGR04463, CHLVA07185, CHOCR09127, COLGR07663, COLSU06177, CRYNJ01936, DICDI00354, DICPU01515, DOTSN06147, EMENI08759, FOMPI07273, FUSC103017, FUSO409357, GIBM705868, GIBZA08147, HYPAI02007, HYPVG10039, LEPMJ07543, MAGO709829, MIXOS06197, NEOFI06217, PARBA05574, PHANO01733, SCHCR05149, SCHJY03283, SCHOY00916, SCHPO02674, SCL…	Nup107
GO:0008270	MF	e	zinc ion binding	57/939	247138/8270255	1.0955534472733362e-06	6	57	0.0003434623020043707	ASPAC05480, ASPCL01018, ASPFN12108, ASPFU08804, ASPGL01545, ASPOR01796, ASPTN10018, AURPU01994, BATDE07728, BATDJ07728, BLUGR04463, BOTFB01659, CHLVA07185, COCLU07332, COLGR07663, COLSU06177, CRYPA00482, DOTSN06147, EMEND04735, EMENI08759, FOMPI07273, FUSC103017, FUSO409357, GIBM705868, GIBZA08147, GLOTR02896, HETAN05068, HYPAI02007, HYPJE02609, HYPVG10039, LEPMJ07543, MAGGR05353, MAGO709829, MUC…	Nup107
GO:0006355	BP	p	regulation of transcription, DNA-templated	0/939	570260/8270255	1.2886063035279662e-29	9	0	9.762982480201467e-27		Nup107
GO:0055085	BP	p	transmembrane transport	0/939	446605/8270255	3.498921075213726e-23	4	0	2.168933461964872e-20		Nup107
GO:0006351	BP	p	transcription, DNA-templated	0/939	449157/8270255	3.67492688717703e-23	9	0	2.2274140188389666e-20		Nup107
GO:0008152	BP	p	metabolic process	0/939	331391/8270255	4.578489229855809e-17	1	0	2.4975658748863436e-14		Nup107
GO:0016310	BP	p	phosphorylation	0/939	319142/8270255	1.4241933901421814e-16	5	0	7.616642101201568e-14		Nup107
GO:0006508	BP	p	proteolysis	0/939	282867/8270255	1.0853054104654349e-14	5	0	5.481797235267544e-12		Nup107
GO:0006412	BP	p	translation	0/939	243948/8270255	1.2081012316822194e-12	7	0	5.491826849022089e-10		Nup107
GO:0032259	BP	p	methylation	0/939	177669/8270255	2.78736483477783e-09	2	0	1.169621167208697e-06		Nup107
GO:0006468	BP	p	protein phosphorylation	0/939	174342/8270255	4.093063722831502e-09	7	0	1.6662434782123763e-06		Nup107
GO:0007165	BP	p	signal transduction	0/939	174732/8270255	4.156469423477921e-09	4	0	1.6671721106670632e-06		Nup107
GO:0005975	BP	p	carbohydrate metabolic process	0/939	168566/8270255	9.167521081538202e-09	3	0	3.472835243041034e-06		Nup107
GO:0000160	BP	p	phosphorelay signal transduction system	0/939	123442/8270255	1.2495298750984635e-06	6	0	0.00038728326526489304		Nup107
GO:0006281	BP	p	DNA repair	0/939	124944/8270255	1.2956507391616637e-06	7	0	0.00039706599899589186		Nup107
GO:0051301	BP	p	cell division	0/939	121349/8270255	1.8782748629572734e-06	2	0	0.0005629664493094465		Nup107
GO:0015031	BP	p	protein transport	0/939	103545/8270255	1.2333119106368311e-05	7	0	0.003348166114930899		Nup107
GO:0008652	BP	p	cellular amino acid biosynthetic process	0/939	96946/8270255	2.6444323894595267e-05	7	0	0.006869227945000818		Nup107
GO:0007186	BP	p	G protein-coupled receptor signaling pathway	0/939	80883/8270255	0.00017905335539924913	5	0	0.041740856995850596		Nup107
GO:0006260	BP	p	DNA replication	0/939	73245/8270255	0.0003806334519183852	6	0	0.08440753966691836		Nup107
GO:0006364	BP	p	rRNA processing	0/939	73407/8270255	0.0003806462833741873	9	0	0.08440753966691836		Nup107
GO:0005737	CC	p	cytoplasm	0/939	1257577/8270255	8.229973551101519e-68	3	0	8.633558792549767e-65		Nup107
GO:0005886	CC	p	plasma membrane	3/939	756094/8270255	2.054076588472656e-34	2	3	1.8072560951803772e-31	GOSRA13960, GOSRA21063, SOYBN52519	Nup107
GO:0005622	CC	p	intracellular	0/939	474149/8270255	1.34211441456497e-24	2	0	8.513062943548734e-22		Nup107
GO:0005829	CC	p	cytosol	0/939	359830/8270255	1.2185190241018801e-18	4	0	6.923980496328913e-16		Nup107
GO:0005840	CC	p	ribosome	0/939	178672/8270255	2.920182026453605e-09	5	0	1.2067873450230617e-06		Nup107
GO:0032991	CC	p	protein-containing complex	0/939	134401/8270255	4.0493641551126193e-07	1	0	0.0001314838182508294		Nup107
GO:0005576	CC	p	extracellular region	1/939	142388/8270255	3.4547317931058395e-06	1	1	0.001002423506988955	DENPD08071	Nup107
GO:0005739	CC	p	mitochondrion	0/939	103980/8270255	1.2398341983795448e-05	5	0	0.003348166114930899		Nup107
GO:0005524	MF	p	ATP binding	4/939	991579/8270255	2.0899680434623394e-45	8	4	2.1112547550161225e-42	AEGTA10473, ASTMX14663, BRUMA00105, CAPTE03531	Nup107
GO:0016740	MF	p	transferase activity	0/939	801501/8270255	4.324757152888807e-42	2	0	4.212776833751508e-39		Nup107
GO:0003677	MF	p	DNA binding	1/939	749078/8270255	2.835908947277987e-37	4	1	2.667221259896796e-34	CHLVA07185	Nup107
GO:0016787	MF	p	hydrolase activity	3/939	707791/8270255	7.455035241154736e-32	2	3	5.980473123602805e-29	CHLVA07185, DICDI00354, SCHPO02674	Nup107
GO:0003824	MF	p	catalytic activity	0/939	569321/8270255	1.2822091313100186e-29	1	0	9.762982480201467e-27		Nup107
GO:0000166	MF	p	nucleotide binding	3/939	612908/8270255	4.971734756254115e-27	4	3	3.477027319918743e-24	ASTMX14663, BRUMA00105, CAPTE03531	Nup107
GO:0016301	MF	p	kinase activity	0/939	271985/8270255	5.701991074435077e-14	4	0	2.7771751170574417e-11		Nup107
GO:0003700	MF	p	DNA-binding transcription factor activity	0/939	238384/8270255	2.76433952404759e-12	2	0	1.2360223035802953e-09		Nup107
GO:0003723	MF	p	RNA binding	3/939	305900/8270255	8.263426193799476e-12	4	3	3.63524111993356e-09	DAPPU07276, USTHO06427, USTMA02691	Nup107
GO:0016829	MF	p	lyase activity	0/939	203169/8270255	1.2433572131068186e-10	2	0	5.298838748045075e-08		Nup107
GO:0016874	MF	p	ligase activity	0/939	169067/8270255	9.440966962566245e-09	2	0	3.5274297795067718e-06		Nup107
GO:0016887	MF	p	ATPase activity	0/939	160251/8270255	1.8620353442301223e-08	7	0	6.780725679003503e-06		Nup107
GO:0016853	MF	p	isomerase activity	0/939	160328/8270255	1.864544183044043e-08	2	0	6.780725679003503e-06		Nup107
GO:0003735	MF	p	structural constituent of ribosome	0/939	161555/8270255	1.9384878423421624e-08	2	0	6.956875776300327e-06		Nup107
GO:0008168	MF	p	methyltransferase activity	0/939	155296/8270255	4.24929841610936e-08	4	0	1.5051897960958805e-05		Nup107
GO:0022857	MF	p	transmembrane transporter activity	0/939	148211/8270255	8.944713355652116e-08	2	0	3.088190592093816e-05		Nup107
GO:0004672	MF	p	protein kinase activity	0/939	144035/8270255	1.2745970448323284e-07	5	0	4.34557929972522e-05		Nup107
GO:0008233	MF	p	peptidase activity	0/939	144608/8270255	1.2967789436276242e-07	3	0	4.3666229243757344e-05		Nup107
GO:0043565	MF	p	sequence-specific DNA binding	0/939	141755/8270255	1.9375786553969193e-07	5	0	6.444811929994021e-05		Nup107
GO:0005525	MF	p	GTP binding	0/939	132375/8270255	6.276803185042619e-07	8	0	0.00020141153749651464		Nup107
GO:0016757	MF	p	transferase activity, transferring glycosyl groups	0/939	120711/8270255	1.8459770645759447e-06	3	0	0.0005594336048478766		Nup107
GO:0016746	MF	p	transferase activity, transferring acyl groups	0/939	112260/8270255	6.115300900855219e-06	3	0	0.0017195343512456298		Nup107
GO:0000287	MF	p	magnesium ion binding	0/939	112889/8270255	6.338026681529698e-06	5	0	0.001763976303456352		Nup107
GO:0042626	MF	p	ATPase-coupled transmembrane transporter activity	0/939	107306/8270255	8.469169725885218e-06	5	0	0.0023332990330658518		Nup107
GO:0005509	MF	p	calcium ion binding	0/939	101660/8270255	1.86414665772167e-05	5	0	0.004936368940714422		Nup107
GO:0051536	MF	p	iron-sulfur cluster binding	0/939	96175/8270255	4.218524475610539e-05	3	0	0.010854741044554476		Nup107
GO:0016779	MF	p	nucleotidyltransferase activity	0/939	90646/8270255	5.689225282598814e-05	4	0	0.014502207437652586		Nup107
GO:0051539	MF	p	4 iron, 4 sulfur cluster binding	0/939	91544/8270255	5.812365282916045e-05	4	0	0.014678913249216217		Nup107
GO:0050660	MF	p	flavin adenine dinucleotide binding	0/939	83933/8270255	0.00012179240847150563	5	0	0.02968442498982237		Nup107
GO:0019843	MF	p	rRNA binding	0/939	83994/8270255	0.0001218938808014704	5	0	0.02968442498982237		Nup107
GO:0004674	MF	p	protein serine/threonine kinase activity	0/939	86202/8270255	0.00013198320685796035	6	0	0.0315775611144813		Nup107
GO:0042802	MF	p	identical protein binding	0/939	81827/8270255	0.00018378637354304333	3	0	0.042481129986326326		Nup107
GO:0004519	MF	p	endonuclease activity	0/939	76985/8270255	0.0002602521016759219	5	0	0.05965021910261151		Nup107
GO:0016616	MF	p	oxidoreductase activity, acting on the CH-OH group of donors, NAD or NADP as acceptor	0/939	78357/8270255	0.0002676066946222777	4	0	0.0608247716318552		Nup107
GO:0003924	MF	p	GTPase activity	0/939	79288/8270255	0.00027842984266077033	7	0	0.06276176825266537		Nup107
GO:0030170	MF	p	pyridoxal phosphate binding	0/939	74820/8270255	0.00038911631217622184	5	0	0.08558989850489074		Nup107
# GO	NS	enrichment	name	ratio_in_study	ratio_in_pop	p_uncorrected	depth	study_count	p_fdr_bh	study_items	Borealin
GO:0060296	BP	e	regulation of cilium beat frequency involved in ciliary motility	2/13	207/8270255	4.86200582947751e-08	8	2	0.0006630560449949954	MOUSE20126, RATNO02343	Borealin
GO:0006508	BP	e	proteolysis	7/13	282867/8270255	7.831695748437982e-08	5	7	0.0007120316717954865	AILME13147, BOVIN18360, CANLF03439, HORSE09045, MYOLU19726, PIGXX21312, PIGXX22174	Borealin
GO:0007342	BP	e	fusion of sperm to egg plasma membrane involved in single fertilization	2/13	383/8270255	1.6679086470552898e-07	6	2	0.0009098441669686606	MOUSE20126, RATNO02343	Borealin
GO:0051924	BP	e	regulation of calcium ion transport	2/13	1019/8270255	1.1819175452211246e-06	7	2	0.004605257292272311	MOUSE20126, RATNO02343	Borealin
GO:0030317	BP	e	flagellated sperm motility	2/13	1701/8270255	3.292727794500924e-06	6	2	0.011226143824376589	MOUSE20126, RATNO02343	Borealin
GO:0006898	BP	e	receptor-mediated endocytosis	2/13	5747/8270255	3.746721701377269e-05	6	2	0.09290166764096817	BOVIN16284, SHEEP14962	Borealin
GO:0036128	CC	e	CatSper complex	2/13	373/8270255	1.5818516766411248e-07	8	2	0.0009098441669686606	MOUSE20126, RATNO02343	Borealin
GO:0004252	MF	e	serine-type endopeptidase activity	7/13	55935/8270255	1.071636391813952e-12	6	7	2.9228882586725543e-08	AILME13147, BOVIN18360, CANLF03439, HORSE09045, MYOLU19726, PIGXX21312, PIGXX22174	Borealin
GO:0005227	MF	e	calcium activated cation channel activity	2/13	655/8270255	4.882299655238315e-07	7	2	0.002219412051610418	MOUSE20126, RATNO02343	Borealin
GO:0005245	MF	e	voltage-gated calcium channel activity	2/13	2997/8270255	1.0212500252350808e-05	9	2	0.03094954937587425	MOUSE20126, RATNO02343	Borealin
GO:0005044	MF	e	scavenger receptor activity	2/13	5110/8270255	2.96378505057586e-05	2	2	0.08083723725445657	BOVIN16284, SHEEP14962	Borealin
# GO	NS	enrichment	name	ratio_in_study	ratio_in_pop	p_uncorrected	depth	study_count	p_fdr_bh	study_items	CenpK
GO:0016021	CC	e	integral component of membrane	64/76	2961385/8270255	4.8132348000342335e-18	3	64	1.3128097917093372e-13	AILME09669, ANAPL08518, ANOCA00364, ASTMX15323, ASTMX22387, CALJA03712, CANLF05881, CAPTE19358, CAVPO04454, CHICK11212, CHILA06809, CHLSB00503, CRAGI24431, DANRE12944, DANRE38220, DASNO12347, FELCA11949, FICAL08271, FUKDA02756, GADMO07144, GASAC15570, GORGO03403, HORSE03829, HUMAN04385, ICTTR05192, JACJA08602, LATCH19710, LEPOC10494, LOTGI06819, LOXAF12401, MACMU07259, MELGA10755, MONDO10387, MOU…	CenpK
GO:0016020	CC	e	membrane	54/76	2177625/8270255	5.161938774711915e-16	1	54	7.039594004013374e-12	AILME09669, ANAPL08518, ASTMX15323, ASTMX22387, CALJA03712, CAPTE19358, CAVPO04454, CHICK11212, CHLSB00503, CRAGI20046, CRAGI24431, DANRE38220, FICAL08271, FUKDA02756, GASAC15570, GORGO03403, HORSE03829, HUMAN04385, ICTTR05192, LATCH19710, LEPOC10494, LOTGI06819, MELGA10755, MONDO10387, MOUSE27102, MUSPF08919, NEMVE17354, OCTBM20883, ORENI16918, ORNAN15588, ORYLA14781, OTOGA19454, PANTR02715, PAP…	CenpK
GO:0004181	MF	e	metallocarboxypeptidase activity	4/76	5297/8270255	2.078589942005971e-07	7	4	0.0018897846889404288	DIACI02295, LOALO00595, NEMVE10556, SARSC09098	CenpK
GO:0005737	CC	p	cytoplasm	0/76	1257577/8270255	6.789703378580802e-06	3	0	0.046297289912697846		CenpK
# GO	NS	enrichment	name	ratio_in_study	ratio_in_pop	p_uncorrected	depth	study_count	p_fdr_bh	study_items	Nup160
GO:0034605	BP	e	cellular response to heat	18/127	5555/8270255	2.2911778091058663e-36	5	18	2.083062491445417e-32	AILME04635, BOVIN04649, CALJA03356, CHLSB00780, FICAL08417, GORGO03930, HORSE17835, LOXAF04209, MONDO07894, MOUSE45317, MUSPF06684, MYOLU08604, OTOGA19029, PELSI05097, PONAB01501, RABIT00841, RATNO01503, SHEEP06475	Nup160
GO:0016255	BP	e	attachment of GPI anchor to protein	3/127	1333/8270255	1.3721335454173875e-06	7	3	0.003742494245125924	CAMFO10082, PUCGR03963, PUCGT02882	Nup160
GO:0042765	CC	e	GPI-anchor transamidase complex	3/127	1638/8270255	2.538292976417415e-06	5	3	0.0062938128119804536	CAMFO10082, PUCGR03963, PUCGT02882	Nup160
GO:0005524	MF	e	ATP binding	97/127	991579/8270255	1.1732399901016543e-62	8	97	3.200012073002262e-58	AILME04635, ANOCA11147, APIME07131, ASTMX04346, ATTCE04038, BOMIM12673, BOVIN04649, CALJA03356, CAMFO06292, CANLF08302, CAPTE27481, CAVPO02726, CHILA03832, CHLSB00780, CHOHO09249, CRAGI08880, DANPL14114, DAPPU03161, DAPPU24313, DASNO12177, DIACI09248, DIPOR11569, ECHTE13791, FELCA11581, FICAL08417, FUKDA12794, GADMO15803, GASAC19533, GORGO03930, HARSA00356, HELME03516, HELRO20604, HORSE17835, HUM…	Nup160
GO:0016787	MF	e	hydrolase activity	76/127	707791/8270255	8.296951685739044e-48	2	76	1.131496786142662e-43	AILME04635, ASTMX04346, ATTCE04038, BOMIM12673, BOVIN04649, CALJA03356, CAMFO06292, CANLF08302, CAVPO02726, CHILA03832, CHLSB00780, CHOHO09249, DANPL14114, DAPPU03161, DASNO12177, DIACI09248, DIPOR11569, ECHTE13791, ENTDS01542, ENTDS03371, ENTDS04910, ENTDS07717, FELCA11581, FUKDA12794, GADMO15803, GASAC19533, GORGO03930, HARSA00356, HELME03516, HORSE17835, HUMAN05134, ICTTR04855, IXOSC13971, JAC…	Nup160
GO:0045735	MF	e	nutrient reservoir activity	8/127	3468/8270255	1.2161114519837034e-15	1	8	6.633887970571102e-12	ASPCL08069, CRYNJ02747, DOTSN03194, FUSC108530, HYPAI05431, VERDA03170, VERDV07656, WOLCO10613	Nup160
GO:0003779	MF	e	actin binding	7/127	30179/8270255	5.248207550592016e-07	4	7	0.0017697032324313707	ENTDS03371, ENTDS04910, ENTHI01771, ENTNP00975, PETMA06594, SALR507530, SAPPC08552	Nup160
GO:0004743	MF	e	pyruvate kinase activity	3/127	3469/8270255	2.364318364597178e-05	5	3	0.042991188929592014	AMPQE05036, LOALO10148, ONCVO09764	Nup160
GO:0055114	BP	p	oxidation-reduction process	0/127	802703/8270255	3.5237018981911564e-06	2	0	0.00800908077276365		Nup160
GO:0016021	CC	p	integral component of membrane	6/127	2961385/8270255	1.1048857776474264e-16	3	6	7.533939896333388e-13	CAMFO10082, PHYPA16084, PUCGT02882, SARSC09001, SOLIN15168, ZOONE05215	Nup160
GO:0016020	CC	p	membrane	6/127	2177625/8270255	2.462512800967867e-10	1	6	1.1194172774399764e-06	CAMFO10082, PHYPA16084, PUCGT02882, SARSC09001, SOLIN15168, ZOONE05215	Nup160
GO:0005737	CC	p	cytoplasm	0/127	1257577/8270255	1.2522624261269353e-09	3	0	4.879351096087452e-06		Nup160
GO:0005886	CC	p	plasma membrane	0/127	756094/8270255	8.440092436577842e-06	2	0	0.01770796316982005		Nup160
GO:0046872	MF	p	metal ion binding	0/127	910532/8270255	5.839534039186925e-07	4	0	0.0017697032324313707		Nup160
GO:0003677	MF	p	DNA binding	0/127	749078/8270255	1.4017738105850279e-05	4	0	0.027309557631219027		Nup160
# GO	NS	enrichment	name	ratio_in_study	ratio_in_pop	p_uncorrected	depth	study_count	p_fdr_bh	study_items	ARHGEF17
GO:0006355	BP	e	regulation of transcription, DNA-templated	34/41	570260/8270255	4.4828039242288944e-33	9	34	1.222684770333431e-28	ANAPL06902, ANAPL13467, ANOCA11270, ANOCA17396, BRAFL24681, BRAFL25484, CAPTE10649, CHLSB07558, CHOHO08326, CIOSA00270, CULQU01373, DAPPU19565, ECHTE08870, FICAL14519, LEPOC09703, LOTGI06537, MACEU06665, MELGA07928, MELGA08198, MELGA08720, NEMVE01699, NEMVE02007, OCTBM10466, ORYLA01616, PELSI13757, PETMA08894, PETMA09470, POEFO14066, TAEGU05568, TAKRU05263, TAKRU06000, TRIAD05229, TUPBE07836, XIP…	ARHGEF17
GO:0006357	BP	e	regulation of transcription by RNA polymerase II	10/41	34703/8270255	1.6832497350236563e-15	10	10	7.651772753795038e-12	BRAFL25484, DAPPU19565, FICAL14519, LEPOC09703, MELGA08198, ORYLA01616, POEFO14066, TAKRU05263, TAKRU06000, XIPMA10587	ARHGEF17
GO:0045944	BP	e	positive regulation of transcription by RNA polymerase II	10/41	37865/8270255	3.9830113082859305e-15	11	10	1.5519519061928394e-11	ANAPL06902, ANAPL13467, ANOCA11270, ANOCA17396, CHLSB07558, FICAL14519, MELGA07928, MELGA08198, PELSI13757, TAEGU05568	ARHGEF17
GO:0006366	BP	e	transcription by RNA polymerase II	8/41	17918/8270255	4.3461666465722875e-14	10	8	1.3171299476139904e-10	ANAPL06902, ANAPL13467, ANOCA11270, ANOCA17396, CHLSB07558, MELGA07928, PELSI13757, TAEGU05568	ARHGEF17
GO:0070172	BP	e	positive regulation of tooth mineralization	3/41	45/8270255	1.604247814462464e-12	8	3	4.37558591394637e-09	ANAPL06902, ANOCA17396, TAEGU05568	ARHGEF17
GO:0000122	BP	e	negative regulation of transcription by RNA polymerase II	7/41	24729/8270255	4.391708890262462e-11	11	7	1.0452881369761968e-07	ANAPL06902, ANOCA17396, CHLSB07558, FICAL14519, MELGA08198, PELSI13757, TAEGU05568	ARHGEF17
GO:0010944	BP	e	negative regulation of transcription by competitive promoter binding	3/41	153/8270255	6.614364701835871e-11	11	3	1.3877445941736415e-07	ANAPL06902, ANOCA17396, TAEGU05568	ARHGEF17
GO:2000378	BP	e	negative regulation of reactive oxygen species metabolic process	3/41	510/8270255	2.4808103907389106e-09	6	3	4.833150243385985e-06	ANAPL06902, ANOCA17396, TAEGU05568	ARHGEF17
GO:0010842	BP	e	retina layer formation	3/41	843/8270255	1.1217064973636078e-08	3	3	2.0396363143728266e-05	ANAPL06902, ANOCA17396, TAEGU05568	ARHGEF17
GO:0043525	BP	e	positive regulation of neuron apoptotic process	3/41	890/8270255	1.3200122528680552e-08	8	3	2.250208387311013e-05	ANAPL06902, ANOCA17396, TAEGU05568	ARHGEF17
GO:0030501	BP	e	positive regulation of bone mineralization	3/41	987/8270255	1.800355957244048e-08	7	3	2.852730938607767e-05	ANAPL06902, ANOCA17396, TAEGU05568	ARHGEF17
GO:0042472	BP	e	inner ear morphogenesis	3/41	1451/8270255	5.7165969048515384e-08	4	3	8.206325293675038e-05	ANAPL06902, ANOCA17396, TAEGU05568	ARHGEF17
GO:0060021	BP	e	roof of mouth development	3/41	1537/8270255	6.793264801051798e-08	3	3	9.264314872434389e-05	ANAPL06902, ANOCA17396, TAEGU05568	ARHGEF17
GO:0071281	BP	e	cellular response to iron ion	3/41	2793/8270255	4.062300602979519e-07	6	3	0.0005036329497557562	ANAPL06902, ANOCA17396, TAEGU05568	ARHGEF17
GO:0001822	BP	e	kidney development	3/41	2996/8270255	5.010863854924122e-07	4	3	0.000594223094100241	ANAPL06902, ANOCA17396, TAEGU05568	ARHGEF17
GO:0007605	BP	e	sensory perception of sound	3/41	4816/8270255	2.0691339793334162e-06	6	3	0.002351484553596622	ANAPL06902, ANOCA17396, TAEGU05568	ARHGEF17
GO:0045595	BP	e	regulation of cell differentiation	3/41	6224/8270255	4.4452220298412e-06	4	3	0.004849737234556749	ANAPL06902, ANOCA17396, TAEGU05568	ARHGEF17
GO:0040029	BP	e	regulation of gene expression, epigenetic	2/41	970/8270255	1.123440733842878e-05	6	2	0.010681469675357871	CHLSB07558, PELSI13757	ARHGEF17
GO:0008285	BP	e	negative regulation of cell population proliferation	3/41	10920/8270255	2.3627763655181994e-05	5	3	0.02013897667797153	ANAPL06902, ANOCA17396, TAEGU05568	ARHGEF17
GO:0008584	BP	e	male gonad development	2/41	1980/8270255	4.6686064432343995e-05	5	2	0.038586739617944926	CHLSB07558, PELSI13757	ARHGEF17
GO:0005634	CC	e	nucleus	29/41	507610/8270255	2.697347705700717e-26	5	29	3.678507933649353e-22	ANAPL06902, ANAPL13467, ANOCA11270, ANOCA11549, ANOCA17396, BRAFL25484, CHICK07802, CHLSB07558, CHOHO08326, CIOSA00270, DAPPU19565, ECHTE08870, FICAL14519, LEPOC09703, MACEU06665, MELGA07928, MELGA08198, MELGA08720, NEMVE02007, ORYLA01616, PELSI13757, PETMA08894, POEFO14066, TAEGU05568, TAKRU05263, TAKRU06000, TRIAD05229, TUPBE07836, XIPMA10587	ARHGEF17
GO:0005654	CC	e	nucleoplasm	5/41	66974/8270255	2.0468759756474877e-05	5	5	0.018009207172833944	ANAPL06902, ANOCA17396, CHLSB07558, PELSI13757, TAEGU05568	ARHGEF17
GO:0005813	CC	e	centrosome	3/41	15430/8270255	6.563713098193502e-05	6	3	0.05115007850092222	ANAPL06902, ANOCA17396, TAEGU05568	ARHGEF17
GO:0003700	MF	e	DNA-binding transcription factor activity	19/41	238384/8270255	7.221283273451016e-19	2	19	6.5653500427792154e-15	ANAPL06902, ANAPL13467, ANOCA11270, ANOCA17396, BRAFL25484, CHLSB07558, CHOHO08326, CIOSA00270, ECHTE08870, MACEU06665, MELGA07928, MELGA08720, NEMVE02007, PELSI13757, PETMA08894, TAEGU05568, TAKRU06000, TRIAD05229, TUPBE07836	ARHGEF17
GO:0001228	MF	e	DNA-binding transcription activator activity, RNA polymerase II-specific	8/41	8713/8270255	1.4015412225088627e-16	4	8	9.556759210982307e-13	ANAPL06902, ANAPL13467, ANOCA11270, ANOCA17396, CHLSB07558, MELGA07928, PELSI13757, TAEGU05568	ARHGEF17
GO:0000978	MF	e	RNA polymerase II proximal promoter sequence-specific DNA binding	8/41	9830/8270255	3.665467320617757e-16	9	8	1.999512423396986e-12	ANAPL06902, ANAPL13467, ANOCA11270, ANOCA17396, CHLSB07558, MELGA07928, PELSI13757, TAEGU05568	ARHGEF17
GO:0003677	MF	e	DNA binding	23/41	749078/8270255	4.0544236067602373e-14	4	23	1.3171299476139904e-10	ANAPL13467, ANOCA11270, ANOCA11549, BRAFL24681, CAPTE10649, CHICK07802, CHLSB07558, CULQU01373, DAPPU19565, FICAL14519, LEPOC09703, LEPSM09782, LOTGI06537, MELGA07928, MELGA08198, NEMVE01699, OCTBM10466, ORYLA01616, PELSI13757, PETMA09470, POEFO14066, TAKRU05263, XIPMA10587	ARHGEF17
GO:0001227	MF	e	DNA-binding transcription repressor activity, RNA polymerase II-specific	5/41	4751/8270255	4.5988845623150724e-11	4	5	1.0452881369761968e-07	ANAPL06902, ANOCA17396, CHLSB07558, PELSI13757, TAEGU05568	ARHGEF17
GO:0000987	MF	e	proximal promoter sequence-specific DNA binding	3/41	1763/8270255	1.0246710999204112e-07	8	3	0.00013308525833490104	ANAPL06902, ANOCA17396, TAEGU05568	ARHGEF17
GO:0044212	MF	e	transcription regulatory region DNA binding	3/41	7483/8270255	7.692449475322596e-06	5	3	0.007770798497756437	ANAPL06902, ANOCA17396, TAEGU05568	ARHGEF17
GO:0046983	MF	e	protein dimerization activity	5/41	59196/8270255	1.135701633676914e-05	3	5	0.010681469675357871	ANAPL06902, ANOCA17396, CHLSB07558, PELSI13757, TAEGU05568	ARHGEF17
GO:0003713	MF	e	transcription coactivator activity	3/41	8822/8270255	1.2547674065537123e-05	3	3	0.011407927004584168	ANAPL06902, ANOCA17396, TAEGU05568	ARHGEF17
GO:0000976	MF	e	transcription regulatory region sequence-specific DNA binding	3/41	13942/8270255	4.86676743069342e-05	7	3	0.039041494609459715	ANAPL06902, ANOCA17396, TAEGU05568	ARHGEF17
GO:0016021	CC	p	integral component of membrane	0/41	2961385/8270255	1.88264553235343e-08	3	0	2.852730938607767e-05		ARHGEF17
GO:0016020	CC	p	membrane	0/41	2177625/8270255	6.827034750658091e-06	1	0	0.0071618220316999786		ARHGEF17
# GO	NS	enrichment	name	ratio_in_study	ratio_in_pop	p_uncorrected	depth	study_count	p_fdr_bh	study_items	CenpL
GO:0016055	BP	e	Wnt signaling pathway	105/240	9339/8270255	2.3342906994690314e-240	7	105	2.1222592942672613e-236	AILME18444, ANOCA17282, ASTMX00648, BOVIN08478, BOVIN14962, CALJA17857, CALJA20089, CANLF05517, CAVPO09203, CAVPO17269, CHILA00491, CHILA15133, CHLSB01438, CHLSB09634, CRAGI02505, DANRE42705, DASNO00163, DASNO06839, DIPOR10556, ECHTE11958, ERIEU12039, FELCA02262, FELCA09917, FICAL09691, FICAL10082, FUKDA06567, FUKDA16650, GADMO00694, GASAC11044, GORGO12972, GORGO18413, HORSE07724, HORSE14307, HUM…	CenpL
GO:0031175	BP	e	neuron projection development	90/240	3524/8270255	6.497060209891761e-237	5	90	4.4301829306199445e-233	AEDAE03498, ANAPL04983, ANOCA14935, ANODA09932, ANOGA03190, APIME06177, ASTMX13448, ATTCE14563, BOMIM09742, BOVIN05923, CALJA21902, CAMFO02668, CANLF10364, CAVPO16349, CHILA14373, CHLSB02700, CULQU09644, DANRE39647, DAPPU10595, DASNO05447, DENPD07173, DIACI06732, DIPOR13216, DROAN10794, DROBM00695, DROBP03433, DROEL03643, DROER10808, DROEU07109, DROFC09623, DROGR03453, DROKI01038, DROME11166, DRO…	CenpL
GO:0055107	BP	e	Golgi to secretory granule transport	41/240	42/8270255	1.043559668161827e-186	5	41	4.743848324852305e-183	ANAPL04983, ANOCA14935, BOVIN05923, CALJA21902, CANLF10364, CAVPO16349, CHILA14373, CHLSB02700, DASNO05447, DIPOR13216, FELCA13322, FICAL01768, GORGO05380, HORSE18458, HUMAN07248, JACJA16082, LOXAF04725, MACEU13014, MELGA05000, MICMU15342, MONDO06102, MOUSE37500, MUSPF13276, MYOLU09923, NOMLE16874, OTOGA11945, PANPA10510, PANTR07041, PAPAN03838, PIGXX05381, PONAB02789, PROCA14374, PTEVA13313, RAB…	CenpL
GO:0007275	BP	e	multicellular organism development	110/240	68244/8270255	8.262182518935988e-160	3	110	2.8168878525497384e-156	AILME18444, ANOCA17282, ASTMX00648, BOVIN08478, BOVIN14962, BRAFL28132, CALJA17857, CALJA20089, CANLF05517, CAVPO09203, CAVPO17269, CHICK05737, CHICK12305, CHILA00491, CHILA15133, CHLSB01438, CHLSB09634, CRAGI02505, DANRE42705, DASNO00163, DASNO06839, DIPOR10556, ECHTE11958, ERIEU12039, FELCA02262, FELCA09917, FICAL09691, FICAL10082, FUKDA06567, FUKDA16650, GADMO00694, GASAC11044, GORGO12972, GOR…	CenpL
GO:0030178	BP	e	negative regulation of Wnt signaling pathway	58/240	1868/8270255	3.43560681634163e-156	7	58	1.0411797323968662e-152	ANAPL08435, ANOCA17282, ASTMX00648, BOVIN08478, CALJA17857, CAVPO17269, CHICK12305, CHILA00491, CHLSB01438, DANRE42705, DASNO00163, DIPOR10556, FELCA09917, FICAL09691, FUKDA06567, GADMO00694, GASAC11044, GORGO12972, HORSE07724, HUMAN17949, HUMAN26189, JACJA11842, LOXAF18883, MACEU05953, MACMU05318, MELGA11895, MICMU09095, MONDO07142, MOUSE26586, MUSPF06299, MYOLU01337, NANGA07378, NOMLE01132, OCH…	CenpL
GO:0070367	BP	e	negative regulation of hepatocyte differentiation	27/240	27/8270255	6.804501143838001e-124	7	27	1.855927686981815e-120	ANAPL08435, ANOCA17282, BOVIN08478, CAVPO17269, CHLSB01438, FICAL09691, GORGO12972, HORSE07724, HUMAN17949, LOXAF18883, MACMU05318, MELGA11895, MONDO07142, MOUSE26586, MUSPF06299, NOMLE01132, OTOGA10601, PANTR29303, PAPAN04130, PELSI10348, PIGXX06677, PONAB09942, RABIT11829, RATNO13001, SARHA04149, SHEEP09353, TAEGU11937	CenpL
GO:0090090	BP	e	negative regulation of canonical Wnt signaling pathway	49/240	3177/8270255	1.015043755177627e-116	8	49	2.5168471293154342e-113	AILME18444, ANAPL08435, ANAPL10614, ANOCA17282, BOVIN08478, BOVIN14962, CAVPO17269, CHLSB01438, CHLSB09634, ERIEU12039, FICAL09691, FICAL10082, FUKDA16650, GORGO12972, HORSE07724, HORSE14307, HUMAN17949, HUMAN26189, LOXAF18883, MACMU05318, MELGA11765, MELGA11895, MONDO07142, MONDO12475, MOUSE08764, MOUSE26586, MUSPF06299, MUSPF18991, MYOLU02822, NOMLE01132, OTOGA10601, OTOGA13170, PANTR29303, PAN…	CenpL
GO:0010721	BP	e	negative regulation of cell development	27/240	86/8270255	1.0900712420781542e-101	6	27	2.1236923662629757e-98	ANAPL08435, ANOCA17282, BOVIN08478, CAVPO17269, CHLSB01438, FICAL09691, GORGO12972, HORSE07724, HUMAN17949, LOXAF18883, MACMU05318, MELGA11895, MONDO07142, MOUSE26586, MUSPF06299, NOMLE01132, OTOGA10601, PANTR29303, PAPAN04130, PELSI10348, PIGXX06677, PONAB09942, RABIT11829, RATNO13001, SARHA04149, SHEEP09353, TAEGU11937	CenpL
GO:2000119	BP	e	negative regulation of sodium-dependent phosphate transport	22/240	23/8270255	1.2878911676223696e-99	9	22	2.341815439793342e-96	AILME18444, ANAPL10614, BOVIN14962, CHLSB09634, ERIEU12039, FICAL10082, FUKDA16650, HORSE14307, HUMAN26189, MELGA11765, MONDO12475, MOUSE08764, MUSPF18991, MYOLU02822, OTOGA13170, PANTR40051, PELSI18210, PONAB14341, RABIT01605, RATNO09065, SHEEP15459, TAEGU05561	CenpL
GO:0060029	BP	e	convergent extension involved in organogenesis	27/240	132/8270255	6.44516888383161e-96	6	27	1.0986998831656699e-92	ANAPL08435, ANOCA17282, BOVIN08478, CAVPO17269, CHLSB01438, FICAL09691, GORGO12972, HORSE07724, HUMAN17949, LOXAF18883, MACMU05318, MELGA11895, MONDO07142, MOUSE26586, MUSPF06299, NOMLE01132, OTOGA10601, PANTR29303, PAPAN04130, PELSI10348, PIGXX06677, PONAB09942, RABIT11829, RATNO13001, SARHA04149, SHEEP09353, TAEGU11937	CenpL
GO:0061037	BP	e	negative regulation of cartilage development	27/240	143/8270255	7.078121996413509e-95	6	27	1.135622220306932e-91	ANAPL08435, ANOCA17282, BOVIN08478, CAVPO17269, CHLSB01438, FICAL09691, GORGO12972, HORSE07724, HUMAN17949, LOXAF18883, MACMU05318, MELGA11895, MONDO07142, MOUSE26586, MUSPF06299, NOMLE01132, OTOGA10601, PANTR29303, PAPAN04130, PELSI10348, PIGXX06677, PONAB09942, RABIT11829, RATNO13001, SARHA04149, SHEEP09353, TAEGU11937	CenpL
GO:0043065	BP	e	positive regulation of apoptotic process	49/240	9366/8270255	1.1478279472828711e-93	7	49	1.7392781812300173e-90	AILME18444, ANAPL08435, ANAPL10614, ANOCA17282, BOVIN08478, BOVIN14962, CAVPO17269, CHLSB01438, CHLSB09634, ERIEU12039, FICAL09691, FICAL10082, FUKDA16650, GORGO12972, HORSE07724, HORSE14307, HUMAN17949, HUMAN26189, LOXAF18883, MACMU05318, MELGA11765, MELGA11895, MONDO07142, MONDO12475, MOUSE08764, MOUSE26586, MUSPF06299, MUSPF18991, MYOLU02822, NOMLE01132, OTOGA10601, OTOGA13170, PANTR29303, PAN…	CenpL
GO:0046907	BP	e	intracellular transport	49/240	10340/8270255	1.4481014998234386e-91	4	49	2.078787810930752e-88	AEDAE03498, ANODA09932, ANOGA03190, APIME06177, ASTMX13448, ATTCE14563, BOMIM09742, CAMFO02668, CULQU09644, DANRE39647, DAPPU10595, DENPD07173, DIACI06732, DROAN10794, DROBM00695, DROBP03433, DROEL03643, DROER10808, DROEU07109, DROFC09623, DROGR03453, DROKI01038, DROME11166, DROMO05271, DROPE02203, DROPS08757, DRORH06710, DROSE13820, DROSI07206, DROTK04465, DROVI06525, DROWI09307, DROYA07353, GAD…	CenpL
GO:0008285	BP	e	negative regulation of cell population proliferation	49/240	10920/8270255	2.0850940012634674e-90	5	49	2.8435469442230535e-87	AILME18444, ANAPL08435, ANAPL10614, ANOCA17282, BOVIN08478, BOVIN14962, CAVPO17269, CHLSB01438, CHLSB09634, ERIEU12039, FICAL09691, FICAL10082, FUKDA16650, GORGO12972, HORSE07724, HORSE14307, HUMAN17949, HUMAN26189, LOXAF18883, MACMU05318, MELGA11765, MELGA11895, MONDO07142, MONDO12475, MOUSE08764, MOUSE26586, MUSPF06299, MUSPF18991, MYOLU02822, NOMLE01132, OTOGA10601, OTOGA13170, PANTR29303, PAN…	CenpL
GO:0014033	BP	e	neural crest cell differentiation	27/240	253/8270255	1.1295316450118361e-87	5	27	1.467046457985611e-84	ANAPL08435, ANOCA17282, BOVIN08478, CAVPO17269, CHLSB01438, FICAL09691, GORGO12972, HORSE07724, HUMAN17949, LOXAF18883, MACMU05318, MELGA11895, MONDO07142, MOUSE26586, MUSPF06299, NOMLE01132, OTOGA10601, PANTR29303, PAPAN04130, PELSI10348, PIGXX06677, PONAB09942, RABIT11829, RATNO13001, SARHA04149, SHEEP09353, TAEGU11937	CenpL
GO:1902174	BP	e	positive regulation of keratinocyte apoptotic process	22/240	66/8270255	1.019034107757183e-83	9	22	1.2633706949580529e-80	AILME18444, ANAPL10614, BOVIN14962, CHLSB09634, ERIEU12039, FICAL10082, FUKDA16650, HORSE14307, HUMAN26189, MELGA11765, MONDO12475, MOUSE08764, MUSPF18991, MYOLU02822, OTOGA13170, PANTR40051, PELSI18210, PONAB14341, RABIT01605, RATNO09065, SHEEP15459, TAEGU05561	CenpL
GO:0090103	BP	e	cochlea morphogenesis	27/240	516/8270255	5.388508086396979e-79	4	27	6.390067741585983e-76	ANAPL08435, ANOCA17282, BOVIN08478, CAVPO17269, CHLSB01438, FICAL09691, GORGO12972, HORSE07724, HUMAN17949, LOXAF18883, MACMU05318, MELGA11895, MONDO07142, MOUSE26586, MUSPF06299, NOMLE01132, OTOGA10601, PANTR29303, PAPAN04130, PELSI10348, PIGXX06677, PONAB09942, RABIT11829, RATNO13001, SARHA04149, SHEEP09353, TAEGU11937	CenpL
GO:0061053	BP	e	somite development	27/240	698/8270255	2.2462766987051547e-75	5	27	2.5527998732159625e-72	ANAPL08435, ANOCA17282, BOVIN08478, CAVPO17269, CHLSB01438, FICAL09691, GORGO12972, HORSE07724, HUMAN17949, LOXAF18883, MACMU05318, MELGA11895, MONDO07142, MOUSE26586, MUSPF06299, NOMLE01132, OTOGA10601, PANTR29303, PAPAN04130, PELSI10348, PIGXX06677, PONAB09942, RABIT11829, RATNO13001, SARHA04149, SHEEP09353, TAEGU11937	CenpL
GO:2000051	BP	e	negative regulation of non-canonical Wnt signaling pathway	20/240	70/8270255	1.2852468286104622e-74	8	20	1.4022042900140142e-71	ANAPL10614, BOVIN14962, CHLSB09634, FICAL10082, FUKDA16650, HORSE14307, HUMAN26189, MELGA11765, MONDO12475, MOUSE08764, MUSPF18991, MYOLU02822, OTOGA13170, PANTR40051, PELSI18210, PONAB14341, RABIT01605, RATNO09065, SHEEP15459, TAEGU05561	CenpL
GO:0030154	BP	e	cell differentiation	52/240	31649/8270255	1.7990871875876907e-73	3	52	1.8873116554405486e-70	ASTMX00648, BOVIN08478, CALJA17857, CAVPO17269, CHILA00491, CHLSB01438, DANRE42705, DASNO00163, DIPOR10556, FELCA09917, FUKDA06567, GADMO00694, GASAC11044, GORGO12972, HORSE07724, HUMAN17949, HUMAN26189, JACJA11842, LOXAF18883, MACEU05953, MACMU05318, MICMU09095, MONDO07142, MOUSE08764, MOUSE26586, MUSPF06299, MYOLU01337, NANGA07378, NOMLE01132, OCHPR07069, OCTDE06273, ORENI02058, ORYLA09621, OTO…	CenpL
GO:0045606	BP	e	positive regulation of epidermal cell differentiation	22/240	220/8270255	5.713358763253659e-71	7	22	5.771550380286798e-68	AILME18444, ANAPL10614, BOVIN14962, CHLSB09634, ERIEU12039, FICAL10082, FUKDA16650, HORSE14307, HUMAN26189, MELGA11765, MONDO12475, MOUSE08764, MUSPF18991, MYOLU02822, OTOGA13170, PANTR40051, PELSI18210, PONAB14341, RABIT01605, RATNO09065, SHEEP15459, TAEGU05561	CenpL
GO:0045600	BP	e	positive regulation of fat cell differentiation	27/240	1187/8270255	4.614044111795212e-69	6	27	4.494573326757658e-66	ANAPL08435, ANOCA17282, BOVIN08478, CAVPO17269, CHLSB01438, FICAL09691, GORGO12972, HORSE07724, HUMAN17949, LOXAF18883, MACMU05318, MELGA11895, MONDO07142, MOUSE26586, MUSPF06299, NOMLE01132, OTOGA10601, PANTR29303, PAPAN04130, PELSI10348, PIGXX06677, PONAB09942, RABIT11829, RATNO13001, SARHA04149, SHEEP09353, TAEGU11937	CenpL
GO:0055062	BP	e	phosphate ion homeostasis	22/240	308/8270255	1.2847061567055956e-67	8	22	1.2082882904877626e-64	AILME18444, ANAPL10614, BOVIN14962, CHLSB09634, ERIEU12039, FICAL10082, FUKDA16650, HORSE14307, HUMAN26189, MELGA11765, MONDO12475, MOUSE08764, MUSPF18991, MYOLU02822, OTOGA13170, PANTR40051, PELSI18210, PONAB14341, RABIT01605, RATNO09065, SHEEP15459, TAEGU05561	CenpL
GO:0042472	BP	e	inner ear morphogenesis	27/240	1451/8270255	1.0959009837764735e-66	4	27	9.963566444167771e-64	ANAPL08435, ANOCA17282, BOVIN08478, CAVPO17269, CHLSB01438, FICAL09691, GORGO12972, HORSE07724, HUMAN17949, LOXAF18883, MACMU05318, MELGA11895, MONDO07142, MOUSE26586, MUSPF06299, NOMLE01132, OTOGA10601, PANTR29303, PAPAN04130, PELSI10348, PIGXX06677, PONAB09942, RABIT11829, RATNO13001, SARHA04149, SHEEP09353, TAEGU11937	CenpL
GO:0060349	BP	e	bone morphogenesis	22/240	685/8270255	8.458937699982738e-60	4	22	7.44250083119449e-57	AILME18444, ANAPL10614, BOVIN14962, CHLSB09634, ERIEU12039, FICAL10082, FUKDA16650, HORSE14307, HUMAN26189, MELGA11765, MONDO12475, MOUSE08764, MUSPF18991, MYOLU02822, OTOGA13170, PANTR40051, PELSI18210, PONAB14341, RABIT01605, RATNO09065, SHEEP15459, TAEGU05561	CenpL
GO:0002092	BP	e	positive regulation of receptor internalization	22/240	757/8270255	7.864260099528464e-59	9	22	6.703052944207464e-56	AILME18444, ANAPL10614, BOVIN14962, CHLSB09634, ERIEU12039, FICAL10082, FUKDA16650, HORSE14307, HUMAN26189, MELGA11765, MONDO12475, MOUSE08764, MUSPF18991, MYOLU02822, OTOGA13170, PANTR40051, PELSI18210, PONAB14341, RABIT01605, RATNO09065, SHEEP15459, TAEGU05561	CenpL
GO:0030308	BP	e	negative regulation of cell growth	27/240	3780/8270255	2.0285426237298156e-55	6	27	1.6766212140069915e-52	ANAPL08435, ANOCA17282, BOVIN08478, CAVPO17269, CHLSB01438, FICAL09691, GORGO12972, HORSE07724, HUMAN17949, LOXAF18883, MACMU05318, MELGA11895, MONDO07142, MOUSE26586, MUSPF06299, NOMLE01132, OTOGA10601, PANTR29303, PAPAN04130, PELSI10348, PIGXX06677, PONAB09942, RABIT11829, RATNO13001, SARHA04149, SHEEP09353, TAEGU11937	CenpL
GO:0030510	BP	e	regulation of BMP signaling pathway	20/240	593/8270255	6.734336493590389e-55	11	20	5.402324348902289e-52	ANAPL10614, BOVIN14962, CHLSB09634, FICAL10082, FUKDA16650, HORSE14307, HUMAN26189, MELGA11765, MONDO12475, MOUSE08764, MUSPF18991, MYOLU02822, OTOGA13170, PANTR40051, PELSI18210, PONAB14341, RABIT01605, RATNO09065, SHEEP15459, TAEGU05561	CenpL
GO:0043433	BP	e	negative regulation of DNA-binding transcription factor activity	22/240	2240/8270255	2.1559170293264772e-48	11	22	1.680075342139419e-45	AILME18444, ANAPL10614, BOVIN14962, CHLSB09634, ERIEU12039, FICAL10082, FUKDA16650, HORSE14307, HUMAN26189, MELGA11765, MONDO12475, MOUSE08764, MUSPF18991, MYOLU02822, OTOGA13170, PANTR40051, PELSI18210, PONAB14341, RABIT01605, RATNO09065, SHEEP15459, TAEGU05561	CenpL
GO:0090263	BP	e	positive regulation of canonical Wnt signaling pathway	22/240	2680/8270255	1.1212919676328206e-46	8	22	8.495344004773661e-44	AILME18444, ANAPL10614, BOVIN14962, CHLSB09634, ERIEU12039, FICAL10082, FUKDA16650, HORSE14307, HUMAN26189, MELGA11765, MONDO12475, MOUSE08764, MUSPF18991, MYOLU02822, OTOGA13170, PANTR40051, PELSI18210, PONAB14341, RABIT01605, RATNO09065, SHEEP15459, TAEGU05561	CenpL
GO:0010628	BP	e	positive regulation of gene expression	22/240	13421/8270255	2.2614930639403184e-31	6	22	1.5815954697172355e-28	AILME18444, ANAPL10614, BOVIN14962, CHLSB09634, ERIEU12039, FICAL10082, FUKDA16650, HORSE14307, HUMAN26189, MELGA11765, MONDO12475, MOUSE08764, MUSPF18991, MYOLU02822, OTOGA13170, PANTR40051, PELSI18210, PONAB14341, RABIT01605, RATNO09065, SHEEP15459, TAEGU05561	CenpL
GO:0034453	BP	e	microtubule anchoring	8/240	832/8270255	2.4111261419361276e-18	6	8	1.5657967981263781e-15	CRAGI09244, LOTGI22361, NEMVE22198, OCTBM31587, STRMM02310, STRMM12779, STRPU05178, TRIAD02724	CenpL
GO:0007186	BP	e	G protein-coupled receptor signaling pathway	21/240	80883/8270255	6.179178433452564e-14	5	21	3.830388449373152e-11	ANOCA17282, BOVIN08478, BOVIN14962, BRAFL28132, DANRE42705, HORSE07724, HORSE14307, HUMAN17949, HUMAN26189, MACMU05318, MONDO07142, MONDO12475, MOUSE08764, MOUSE26586, NEMVE05722, PANTR29303, PIGXX06677, RATNO13001, STRPU04013, TAKRU13264, XENTR01115	CenpL
GO:0030182	BP	e	neuron differentiation	6/240	3661/8270255	1.7093010130441097e-09	4	6	9.141408849172175e-07	ANAPL04983, ANOCA14935, CHICK04154, FICAL01768, MELGA05000, TAEGU03080	CenpL
GO:0005813	CC	e	centrosome	91/240	15430/8270255	2.0444469632673292e-181	6	91	7.966041560445201e-178	AEDAE03498, ANAPL04983, ANOCA14935, ANODA09932, ANOGA03190, APIME06177, ASTMX13448, ATTCE14563, BOMIM09742, BOVIN05923, CALJA21902, CAMFO02668, CANLF10364, CAVPO16349, CHICK04154, CHILA14373, CHLSB02700, CULQU09644, DANRE39647, DAPPU10595, DASNO05447, DENPD07173, DIACI06732, DIPOR13216, DROAN10794, DROBM00695, DROBP03433, DROEL03643, DROER10808, DROEU07109, DROFC09623, DROGR03453, DROKI01038, DRO…	CenpL
GO:0005615	CC	e	extracellular space	76/240	46618/8270255	2.9692096974287496e-108	2	76	6.748766208114096e-105	AILME18444, ANAPL10614, ANOCA17282, ASTMX00648, BOVIN08478, BOVIN14962, CALJA17857, CAVPO17269, CHICK12305, CHILA00491, CHLSB01438, CHLSB09634, DANRE42705, DASNO00163, DIPOR10556, ERIEU12039, FELCA09917, FICAL09691, FICAL10082, FUKDA06567, FUKDA16650, GADMO00694, GASAC11044, GORGO12972, HORSE07724, HORSE14307, HUMAN17949, HUMAN26189, JACJA11842, LOXAF18883, MACEU05953, MACMU05318, MELGA11765, MIC…	CenpL
GO:0005576	CC	e	extracellular region	98/240	142388/8270255	1.796491123090009e-105	1	98	3.7691765678676915e-102	AILME18444, ANAPL08435, ANAPL10614, ANOCA17282, ASTMX00648, BOVIN08478, BOVIN14962, BRAFL28132, CALJA17857, CALJA20089, CANLF05517, CAVPO09203, CAVPO17269, CHICK05737, CHILA15133, CHLSB01438, CHLSB09634, CHOHO05169, DANRE42705, DASNO06839, DIPOR11073, ECHTE11958, ERIEU12039, FELCA02262, FICAL09691, FICAL10082, FUKDA16650, GASAC11044, GORGO12972, GORGO18413, HORSE07724, HORSE14307, HUMAN17949, HUM…	CenpL
GO:0005737	CC	e	cytoplasm	113/240	1257577/8270255	2.224210708861905e-31	3	113	1.5815954697172355e-28	AEDAE03498, AILME18444, ANAPL04983, ANAPL10614, ANOCA14935, ANODA09932, ANOGA03190, APIME06177, ASTMX13448, ATTCE14563, BOMIM09742, BOVIN05923, BOVIN14962, CALJA21902, CAMFO02668, CANLF10364, CAVPO16349, CHICK04154, CHILA14373, CHLSB02700, CHLSB09634, CULQU09644, DANRE39647, DAPPU10595, DASNO05447, DENPD07173, DIACI06732, DIPOR13216, DROAN10794, DROBM00695, DROBP03433, DROEL03643, DROER10808, DRO…	CenpL
GO:0009986	CC	e	cell surface	22/240	25919/8270255	3.2307262152632477e-25	2	22	2.202951438032627e-22	AILME18444, ANAPL10614, BOVIN14962, CHLSB09634, ERIEU12039, FICAL10082, FUKDA16650, HORSE14307, HUMAN26189, MELGA11765, MONDO12475, MOUSE08764, MUSPF18991, MYOLU02822, OTOGA13170, PANTR40051, PELSI18210, PONAB14341, RABIT01605, RATNO09065, SHEEP15459, TAEGU05561	CenpL
GO:0005815	CC	e	microtubule organizing center	11/240	16745/8270255	4.617467496293398e-12	5	11	2.737857086117444e-09	CRAGI09244, HUMAN07248, LOTGI22361, MOUSE37500, NEMVE22198, OCTBM31587, STRMM02310, STRMM12779, STRPU05178, TRIAD02724, XENTR01186	CenpL
GO:0034452	MF	e	dynactin binding	81/240	361/8270255	9.745253199850995e-293	4	81	2.658017810259359e-288	AEDAE03498, ANAPL04983, ANOCA14935, ANODA09932, ANOGA03190, APIME06177, ATTCE14563, BOMIM09742, BOVIN05923, CALJA21902, CAMFO02668, CANLF10364, CAVPO16349, CHILA14373, CHLSB02700, CULQU09644, DAPPU10595, DASNO05447, DENPD07173, DIACI06732, DIPOR13216, DROAN10794, DROBM00695, DROBP03433, DROEL03643, DROER10808, DROEU07109, DROFC09623, DROGR03453, DROKI01038, DROME11166, DROMO05271, DROPE02203, DRO…	CenpL
GO:0017137	MF	e	Rab GTPase binding	97/240	4839/8270255	1.0151883794078603e-245	7	97	1.3844631524174695e-241	AEDAE03498, AILME00618, ANAPL04983, ANOCA14935, ANODA09932, ANOGA03190, APIME06177, ATTCE14563, BOMIM09742, BOVIN05923, BOVIN11572, CALJA21902, CAMFO02668, CANLF10364, CAVPO16349, CAVPO16699, CHILA14373, CHLSB02700, CULQU09644, DAPPU10595, DASNO05447, DENPD07173, DIACI06732, DIPOR13216, DROAN10794, DROBM00695, DROBP03433, DROEL03643, DROER10808, DROEU07109, DROFC09623, DROGR03453, DROKI01038, DRO…	CenpL
GO:0017147	MF	e	Wnt-protein binding	78/240	1358/8270255	1.885785443251693e-232	3	78	1.0286959592937985e-228	AILME18444, ANAPL08435, ANAPL10614, ANOCA17282, ASTMX00648, BOVIN08478, BOVIN14962, CALJA17857, CAVPO17269, CHILA00491, CHLSB01438, CHLSB09634, DANRE42705, DASNO00163, DIPOR10556, ERIEU12039, FELCA09917, FICAL09691, FICAL10082, FUKDA06567, FUKDA16650, GADMO00694, GASAC11044, GORGO12972, HORSE07724, HORSE14307, HUMAN17949, HUMAN26189, JACJA11842, LOXAF18883, MACEU05953, MACMU05318, MELGA11765, MEL…	CenpL
GO:0051020	MF	e	GTPase binding	9/240	2531/8270255	1.3628840215574957e-16	4	9	8.644805043716441e-14	ASTMX13448, DANRE39647, GADMO13876, GASAC14758, NOTFU27067, ORENI07511, POEFO17955, TAKRU21146, TETNG03412	CenpL
GO:0008092	MF	e	cytoskeletal protein binding	6/240	6196/8270255	3.784165691215377e-08	3	6	1.9474173439226306e-05	ANAPL04983, ANOCA14935, CHICK04154, FICAL01768, MELGA05000, TAEGU03080	CenpL
GO:0019899	MF	e	enzyme binding	6/240	21237/8270255	4.2765482420859683e-05	3	6	0.019440475550482464	ANAPL04983, ANOCA14935, CHICK04154, FICAL01768, MELGA05000, TAEGU03080	CenpL
GO:0055114	BP	p	oxidation-reduction process	0/240	802703/8270255	4.203537248791239e-11	2	0	2.3885724679329385e-08		CenpL
GO:0006355	BP	p	regulation of transcription, DNA-templated	0/240	570260/8270255	6.192407626473433e-08	9	0	3.016034250215409e-05		CenpL
GO:0006351	BP	p	transcription, DNA-templated	0/240	449157/8270255	2.5602417887026804e-06	9	0	0.0011835694031672136		CenpL
GO:0008152	BP	p	metabolic process	0/240	331391/8270255	9.78809815008491e-05	1	0	0.04305973823283322		CenpL
GO:0016310	BP	p	phosphorylation	0/240	319142/8270255	0.00014662643493673728	5	0	0.06248806270155483		CenpL
GO:0016021	CC	p	integral component of membrane	6/240	2961385/8270255	7.440746909251791e-37	3	6	5.485037079725476e-34	AMPQE21323, BRAFL09703, DENPD05785, LEPSM04316, SARHA15116, TRIAD00412	CenpL
GO:0016020	CC	p	membrane	6/240	2177625/8270255	1.7427036761048695e-23	1	6	1.159322994286837e-20	AMPQE21323, BRAFL09703, DENPD05785, HUMAN17949, SARHA15116, TRIAD00412	CenpL
GO:0005886	CC	p	plasma membrane	0/240	756094/8270255	1.5589891059963652e-10	2	0	8.677842421643033e-08		CenpL
GO:0005622	CC	p	intracellular	0/240	474149/8270255	1.1271712363974285e-06	2	0	0.0005300619909093079		CenpL
GO:0005829	CC	p	cytosol	0/240	359830/8270255	4.434437246331506e-05	4	0	0.019827750146506857		CenpL
GO:0046872	MF	p	metal ion binding	0/240	910532/8270255	1.170718463463924e-12	4	0	7.095854686884117e-10		CenpL
GO:0016740	MF	p	transferase activity	0/240	801501/8270255	4.181285700733209e-11	2	0	2.3885724679329385e-08		CenpL
GO:0016787	MF	p	hydrolase activity	0/240	707791/8270255	8.931109585276245e-10	2	0	4.871920278768191e-07		CenpL
GO:0003677	MF	p	DNA binding	1/240	749078/8270255	6.119807726928478e-09	4	1	3.20995684138412e-06	MELHA09460	CenpL
GO:0005524	MF	p	ATP binding	5/240	991579/8270255	3.95029999921804e-08	8	5	1.995267268123556e-05	AMPQE21323, DENPD05785, LEPSM04316, SARHA15116, TRIAD00412	CenpL
GO:0003824	MF	p	catalytic activity	0/240	569321/8270255	6.180894095637795e-08	1	0	3.016034250215409e-05		CenpL
GO:0016491	MF	p	oxidoreductase activity	0/240	537580/8270255	2.304848524528711e-07	2	0	0.00011028902369565015		CenpL
GO:0000166	MF	p	nucleotide binding	4/240	612908/8270255	0.00011025981228094967	4	4	0.04773549809464924	AMPQE21323, DENPD05785, SARHA15116, TRIAD00412	CenpL
GO:0003723	MF	p	RNA binding	0/240	305900/8270255	0.0002184783812899432	4	0	0.09167688999512617		CenpL
# GO	NS	enrichment	name	ratio_in_study	ratio_in_pop	p_uncorrected	depth	study_count	p_fdr_bh	study_items	CenpN
GO:0046856	BP	e	phosphatidylinositol dephosphorylation	192/220	3879/8270255	0.0	8	192	0.0	ACYPI24263, AEDAE00699, AEDAE05863, AILME02168, AILME15502, AMPQE23901, ANAPL05800, ANOCA05423, ANOCA17083, ANODA05424, ANOGA01567, APIME06954, ASTMX00894, ASTMX18046, ASTMX22490, BOMIM14262, BOMMO11651, BOVIN01143, BOVIN04059, BRAFL23538, BRUMA08732, CALJA02068, CALJA08051, CAMFO12574, CANLF04142, CANLF11788, CAPTE26182, CAVPO13344, CAVPO18679, CHICK06342, CHILA05509, CHILA23574, CHLSB13430, CHL…	CenpN
GO:0000122	BP	e	negative regulation of transcription by RNA polymerase II	6/220	24729/8270255	6.0836551796912394e-05	11	6	0.06145618334299206	AILME07969, BRAFL22645, CALJA09167, HORSE15429, LATCH07782, ORNAN17670	CenpN
GO:0005765	CC	e	lysosomal membrane	189/220	6703/8270255	0.0	7	189	0.0	ACYPI24263, AEDAE00699, AEDAE05863, AILME02168, AILME15502, AMPQE23901, ANAPL05800, ANOCA05423, ANOCA17083, ANODA05424, ANOGA01567, APIME06954, ASTMX00894, ASTMX18046, ASTMX22490, BOMIM14262, BOMMO11651, BOVIN01143, BOVIN04059, BRAFL23538, BRUMA08732, CALJA02068, CALJA08051, CAMFO12574, CANLF04142, CANLF11788, CAPTE26182, CAVPO13344, CAVPO18679, CHICK06342, CHILA05509, CHILA23574, CHLSB13430, CHL…	CenpN
GO:0005764	CC	e	lysosome	145/220	11754/8270255	0.0	7	145	0.0	ACYPI24263, AEDAE00699, AEDAE05863, AILME02168, AILME15502, AMPQE23901, ANAPL05800, ANOCA05423, ANOCA17083, ANODA05424, ANOGA01567, APIME06954, ASTMX00894, ASTMX18046, ASTMX22490, BOMMO11651, BOVIN01143, BOVIN04059, BRAFL23538, BRUMA08732, CALJA02068, CALJA08051, CAMFO12574, CAPTE26182, CAVPO13344, CAVPO18679, CHICK06342, CHLSB13430, CHLSB17253, CIOIN14980, CULQU13949, DANRE14683, DANRE15537, DAN…	CenpN
GO:0031902	CC	e	late endosome membrane	189/220	7603/8270255	0.0	7	189	0.0	ACYPI24263, AEDAE00699, AEDAE05863, AILME02168, AILME15502, AMPQE23901, ANAPL05800, ANOCA05423, ANOCA17083, ANODA05424, ANOGA01567, APIME06954, ASTMX00894, ASTMX18046, ASTMX22490, BOMIM14262, BOMMO11651, BOVIN01143, BOVIN04059, BRAFL23538, BRUMA08732, CALJA02068, CALJA08051, CAMFO12574, CANLF04142, CANLF11788, CAPTE26182, CAVPO13344, CAVPO18679, CHICK06342, CHILA05509, CHILA23574, CHLSB13430, CHL…	CenpN
GO:0005768	CC	e	endosome	142/220	17901/8270255	1.51227e-318	6	142	6.87453062e-315	ACYPI24263, AEDAE00699, AEDAE05863, AILME02168, AILME15502, AMPQE23901, ANAPL05800, ANOCA05423, ANOCA17083, ANODA05424, ANOGA01567, APIME06954, ASTMX00894, ASTMX18046, ASTMX22490, BOMMO11651, BOVIN01143, BOVIN04059, BRAFL23538, BRUMA08732, CALJA02068, CALJA08051, CAMFO12574, CAPTE26182, CAVPO13344, CAVPO18679, CHICK06342, CHLSB13430, CHLSB17253, CIOIN14980, CULQU13949, DANRE14683, DANRE15537, DAN…	CenpN
GO:0016021	CC	e	integral component of membrane	192/220	2961385/8270255	2.149201593194542e-56	3	192	7.327434181797642e-53	ACYPI24263, AEDAE00699, AEDAE05863, AILME02168, AILME15502, AMPQE23901, ANAPL05800, ANOCA05423, ANOCA17083, ANODA05424, ANOGA01567, APIME06954, ASTMX00894, ASTMX18046, ASTMX22490, BOMIM14262, BOMMO11651, BOVIN01143, BOVIN04059, BRAFL23538, BRUMA08732, CALJA02068, CALJA08051, CAMFO12574, CANLF04142, CANLF11788, CAPTE26182, CAVPO13344, CAVPO18679, CHICK06342, CHILA05509, CHILA23574, CHLSB13430, CHL…	CenpN
GO:0016020	CC	e	membrane	143/220	2177625/8270255	4.0631573294055075e-33	1	143	1.1082261615953521e-29	ACYPI24263, AEDAE00699, AEDAE05863, AILME02168, AILME15502, AMPQE23901, ANAPL05800, ANOCA05423, ANOCA17083, ANODA05424, ANOGA01567, APIME06954, ASTMX00894, ASTMX18046, ASTMX22490, BOMMO11651, BOVIN01143, BOVIN04059, BRAFL23538, BRUMA08732, CALJA02068, CALJA08051, CAMFO12574, CAPTE26182, CAVPO13344, CAVPO18679, CHICK06342, CHLSB13430, CHLSB17253, CIOIN14980, CULQU13949, DANRE14683, DANRE15537, DAN…	CenpN
GO:0034597	MF	e	phosphatidylinositol-4,5-bisphosphate 4-phosphatase activity	176/220	207/8270255	0.0	9	176	0.0	ACYPI24263, AEDAE00699, AEDAE05863, AILME02168, AILME15502, AMPQE23901, ANAPL05800, ANOCA05423, ANOCA17083, ANODA05424, ANOGA01567, APIME06954, ASTMX00894, ASTMX18046, ASTMX22490, BOMMO11651, BOVIN01143, BOVIN04059, BRAFL23538, BRUMA08732, CALJA02068, CALJA08051, CAMFO12574, CANLF04142, CANLF11788, CAPTE26182, CAVPO13344, CAVPO18679, CHICK06342, CHILA05509, CHILA23574, CHLSB13430, CHLSB17253, CHO…	CenpN
GO:0016787	MF	e	hydrolase activity	142/220	707791/8270255	1.8189248442584143e-94	2	142	7.08731073244975e-91	ACYPI24263, AEDAE00699, AEDAE05863, AILME02168, AILME15502, AMPQE23901, ANAPL05800, ANOCA05423, ANOCA17083, ANODA05424, ANOGA01567, APIME06954, ASTMX00894, ASTMX18046, ASTMX22490, BOMMO11651, BOVIN01143, BOVIN04059, BRAFL23538, BRUMA08732, CALJA02068, CALJA08051, CAMFO12574, CAPTE26182, CAVPO13344, CAVPO18679, CHICK06342, CHLSB13430, CHLSB17253, CIOIN14980, CULQU13949, DANRE14683, DANRE15537, DAN…	CenpN
GO:0034593	MF	e	phosphatidylinositol bisphosphate phosphatase activity	13/220	324/8270255	1.260423284852605e-37	7	13	3.819782788261645e-34	BOMIM14262, DANPL10811, DROBM00833, DROBP08082, DROEL06063, DROEU01238, DROKI01767, DROMO03957, DRORH04231, DROTK09889, LINHU10993, OOCBI09662, SOLIN15784	CenpN
GO:0043565	MF	e	sequence-specific DNA binding	25/220	141755/8270255	1.5868555131162657e-13	5	25	3.6067903433538455e-10	AILME07969, ANOCA12362, BRAFL22645, CALJA09167, CALJA12932, DANRE09791, ERIEU00837, GADMO07564, GORGO10100, HORSE15429, LATCH07782, LEPOC09464, MACMU24457, MELGA14249, MICMU01080, NOMLE10644, ORNAN01304, ORNAN17670, ORYLA05918, PIGXX14470, POEFO10708, SARHA09201, TETNG12678, TRIAD05665, XIPMA07847	CenpN
GO:0034596	MF	e	phosphatidylinositol phosphate 4-phosphatase activity	3/220	41/8270255	1.977876558331497e-10	7	3	3.596438875232772e-07	GADMO02032, GADMO08575, GADMO12735	CenpN
GO:0003700	MF	e	DNA-binding transcription factor activity	25/220	238384/8270255	7.569265289082048e-09	2	25	1.1469539486650714e-05	AILME07969, ANOCA12362, BRAFL22645, CALJA09167, CALJA12932, DANRE09791, ERIEU00837, GADMO07564, GORGO10100, HORSE15429, LATCH07782, LEPOC09464, MACMU24457, MELGA14249, MICMU01080, NOMLE10644, ORNAN01304, ORNAN17670, ORYLA05918, PIGXX14470, POEFO10708, SARHA09201, TETNG12678, TRIAD05665, XIPMA07847	CenpN
GO:0055114	BP	p	oxidation-reduction process	1/220	802703/8270255	8.017324645909493e-09	2	1	1.15090805114306e-05	BRAFL06593	CenpN
GO:0055085	BP	p	transmembrane transport	0/220	446605/8270255	8.299136825365172e-06	4	0	0.009490256234223053		CenpN
GO:0006351	BP	p	transcription, DNA-templated	0/220	449157/8270255	8.350729591983621e-06	9	0	0.009490256234223053		CenpN
GO:0005737	CC	p	cytoplasm	0/220	1257577/8270255	2.664786369958845e-16	3	0	6.607458930966136e-13		CenpN
GO:0005886	CC	p	plasma membrane	0/220	756094/8270255	1.1739770532242299e-09	2	0	1.883542595687698e-06		CenpN
GO:0005622	CC	p	intracellular	0/220	474149/8270255	3.654603881241553e-06	2	0	0.004530878220948335		CenpN
GO:0005829	CC	p	cytosol	0/220	359830/8270255	9.471648718010169e-05	4	0	0.09226400670847407		CenpN
GO:0005524	MF	p	ATP binding	0/220	991579/8270255	1.524925460218765e-12	8	0	3.199410917497447e-09		CenpN
GO:0046872	MF	p	metal ion binding	0/220	910532/8270255	1.4100241500448618e-11	4	0	2.7470291923195437e-08		CenpN
GO:0016740	MF	p	transferase activity	0/220	801501/8270255	3.152025979714144e-10	2	0	5.373219287293956e-07		CenpN
GO:0003824	MF	p	catalytic activity	0/220	569321/8270255	3.116608892375661e-07	1	0	0.0004250275376977307		CenpN
GO:0000166	MF	p	nucleotide binding	1/220	612908/8270255	1.7887701699079647e-06	4	1	0.0023232717325828447	TRICA14291	CenpN
GO:0016491	MF	p	oxidoreductase activity	1/220	537580/8270255	1.3019620799101141e-05	2	1	0.014204406291819344	BRAFL06593	CenpN
GO:0005515	MF	p	protein binding	0/220	422965/8270255	1.9184614855917263e-05	2	0	0.02012539885365936		CenpN
# GO	NS	enrichment	name	ratio_in_study	ratio_in_pop	p_uncorrected	depth	study_count	p_fdr_bh	study_items	Apc13
GO:0007020	BP	e	microtubule nucleation	221/342	2426/8270255	0.0	6	221	0.0	ACYPI19364, AEDAE08885, AILME03041, AMPQE17179, ANAPL02448, ANAPL11559, ANODA08167, ANODA10146, ANOGA00900, ANOGA03108, APIME00550, APIME03543, ASTMX06029, ASTMX07751, ATTCE02133, ATTCE15601, BOMIM07395, BOMIM11227, BOMMO00972, BOVIN08423, BOVIN12333, BRAFL05535, CALJA05550, CALJA17631, CAMFO06976, CAMFO10351, CANLF11609, CANLF11966, CAPTE31197, CAVPO00469, CAVPO18278, CHICK11843, CHILA17938, CHI…	Apc13
GO:0000226	BP	e	microtubule cytoskeleton organization	151/342	9128/8270255	0.0	5	151	0.0	AEDAE08885, AILME03041, AMPQE17179, ANAPL02448, ANAPL11559, ANODA08167, ANODA10146, ANOGA00900, ASTMX06029, ASTMX07751, ATTCE15601, BOMMO00972, BOVIN08423, BOVIN12333, BRAFL05535, CALJA05550, CALJA17631, CAMFO06976, CAMFO10351, CAPTE31197, CHICK11843, CHLSB12826, CHLSB12838, CIOIN04803, CIOIN07530, CIOSA07742, CIOSA12498, CRAGI06123, CRAGI11538, CULQU00746, DANRE03320, DANRE36502, DAPPU11476, DAP…	Apc13
GO:0035148	BP	e	tube formation	18/342	317/8270255	7.830211226931342e-51	3	18	1.5254929372468027e-47	ANAPL04636, BOVIN07362, FICAL07456, HORSE03324, HUMAN13117, LOXAF09897, MELGA07082, MONDO00984, MOUSE04931, MUSPF15801, MYOLU07279, ORNAN03950, OTOGA07137, PELSI17810, PONAB17991, RABIT07495, SARHA09271, TAEGU04010	Apc13
GO:2000251	BP	e	positive regulation of actin cytoskeleton reorganization	18/342	351/8270255	5.137258830814066e-50	9	18	9.341248974030244e-47	ANAPL04636, BOVIN07362, FICAL07456, HORSE03324, HUMAN13117, LOXAF09897, MELGA07082, MONDO00984, MOUSE04931, MUSPF15801, MYOLU07279, ORNAN03950, OTOGA07137, PELSI17810, PONAB17991, RABIT07495, SARHA09271, TAEGU04010	Apc13
GO:0051895	BP	e	negative regulation of focal adhesion assembly	18/342	378/8270255	2.011834086455876e-49	8	18	3.4295484192552516e-46	ANAPL04636, BOVIN07362, FICAL07456, HORSE03324, HUMAN13117, LOXAF09897, MELGA07082, MONDO00984, MOUSE04931, MUSPF15801, MYOLU07279, ORNAN03950, OTOGA07137, PELSI17810, PONAB17991, RABIT07495, SARHA09271, TAEGU04010	Apc13
GO:0050794	BP	e	regulation of cellular process	35/342	15121/8270255	6.498416895517951e-49	3	35	1.0426136519132478e-45	AILME03041, BOVIN12333, CALJA05550, CANLF11609, CAVPO18278, CHILA17938, CHLSB12826, DASNO19566, DIPOR03788, ECHTE03720, FELCA13128, FUKDA05571, GORGO02967, HUMAN03814, ICTTR03922, JACJA21733, LOXAF04630, MACEU06912, MACMU22770, MICMU01752, MOUSE46874, MUSPF00622, MYOLU11303, NANGA18032, OCHPR05570, OTOGA08428, PANPA05759, PANTR01847, PAPAN17954, PIGXX06262, PONAB00728, PTEVA01441, RABIT07104, RAT…	Apc13
GO:0031023	BP	e	microtubule organizing center organization	18/342	445/8270255	4.03076187039627e-48	3	18	6.107723889725459e-45	ANAPL04636, BOVIN07362, FICAL07456, HORSE03324, HUMAN13117, LOXAF09897, MELGA07082, MONDO00984, MOUSE04931, MUSPF15801, MYOLU07279, ORNAN03950, OTOGA07137, PELSI17810, PONAB17991, RABIT07495, SARHA09271, TAEGU04010	Apc13
GO:0071391	BP	e	cellular response to estrogen stimulus	17/342	532/8270255	9.419349126426745e-44	4	17	1.3521723548594183e-40	ANAPL04636, BOVIN07362, FICAL07456, HORSE03324, HUMAN13117, LOXAF09897, MELGA07082, MONDO00984, MUSPF15801, MYOLU07279, ORNAN03950, OTOGA07137, PELSI17810, PONAB17991, RABIT07495, SARHA09271, TAEGU04010	Apc13
GO:0090316	BP	e	positive regulation of intracellular protein transport	18/342	993/8270255	9.019117738106687e-42	8	18	1.0695497230733038e-38	ANAPL04636, BOVIN07362, FICAL07456, HORSE03324, HUMAN13117, LOXAF09897, MELGA07082, MONDO00984, MOUSE04931, MUSPF15801, MYOLU07279, ORNAN03950, OTOGA07137, PELSI17810, PONAB17991, RABIT07495, SARHA09271, TAEGU04010	Apc13
GO:0090630	BP	e	activation of GTPase activity	18/342	1029/8270255	1.7192636635889702e-41	7	18	1.953871517682882e-38	ANAPL04636, BOVIN07362, FICAL07456, HORSE03324, HUMAN13117, LOXAF09897, MELGA07082, MONDO00984, MOUSE04931, MUSPF15801, MYOLU07279, ORNAN03950, OTOGA07137, PELSI17810, PONAB17991, RABIT07495, SARHA09271, TAEGU04010	Apc13
GO:0010595	BP	e	positive regulation of endothelial cell migration	18/342	1039/8270255	2.0483917654575014e-41	9	18	2.234795416114134e-38	ANAPL04636, BOVIN07362, FICAL07456, HORSE03324, HUMAN13117, LOXAF09897, MELGA07082, MONDO00984, MOUSE04931, MUSPF15801, MYOLU07279, ORNAN03950, OTOGA07137, PELSI17810, PONAB17991, RABIT07495, SARHA09271, TAEGU04010	Apc13
GO:0051491	BP	e	positive regulation of filopodium assembly	18/342	1043/8270255	2.1960097935055728e-41	9	18	2.3036987353024806e-38	ANAPL04636, BOVIN07362, FICAL07456, HORSE03324, HUMAN13117, LOXAF09897, MELGA07082, MONDO00984, MOUSE04931, MUSPF15801, MYOLU07279, ORNAN03950, OTOGA07137, PELSI17810, PONAB17991, RABIT07495, SARHA09271, TAEGU04010	Apc13
GO:2000114	BP	e	regulation of establishment of cell polarity	18/342	1171/8270255	1.7844972297495905e-40	5	18	1.8026726644970402e-37	ANAPL04636, BOVIN07362, FICAL07456, HORSE03324, HUMAN13117, LOXAF09897, MELGA07082, MONDO00984, MOUSE04931, MUSPF15801, MYOLU07279, ORNAN03950, OTOGA07137, PELSI17810, PONAB17991, RABIT07495, SARHA09271, TAEGU04010	Apc13
GO:0034260	BP	e	negative regulation of GTPase activity	18/342	1330/8270255	1.7828148091248918e-39	6	18	1.676768066168325e-36	ANAPL04636, BOVIN07362, FICAL07456, HORSE03324, HUMAN13117, LOXAF09897, MELGA07082, MONDO00984, MOUSE04931, MUSPF15801, MYOLU07279, ORNAN03950, OTOGA07137, PELSI17810, PONAB17991, RABIT07495, SARHA09271, TAEGU04010	Apc13
GO:0007058	BP	e	spindle assembly involved in female meiosis II	10/342	47/8270255	6.621784740453938e-35	10	10	5.312034670467093e-32	DROAN01561, DROER05586, DROGR06248, DROME20869, DROMO02015, DROPE04250, DROPS03567, DROVI04729, DROWI04347, DROYA13146	Apc13
GO:0045450	BP	e	bicoid mRNA localization	10/342	161/8270255	3.0878010507547156e-29	7	10	2.3394381572037463e-26	DROAN01561, DROER05586, DROGR06248, DROME20869, DROMO02015, DROPE04250, DROPS03567, DROVI04729, DROWI04347, DROYA13146	Apc13
GO:0007030	BP	e	Golgi organization	18/342	5190/8270255	7.411924603662668e-29	4	18	5.463790366618899e-26	ANAPL04636, BOVIN07362, FICAL07456, HORSE03324, HUMAN13117, LOXAF09897, MELGA07082, MONDO00984, MOUSE04931, MUSPF15801, MYOLU07279, ORNAN03950, OTOGA07137, PELSI17810, PONAB17991, RABIT07495, SARHA09271, TAEGU04010	Apc13
GO:0007112	BP	e	male meiosis cytokinesis	10/342	382/8270255	2.0454026271275245e-25	6	10	1.4008935945959097e-22	DROAN01561, DROER05586, DROGR06248, DROME20869, DROMO02015, DROPE04250, DROPS03567, DROVI04729, DROWI04347, DROYA13146	Apc13
GO:0043085	BP	e	positive regulation of catalytic activity	17/342	6406/8270255	2.258290700730446e-25	4	17	1.502314118595681e-22	ANAPL04636, BOVIN07362, FICAL07456, HORSE03324, HUMAN13117, LOXAF09897, MELGA07082, MONDO00984, MUSPF15801, MYOLU07279, ORNAN03950, OTOGA07137, PELSI17810, PONAB17991, RABIT07495, SARHA09271, TAEGU04010	Apc13
GO:0000278	BP	e	mitotic cell cycle	16/342	10313/8270255	2.7037736198694006e-20	3	16	1.7150098949287884e-17	DROAN01561, DROER05586, DROGR06248, DROME20869, DROME21676, DROMO02015, DROPE04250, DROPS03567, DROSE06575, DROSI13717, DROVI04005, DROVI04729, DROWI04347, DROWI04651, DROYA13146, DROYA13493	Apc13
GO:0043547	BP	e	positive regulation of GTPase activity	18/342	16886/8270255	8.179639069080275e-20	6	18	4.9577701246481e-17	ANAPL04636, BOVIN07362, FICAL07456, HORSE03324, HUMAN13117, LOXAF09897, MELGA07082, MONDO00984, MOUSE04931, MUSPF15801, MYOLU07279, ORNAN03950, OTOGA07137, PELSI17810, PONAB17991, RABIT07495, SARHA09271, TAEGU04010	Apc13
GO:0030953	BP	e	astral microtubule organization	6/342	218/8270255	6.606270313484113e-16	7	6	3.5330592705937095e-13	DROME21676, DROSE06575, DROSI13717, DROVI04005, DROWI04651, DROYA13493	Apc13
GO:0045944	BP	e	positive regulation of transcription by RNA polymerase II	17/342	37865/8270255	9.386527673386148e-13	11	17	4.414095556751848e-10	ANAPL04636, BOVIN07362, FICAL07456, HORSE03324, HUMAN13117, LOXAF09897, MELGA07082, MONDO00984, MUSPF15801, MYOLU07279, ORNAN03950, OTOGA07137, PELSI17810, PONAB17991, RABIT07495, SARHA09271, TAEGU04010	Apc13
GO:0007098	BP	e	centrosome cycle	6/342	2016/8270255	4.1294223928801703e-10	4	6	1.7598436838407288e-07	DROME21676, DROSE06575, DROSI13717, DROVI04005, DROWI04651, DROYA13493	Apc13
GO:0051225	BP	e	spindle assembly	6/342	2142/8270255	5.917662794093778e-10	7	6	2.4831423493678126e-07	DROME21676, DROSE06575, DROSI13717, DROVI04005, DROWI04651, DROYA13493	Apc13
GO:0065003	BP	e	protein-containing complex assembly	7/342	11742/8270255	7.82637920361363e-07	4	7	0.00030130814624673165	ANOCA04626, ANOCA10952, CHICK01439, GADMO08174, GADMO16401, HUMAN03814, NOTFU19389	Apc13
GO:0097435	BP	e	supramolecular fiber organization	3/342	441/8270255	9.818878847254578e-07	3	3	0.0003719582229984287	GADMO08174, GADMO16401, NOTFU19389	Apc13
GO:0051321	BP	e	meiotic cell cycle	6/342	8097/8270255	1.4113875088590442e-06	3	6	0.0005202107338396004	DROME21676, DROSE06575, DROSI13717, DROVI04005, DROWI04651, DROYA13493	Apc13
GO:0007283	BP	e	spermatogenesis	6/342	9397/8270255	3.297595484639787e-06	5	6	0.0011834462742572394	DROME21676, DROSE06575, DROSI13717, DROVI04005, DROWI04651, DROYA13493	Apc13
GO:0051726	BP	e	regulation of cell cycle	6/342	14616/8270255	3.900909817000245e-05	4	6	0.012975282348619716	DROME21676, DROSE06575, DROSI13717, DROVI04005, DROWI04651, DROYA13493	Apc13
GO:0000922	CC	e	spindle pole	227/342	7488/8270255	0.0	5	227	0.0	ACYPI19364, AEDAE08885, AILME03041, AMPQE17179, ANAPL02448, ANAPL11559, ANOCA04626, ANOCA10952, ANODA08167, ANODA10146, ANOGA00900, ANOGA03108, APIME00550, APIME03543, ASTMX06029, ASTMX07751, ATTCE02133, ATTCE15601, BOMIM07395, BOMIM11227, BOMMO00972, BOVIN08423, BOVIN12333, BRAFL05535, CALJA05550, CALJA17631, CAMFO06976, CAMFO10351, CANLF11609, CANLF11966, CAPTE31197, CAVPO00469, CAVPO18278, CHI…	Apc13
GO:0005815	CC	e	microtubule organizing center	190/342	16745/8270255	0.0	5	190	0.0	ACYPI19364, AEDAE08885, AILME03041, AMPQE17179, ANAPL02448, ANAPL11559, ANODA08167, ANODA10146, ANOGA00900, ANOGA03108, APIME00550, APIME03543, ASTMX06029, ASTMX07751, ATTCE02133, ATTCE15601, BOMIM11227, BOMMO00972, BOVIN08423, BOVIN12333, BRAFL05535, CALJA05550, CALJA17631, CAMFO06976, CAMFO10351, CANLF11966, CAPTE31197, CAVPO00469, CHICK11843, CHILA22753, CHLSB12826, CHLSB12838, CHOHO09519, CIO…	Apc13
GO:0005874	CC	e	microtubule	224/342	28063/8270255	0.0	6	224	0.0	ACYPI19364, AEDAE08885, AILME03041, AMPQE17179, ANAPL02448, ANAPL11559, ANODA08167, ANODA10146, ANOGA00900, ANOGA03108, APIME00550, APIME03543, ASTMX06029, ASTMX07751, ATTCE02133, ATTCE15601, BOMIM07395, BOMIM11227, BOMMO00972, BOVIN08423, BOVIN12333, BRAFL05535, CALJA05550, CALJA17631, CAMFO06976, CAMFO10351, CANLF11609, CANLF11966, CAPTE31197, CAVPO00469, CAVPO18278, CHICK11843, CHILA17938, CHI…	Apc13
GO:0005856	CC	e	cytoskeleton	151/342	44740/8270255	5.326326023044405e-243	5	151	2.075364889693374e-239	AEDAE08885, AILME03041, AMPQE17179, ANAPL02448, ANAPL11559, ANOCA04626, ANOCA10952, ANODA08167, ANODA10146, ANOGA00900, ASTMX06029, ASTMX07751, ATTCE15601, BOMMO00972, BOVIN08423, BOVIN12333, BRAFL05535, CALJA05550, CALJA17631, CAMFO06976, CAMFO10351, CAPTE31197, CHICK01439, CHICK11843, CHLSB12826, CHLSB12838, CIOIN04803, CIOIN07530, CIOSA07742, CIOSA12498, CRAGI06123, CRAGI11538, CULQU00746, DAN…	Apc13
GO:0000930	CC	e	gamma-tubulin complex	65/342	792/8270255	3.677488769648949e-192	6	65	1.2537938274021884e-188	AEDAE08885, AILME03041, ANODA08167, ANOGA00900, ATTCE15601, BOMIM07395, BOVIN12333, CALJA05550, CAMFO06976, CANLF11609, CAVPO18278, CHILA17938, CHLSB12826, DAPPU11476, DASNO19566, DIPOR03788, DROBM11966, DROEL10658, DROER05286, DROEU09579, DROFC00140, DROGR04476, DROKI10794, DROME21676, DROMO01596, DROPE06601, DROPS08074, DRORH03910, DROSE06575, DROTK01227, DROWI04651, DROYA13493, ECHTE03720, FEL…	Apc13
GO:0005737	CC	e	cytoplasm	214/342	1257577/8270255	4.7861111721854153e-88	3	214	1.4504575802373022e-84	ACYPI19364, AEDAE08885, AILME03041, AMPQE17179, ANAPL02448, ANAPL04636, ANAPL11559, ANOCA04626, ANOCA10952, ANODA08167, ANODA10146, ANOGA00900, ANOGA03108, APIME00550, APIME03543, ASTMX06029, ASTMX07751, ATTCE02133, ATTCE15601, BOMIM11227, BOMMO00972, BOVIN07362, BOVIN08423, BOVIN12333, BRAFL05535, CALJA05550, CALJA17631, CAMFO06976, CAMFO10351, CANLF11966, CAPTE31197, CAVPO00469, CHICK01439, CHI…	Apc13
GO:0005813	CC	e	centrosome	55/342	15430/8270255	7.944028366082568e-87	6	55	2.16673373684902e-83	AILME03041, ANAPL02448, BOVIN08423, BOVIN12333, CHICK11843, CHLSB12826, CHLSB12838, DROAN01561, DROER05586, DROGR06248, DROME20869, DROMO02015, DROPE04250, DROPS03567, DROSE06575, DROSI13717, DROVI04005, DROVI04729, DROWI04347, DROWI04651, DROYA13146, DROYA13493, FICAL01042, FICAL08875, GORGO02967, HORSE00021, HORSE00830, HUMAN03814, LOXAF03390, LOXAF04630, MELGA01486, MELGA12352, MONDO12704, MON…	Apc13
GO:0008274	CC	e	gamma-tubulin ring complex	29/342	398/8270255	2.1798559752234087e-84	8	29	5.405051974928951e-81	BOVIN08423, CHLSB12838, DROAN01561, DROER05586, DROGR06248, DROME20869, DROMO02015, DROPE04250, DROPS03567, DROVI04729, DROWI04347, DROYA13146, FICAL01042, HORSE00830, LOXAF03390, MELGA01486, MONDO12704, MOUSE44475, MUSPF11005, MYOLU14099, OTOGA03269, PANTR09764, PELSI09648, PONAB03946, RABIT06572, RATNO01225, SARHA11840, SHEEP09288, TAEGU00301	Apc13
GO:0005634	CC	e	nucleus	104/342	507610/8270255	2.4168025933832266e-43	5	104	3.138966225453691e-40	AEDAE08885, AILME03041, ANAPL02448, ANAPL04636, ANOCA10952, ANODA08167, ANOGA00900, ASTMX07751, ATTCE15601, BOMIM07395, BOVIN07362, BOVIN12333, CALJA05550, CAMFO06976, CANLF11609, CAVPO18278, CHICK11843, CHILA17938, CHLSB12826, DANRE03320, DAPPU11476, DASNO19566, DIPOR03788, DROBM11966, DROEL10658, DROER05286, DROEU09579, DROFC00140, DROGR04476, DROKI10794, DROME21676, DROMO01596, DROPE06601, DRO…	Apc13
GO:0045111	CC	e	intermediate filament cytoskeleton	18/342	978/8270255	6.845105447545608e-42	6	18	8.48637504917302e-39	ANAPL04636, BOVIN07362, FICAL07456, HORSE03324, HUMAN13117, LOXAF09897, MELGA07082, MONDO00984, MOUSE04931, MUSPF15801, MYOLU07279, ORNAN03950, OTOGA07137, PELSI17810, PONAB17991, RABIT07495, SARHA09271, TAEGU04010	Apc13
GO:0031252	CC	e	cell leading edge	18/342	1626/8270255	6.704141239110914e-38	2	18	6.095181743225006e-35	ANAPL04636, BOVIN07362, FICAL07456, HORSE03324, HUMAN13117, LOXAF09897, MELGA07082, MONDO00984, MOUSE04931, MUSPF15801, MYOLU07279, ORNAN03950, OTOGA07137, PELSI17810, PONAB17991, RABIT07495, SARHA09271, TAEGU04010	Apc13
GO:0005881	CC	e	cytoplasmic microtubule	19/342	2278/8270255	1.3545916598551545e-37	7	19	1.191822178146753e-34	ANAPL04636, BOVIN07362, FICAL07456, HORSE03324, HUMAN03814, HUMAN13117, LOXAF09897, MELGA07082, MONDO00984, MOUSE04931, MUSPF15801, MYOLU07279, ORNAN03950, OTOGA07137, PELSI17810, PONAB17991, RABIT07495, SARHA09271, TAEGU04010	Apc13
GO:0035327	CC	e	transcriptionally active chromatin	17/342	1225/8270255	1.5290488575404338e-37	6	17	1.303275237169229e-34	ANAPL04636, BOVIN07362, FICAL07456, HORSE03324, HUMAN13117, LOXAF09897, MELGA07082, MONDO00984, MUSPF15801, MYOLU07279, ORNAN03950, OTOGA07137, PELSI17810, PONAB17991, RABIT07495, SARHA09271, TAEGU04010	Apc13
GO:0008275	CC	e	gamma-tubulin small complex	6/342	26/8270255	1.1009117939025822e-21	7	6	7.149373613974507e-19	DROME21676, DROSE06575, DROSI13717, DROVI04005, DROWI04651, DROYA13493	Apc13
GO:0071944	CC	e	cell periphery	18/342	19103/8270255	6.946983417033851e-19	2	18	4.031467504246772e-16	ANAPL04636, BOVIN07362, FICAL07456, HORSE03324, HUMAN13117, LOXAF09897, MELGA07082, MONDO00984, MOUSE04931, MUSPF15801, MYOLU07279, ORNAN03950, OTOGA07137, PELSI17810, PONAB17991, RABIT07495, SARHA09271, TAEGU04010	Apc13
GO:0015630	CC	e	microtubule cytoskeleton	12/342	7538/8270255	1.0862135340631982e-15	6	12	5.697398873379564e-13	ASTMX07751, DANRE03320, GADMO08174, GADMO16401, GASAC03241, NOTFU19389, ORENI18601, ORYLA08264, POEFO01770, TAKRU10423, TETNG07836, XIPMA10683	Apc13
GO:0005654	CC	e	nucleoplasm	22/342	66974/8270255	2.0115098467842763e-13	5	22	9.975260194734753e-11	AILME03041, ANAPL02448, BOVIN12333, CHICK11843, CHLSB12826, FICAL08875, GORGO02967, HORSE00021, HUMAN03814, LOXAF04630, MELGA12352, MONDO15825, MUSPF00622, MYOLU11303, OTOGA08428, PELSI08046, PONAB00728, RABIT07104, RATNO02112, SHEEP11745, TAEGU04878, TAEGU11067	Apc13
GO:0005730	CC	e	nucleolus	17/342	64782/8270255	3.193440523202491e-09	5	17	1.3197134889446658e-06	ANAPL04636, BOVIN07362, FICAL07456, HORSE03324, HUMAN13117, LOXAF09897, MELGA07082, MONDO00984, MUSPF15801, MYOLU07279, ORNAN03950, OTOGA07137, PELSI17810, PONAB17991, RABIT07495, SARHA09271, TAEGU04010	Apc13
GO:0072686	CC	e	mitotic spindle	5/342	3913/8270255	7.843401790474041e-07	6	5	0.00030130814624673165	DROSE06575, DROSI13717, DROVI04005, DROWI04651, DROYA13493	Apc13
GO:0099512	CC	e	supramolecular fiber	3/342	1101/8270255	1.5034361655408282e-05	3	3	0.005190660938623555	ANOCA04626, ANOCA10952, CHICK01439	Apc13
GO:0032991	CC	e	protein-containing complex	18/342	134401/8270255	1.73401222867579e-05	1	18	0.005911897942141521	ANAPL02448, ANOCA10952, ASTMX07751, CHICK11843, DANRE03320, FICAL08875, GADMO08174, GASAC03241, MELGA12352, NOTFU19389, ORENI18601, ORYLA08264, PELSI08046, POEFO01770, TAEGU11067, TAKRU10423, TETNG07836, XIPMA10683	Apc13
GO:0043015	MF	e	gamma-tubulin binding	221/342	2481/8270255	0.0	5	221	0.0	ACYPI19364, AEDAE08885, AILME03041, AMPQE17179, ANAPL02448, ANAPL11559, ANODA08167, ANODA10146, ANOGA00900, ANOGA03108, APIME00550, APIME03543, ASTMX06029, ASTMX07751, ATTCE02133, ATTCE15601, BOMIM07395, BOMIM11227, BOMMO00972, BOVIN08423, BOVIN12333, BRAFL05535, CALJA05550, CALJA17631, CAMFO06976, CAMFO10351, CANLF11609, CANLF11966, CAPTE31197, CAVPO00469, CAVPO18278, CHICK11843, CHILA17938, CHI…	Apc13
GO:0071949	MF	e	FAD binding	54/342	16122/8270255	8.53597002567773e-84	6	54	1.940154853753001e-80	AILME05044, ANAPL11356, ANOGA11203, CAMFO02262, CAPTE30978, CAVPO01145, CHOHO08866, CIOIN04811, CIOSA12556, CULQU12721, DANRE12459, DAPPU10468, DIPOR11929, ECHTE13203, FUKDA08526, GASAC01658, GASAC15889, GORGO11519, HORSE16239, IXOSC18269, JACJA21023, LEPSM09533, LEPSM11547, LOXAF14020, MACEU09852, MACMU03297, MELGA00731, MICMU09843, MYOLU02935, NANGA24576, NEMVE10452, OCHPR09463, OCTDE11642, ORE…	Apc13
GO:0010698	MF	e	acetyltransferase activator activity	17/342	76/8270255	7.699519661128528e-59	4	17	1.6154184519790815e-55	ANAPL04636, BOVIN07362, FICAL07456, HORSE03324, HUMAN13117, LOXAF09897, MELGA07082, MONDO00984, MUSPF15801, MYOLU07279, ORNAN03950, OTOGA07137, PELSI17810, PONAB17991, RABIT07495, SARHA09271, TAEGU04010	Apc13
GO:0035035	MF	e	histone acetyltransferase binding	17/342	550/8270255	1.6715055544264983e-43	4	17	2.2795156998491372e-40	ANAPL04636, BOVIN07362, FICAL07456, HORSE03324, HUMAN13117, LOXAF09897, MELGA07082, MONDO00984, MUSPF15801, MYOLU07279, ORNAN03950, OTOGA07137, PELSI17810, PONAB17991, RABIT07495, SARHA09271, TAEGU04010	Apc13
GO:0035257	MF	e	nuclear hormone receptor binding	17/342	869/8270255	4.317314791732351e-40	6	17	4.205527176589281e-37	ANAPL04636, BOVIN07362, FICAL07456, HORSE03324, HUMAN13117, LOXAF09897, MELGA07082, MONDO00984, MUSPF15801, MYOLU07279, ORNAN03950, OTOGA07137, PELSI17810, PONAB17991, RABIT07495, SARHA09271, TAEGU04010	Apc13
GO:0048487	MF	e	beta-tubulin binding	17/342	2299/8270255	6.880806705350026e-33	5	17	5.3621143682406266e-30	ANAPL04636, BOVIN07362, FICAL07456, HORSE03324, HUMAN13117, LOXAF09897, MELGA07082, MONDO00984, MUSPF15801, MYOLU07279, ORNAN03950, OTOGA07137, PELSI17810, PONAB17991, RABIT07495, SARHA09271, TAEGU04010	Apc13
GO:0008381	MF	e	mechanosensitive ion channel activity	14/342	2181/8270255	1.8271503712932794e-26	6	14	1.3114612204480051e-23	BOMMO03134, BRUMA12663, CAEBE23909, CULQU18463, DANRE23793, DENPD11892, DROGR13601, DROMO11374, LOTGI04910, NASVI15731, STRPU18972, TAEGU16340, TAKRU04471, ZOONE11735	Apc13
GO:0042393	MF	e	histone binding	17/342	6370/8270255	2.054472732679611e-25	3	17	1.4008935945959097e-22	ANAPL04636, BOVIN07362, FICAL07456, HORSE03324, HUMAN13117, LOXAF09897, MELGA07082, MONDO00984, MUSPF15801, MYOLU07279, ORNAN03950, OTOGA07137, PELSI17810, PONAB17991, RABIT07495, SARHA09271, TAEGU04010	Apc13
GO:0008017	MF	e	microtubule binding	20/342	29949/8270255	5.504738006406573e-18	5	20	3.127952690098735e-15	BOVIN08423, CHLSB12838, DROME21676, FICAL01042, HORSE00830, LOXAF03390, MELGA01486, MONDO12704, MOUSE44475, MUSPF11005, MYOLU14099, OTOGA03269, PANTR09764, PELSI09648, PONAB03946, RABIT06572, RATNO01225, SARHA11840, SHEEP09288, TAEGU00301	Apc13
GO:0005544	MF	e	calcium-dependent phospholipid binding	11/342	3653/8270255	1.7157126674917755e-17	5	11	9.550216939966975e-15	BRUMA09151, CAEBE17369, CAEBR13008, CAEEL13936, CAEJA03864, CAERE18234, CAPTE30523, LOALO13565, ONCVO08159, PRIPA26868, STRRB10701	Apc13
GO:0003682	MF	e	chromatin binding	17/342	19428/8270255	2.194707413386326e-17	2	17	1.1972128940022409e-14	ANAPL04636, BOVIN07362, FICAL07456, HORSE03324, HUMAN13117, LOXAF09897, MELGA07082, MONDO00984, MUSPF15801, MYOLU07279, ORNAN03950, OTOGA07137, PELSI17810, PONAB17991, RABIT07495, SARHA09271, TAEGU04010	Apc13
GO:0008134	MF	e	transcription factor binding	17/342	26654/8270255	3.634335726851525e-15	3	17	1.8356760546273213e-12	ANAPL04636, BOVIN07362, FICAL07456, HORSE03324, HUMAN13117, LOXAF09897, MELGA07082, MONDO00984, MUSPF15801, MYOLU07279, ORNAN03950, OTOGA07137, PELSI17810, PONAB17991, RABIT07495, SARHA09271, TAEGU04010	Apc13
GO:0051011	MF	e	microtubule minus-end binding	5/342	273/8270255	1.4173123218516014e-12	6	5	6.552066708220751e-10	DROSE06575, DROSI13717, DROVI04005, DROWI04651, DROYA13493	Apc13
GO:0055114	BP	p	oxidation-reduction process	3/342	802703/8270255	1.2558655767264821e-11	2	3	5.615366164789311e-09	NEMVE10452, ORNAN14753, XIPMA06812	Apc13
GO:0006355	BP	p	regulation of transcription, DNA-templated	2/342	570260/8270255	1.3379899640391675e-08	9	2	5.446817353607207e-06	HUMAN13117, LUCCU05361	Apc13
GO:0006351	BP	p	transcription, DNA-templated	1/342	449157/8270255	2.392563422425295e-07	9	1	9.457560485021728e-05	HUMAN13117	Apc13
GO:0008152	BP	p	metabolic process	0/342	331391/8270255	1.37707997133967e-06	1	0	0.0005145185783327329		Apc13
GO:0016310	BP	p	phosphorylation	0/342	319142/8270255	3.2321447104163613e-06	5	0	0.0011754232930214167		Apc13
GO:0016021	CC	p	integral component of membrane	23/342	2961385/8270255	1.5626937802601753e-36	3	23	1.2915900865635239e-33	AILME03054, BOMMO03134, BRUMA12663, CAEBE23909, CULQU12721, CULQU18463, DANRE23793, DENPD11892, DROGR13601, DROMO11374, LATCH13577, LOTGI04910, MYOLU00216, MYOLU08961, NASVI15731, ORNAN12800, RHOPR09993, SARHA05044, STRPU18972, TAEGU16340, TAKRU04471, TRISP05360, ZOONE11735	Apc13
GO:0016020	CC	p	membrane	24/342	2177625/8270255	7.183246487772914e-20	1	24	4.4527965444092324e-17	AILME03054, BOMMO03134, BRAFL21532, BRUMA12663, CAEBE23909, CULQU12721, CULQU18463, DANRE23793, DENPD11892, DROGR13601, HUMAN03814, LATCH13577, LOTGI04910, MYOLU00216, MYOLU08961, NASVI15731, NEMVE05995, RHOPR09993, SARHA05044, STRPU18972, TAEGU16340, TAKRU04471, TRISP05360, ZOONE11735	Apc13
GO:0005886	CC	p	plasma membrane	1/342	756094/8270255	3.2259065555304345e-13	2	1	1.5711893089659395e-10	TAEGU04878	Apc13
GO:0005622	CC	p	intracellular	1/342	474149/8270255	7.071667349957727e-08	2	1	2.8364665730896616e-05	PRIPA25144	Apc13
GO:0005524	MF	p	ATP binding	0/342	991579/8270255	2.2308536773655995e-19	8	0	1.3227507402205809e-16		Apc13
GO:0016740	MF	p	transferase activity	0/342	801501/8270255	1.1322971257976149e-15	2	0	5.827057378515085e-13		Apc13
GO:0003677	MF	p	DNA binding	1/342	749078/8270255	4.941749477968018e-13	4	1	2.3646704738873277e-10	LUCCU05361	Apc13
GO:0000166	MF	p	nucleotide binding	0/342	612908/8270255	6.314036728949322e-12	4	0	2.8702558630348795e-09		Apc13
GO:0016787	MF	p	hydrolase activity	2/342	707791/8270255	4.959753570050772e-11	2	2	2.1818915906957227e-08	IXOSC18269, PEDHC06745	Apc13
GO:0016491	MF	p	oxidoreductase activity	0/342	537580/8270255	1.7981903943915308e-10	2	0	7.785022699528413e-08		Apc13
GO:0003723	MF	p	RNA binding	0/342	305900/8270255	4.575435793353877e-06	4	0	0.0016207144319964545		Apc13
GO:0003676	MF	p	nucleic acid binding	0/342	292311/8270255	1.0785093196589175e-05	3	0	0.0037713258581662783		Apc13
GO:0016301	MF	p	kinase activity	0/342	271985/8270255	2.2982791277321882e-05	4	0	0.007738958420851288		Apc13
GO:0003700	MF	p	DNA-binding transcription factor activity	0/342	238384/8270255	7.198311179435407e-05	2	0	0.02365469125531334		Apc13
# GO	NS	enrichment	name	ratio_in_study	ratio_in_pop	p_uncorrected	depth	study_count	p_fdr_bh	study_items	Apc1
GO:0007288	BP	e	sperm axoneme assembly	54/186	373/8270255	1.1089424522940104e-189	8	54	3.024640538631914e-185	AEDAE06482, AILME15801, ANODA08694, ANOGA04359, ATTCE13367, BOMIM06101, BOVIN02385, CANLF19427, CAVPO09800, CHILA06409, CHLSB03026, CULQU10268, DANRE35182, DASNO21977, DIPOR15002, ERIEU10451, FELCA14406, FUKDA11658, GORGO20671, HARSA04913, HORSE11911, HUMAN29193, ICTTR18127, JACJA23807, LEPSM06898, LOXAF17066, MACEU00606, MACMU09015, MICMU09012, MOUSE25854, MUSPF11594, MYOLU13995, NANGA03898, NAS…	Apc1
GO:0006974	BP	e	cellular response to DNA damage stimulus	70/186	57242/8270255	5.329309982274142e-100	4	70	3.6339232441631807e-96	ACYPI21593, AILME04665, ANAPL05213, ANOCA15477, ASTMX06643, BOVIN12946, CALJA04890, CANLF11253, CAVPO05468, CHICK12007, CHILA23845, CHLSB17716, CHOHO10299, CIOIN15589, DANRE05393, DAPPU00233, DASNO19779, DIPOR12868, ECHTE08119, FELCA12791, FICAL01258, FUKDA06220, GADMO16233, GASAC09936, GORGO02390, HORSE00616, HUMAN03113, ICTTR14919, IXOSC18885, JACJA09455, LATCH07777, LEPOC13442, LEPSM02200, LOX…	Apc1
GO:0006362	BP	e	transcription elongation from RNA polymerase I promoter	24/186	124/8270255	1.5444666821718992e-87	9	24	8.42506575124771e-84	AILME04665, ANAPL05213, BOVIN12946, CHICK12007, CHLSB17716, FICAL01258, GORGO02390, HORSE00616, HUMAN03113, LOXAF15804, MELGA12582, MOUSE11436, MUSPF07727, MYOLU10629, NOMLE15751, OTOGA01970, PANTR00596, PAPAN17423, PELSI08879, PONAB00214, RABIT06630, RATNO08110, SHEEP12984, TAEGU11251	Apc1
GO:0000303	BP	e	response to superoxide	24/186	147/8270255	1.3603120059735965e-85	6	24	6.183751660488308e-82	AILME04665, ANAPL05213, BOVIN12946, CHICK12007, CHLSB17716, FICAL01258, GORGO02390, HORSE00616, HUMAN03113, LOXAF15804, MELGA12582, MOUSE11436, MUSPF07727, MYOLU10629, NOMLE15751, OTOGA01970, PANTR00596, PAPAN17423, PELSI08879, PONAB00214, RABIT06630, RATNO08110, SHEEP12984, TAEGU11251	Apc1
GO:0006290	BP	e	pyrimidine dimer repair	24/186	170/8270255	5.905896606900824e-84	8	24	2.01354162441525e-80	AILME04665, ANAPL05213, BOVIN12946, CHICK12007, CHLSB17716, FICAL01258, GORGO02390, HORSE00616, HUMAN03113, LOXAF15804, MELGA12582, MOUSE11436, MUSPF07727, MYOLU10629, NOMLE15751, OTOGA01970, PANTR00596, PAPAN17423, PELSI08879, PONAB00214, RABIT06630, RATNO08110, SHEEP12984, TAEGU11251	Apc1
GO:0007256	BP	e	activation of JNKK activity	24/186	193/8270255	1.5339157439923835e-82	14	24	4.648616879710251e-79	AILME04665, ANAPL05213, BOVIN12946, CHICK12007, CHLSB17716, FICAL01258, GORGO02390, HORSE00616, HUMAN03113, LOXAF15804, MELGA12582, MOUSE11436, MUSPF07727, MYOLU10629, NOMLE15751, OTOGA01970, PANTR00596, PAPAN17423, PELSI08879, PONAB00214, RABIT06630, RATNO08110, SHEEP12984, TAEGU11251	Apc1
GO:0006283	BP	e	transcription-coupled nucleotide-excision repair	25/186	731/8270255	1.939666037097532e-71	9	25	4.80949010562138e-68	AILME04665, ANAPL05213, BOVIN12946, CHICK12007, CHLSB17716, FICAL01258, GORGO02390, HORSE00616, HUMAN03113, LOXAF15804, MELGA12582, MOUSE11436, MUSPF07727, MYOLU10629, NOMLE15751, OTOGA01970, PANTR00596, PAPAN17423, PELSI08879, PONAB00214, RABIT06630, RATNO08110, SARHA15015, SHEEP12984, TAEGU11251	Apc1
GO:0010165	BP	e	response to X-ray	24/186	557/8270255	4.566829544827842e-71	5	24	1.038002298626495e-67	AILME04665, ANAPL05213, BOVIN12946, CHICK12007, CHLSB17716, FICAL01258, GORGO02390, HORSE00616, HUMAN03113, LOXAF15804, MELGA12582, MOUSE11436, MUSPF07727, MYOLU10629, NOMLE15751, OTOGA01970, PANTR00596, PAPAN17423, PELSI08879, PONAB00214, RABIT06630, RATNO08110, SHEEP12984, TAEGU11251	Apc1
GO:0032786	BP	e	positive regulation of DNA-templated transcription, elongation	25/186	827/8270255	4.4441174696219764e-70	11	25	9.324100306456878e-67	AILME04665, ANAPL05213, BOVIN12946, CHICK12007, CHLSB17716, FICAL01258, GORGO02390, HORSE00616, HUMAN03113, LOXAF15804, MELGA12582, MOUSE11436, MUSPF07727, MYOLU10629, NOMLE15751, OTOGA01970, PANTR00596, PAPAN17423, PELSI08879, PONAB00214, RABIT06630, RATNO08110, SARHA15015, SHEEP12984, TAEGU11251	Apc1
GO:0007257	BP	e	activation of JUN kinase activity	24/186	663/8270255	3.234982664373758e-69	14	24	6.302439440771018e-66	AILME04665, ANAPL05213, BOVIN12946, CHICK12007, CHLSB17716, FICAL01258, GORGO02390, HORSE00616, HUMAN03113, LOXAF15804, MELGA12582, MOUSE11436, MUSPF07727, MYOLU10629, NOMLE15751, OTOGA01970, PANTR00596, PAPAN17423, PELSI08879, PONAB00214, RABIT06630, RATNO08110, SHEEP12984, TAEGU11251	Apc1
GO:0010332	BP	e	response to gamma radiation	24/186	673/8270255	4.662063903652486e-69	5	24	8.477186198141438e-66	AILME04665, ANAPL05213, BOVIN12946, CHICK12007, CHLSB17716, FICAL01258, GORGO02390, HORSE00616, HUMAN03113, LOXAF15804, MELGA12582, MOUSE11436, MUSPF07727, MYOLU10629, NOMLE15751, OTOGA01970, PANTR00596, PAPAN17423, PELSI08879, PONAB00214, RABIT06630, RATNO08110, SHEEP12984, TAEGU11251	Apc1
GO:0061098	BP	e	positive regulation of protein tyrosine kinase activity	25/186	916/8270255	5.921231942891581e-69	11	25	1.0093850077647993e-65	AILME04665, ANAPL05213, BOVIN12946, CHICK12007, CHLSB17716, FICAL01258, GORGO02390, HORSE00616, HUMAN03113, LOXAF15804, MELGA12582, MOUSE11436, MUSPF07727, MYOLU10629, NOMLE15751, OTOGA01970, PANTR00596, PAPAN17423, PELSI08879, PONAB00214, RABIT06630, RATNO08110, SARHA15015, SHEEP12984, TAEGU11251	Apc1
GO:0010224	BP	e	response to UV-B	24/186	775/8270255	1.4540793081989068e-67	6	24	2.3329419488897165e-64	AILME04665, ANAPL05213, BOVIN12946, CHICK12007, CHLSB17716, FICAL01258, GORGO02390, HORSE00616, HUMAN03113, LOXAF15804, MELGA12582, MOUSE11436, MUSPF07727, MYOLU10629, NOMLE15751, OTOGA01970, PANTR00596, PAPAN17423, PELSI08879, PONAB00214, RABIT06630, RATNO08110, SHEEP12984, TAEGU11251	Apc1
GO:0045494	BP	e	photoreceptor cell maintenance	24/186	1108/8270255	8.567996623457705e-64	2	24	1.229958462656889e-60	AILME04665, ANAPL05213, BOVIN12946, CHICK12007, CHLSB17716, FICAL01258, GORGO02390, HORSE00616, HUMAN03113, LOXAF15804, MELGA12582, MOUSE11436, MUSPF07727, MYOLU10629, NOMLE15751, OTOGA01970, PANTR00596, PAPAN17423, PELSI08879, PONAB00214, RABIT06630, RATNO08110, SHEEP12984, TAEGU11251	Apc1
GO:0008630	BP	e	intrinsic apoptotic signaling pathway in response to DNA damage	24/186	1130/8270255	1.3796348371834865e-63	7	24	1.8814770092089797e-60	AILME04665, ANAPL05213, BOVIN12946, CHICK12007, CHLSB17716, FICAL01258, GORGO02390, HORSE00616, HUMAN03113, LOXAF15804, MELGA12582, MOUSE11436, MUSPF07727, MYOLU10629, NOMLE15751, OTOGA01970, PANTR00596, PAPAN17423, PELSI08879, PONAB00214, RABIT06630, RATNO08110, SHEEP12984, TAEGU11251	Apc1
GO:0035264	BP	e	multicellular organism growth	24/186	1933/8270255	5.9353025797193324e-58	3	24	7.35842626644749e-55	AILME04665, ANAPL05213, BOVIN12946, CHICK12007, CHLSB17716, FICAL01258, GORGO02390, HORSE00616, HUMAN03113, LOXAF15804, MELGA12582, MOUSE11436, MUSPF07727, MYOLU10629, NOMLE15751, OTOGA01970, PANTR00596, PAPAN17423, PELSI08879, PONAB00214, RABIT06630, RATNO08110, SHEEP12984, TAEGU11251	Apc1
GO:0009411	BP	e	response to UV	25/186	4153/8270255	1.8614014485196844e-52	5	25	2.2073793264510606e-49	AILME04665, ANAPL05213, BOVIN12946, CHICK12007, CHLSB17716, FICAL01258, GORGO02390, HORSE00616, HUMAN03113, LOXAF15804, MELGA12582, MOUSE11436, MUSPF07727, MYOLU10629, NOMLE15751, OTOGA01970, PANTR00596, PAPAN17423, PELSI08879, PONAB00214, RABIT06630, RATNO08110, SARHA15015, SHEEP12984, TAEGU11251	Apc1
GO:0032784	BP	e	regulation of DNA-templated transcription, elongation	25/186	7162/8270255	1.4976054809474036e-46	10	25	1.6338875797136174e-43	AILME04665, ANAPL05213, BOVIN12946, CHICK12007, CHLSB17716, FICAL01258, GORGO02390, HORSE00616, HUMAN03113, LOXAF15804, MELGA12582, MOUSE11436, MUSPF07727, MYOLU10629, NOMLE15751, OTOGA01970, PANTR00596, PAPAN17423, PELSI08879, PONAB00214, RABIT06630, RATNO08110, SARHA15015, SHEEP12984, TAEGU11251	Apc1
GO:0006284	BP	e	base-excision repair	25/186	15332/8270255	2.4139923760337697e-38	8	25	2.4385793354192987e-35	AILME04665, ANAPL05213, BOVIN12946, CHICK12007, CHLSB17716, FICAL01258, GORGO02390, HORSE00616, HUMAN03113, LOXAF15804, MELGA12582, MOUSE11436, MUSPF07727, MYOLU10629, NOMLE15751, OTOGA01970, PANTR00596, PAPAN17423, PELSI08879, PONAB00214, RABIT06630, RATNO08110, SARHA15015, SHEEP12984, TAEGU11251	Apc1
GO:0009636	BP	e	response to toxic substance	24/186	14545/8270255	5.753757066663781e-37	3	24	5.604775856901951e-34	AILME04665, ANAPL05213, BOVIN12946, CHICK12007, CHLSB17716, FICAL01258, GORGO02390, HORSE00616, HUMAN03113, LOXAF15804, MELGA12582, MOUSE11436, MUSPF07727, MYOLU10629, NOMLE15751, OTOGA01970, PANTR00596, PAPAN17423, PELSI08879, PONAB00214, RABIT06630, RATNO08110, SHEEP12984, TAEGU11251	Apc1
GO:0006979	BP	e	response to oxidative stress	25/186	30647/8270255	6.052836858790675e-31	3	25	5.159097666359865e-28	AILME04665, ANAPL05213, BOVIN12946, CHICK12007, CHLSB17716, FICAL01258, GORGO02390, HORSE00616, HUMAN03113, LOXAF15804, MELGA12582, MOUSE11436, MUSPF07727, MYOLU10629, NOMLE15751, OTOGA01970, PANTR00596, PAPAN17423, PELSI08879, PONAB00214, RABIT06630, RATNO08110, SARHA15015, SHEEP12984, TAEGU11251	Apc1
GO:0035082	BP	e	axoneme assembly	9/186	776/8270255	3.19842110364871e-22	7	9	2.4232482111671825e-19	ASTMX14580, GADMO06575, GASAC14894, NOTFU17770, ORENI15066, POEFO03609, TAKRU21754, TETNG02942, XIPMA05234	Apc1
GO:0007286	BP	e	spermatid development	9/186	2403/8270255	8.3765101008876e-18	5	9	6.174846297343494e-15	ASTMX14580, GADMO06575, GASAC14894, NOTFU17770, ORENI15066, POEFO03609, TAKRU21754, TETNG02942, XIPMA05234	Apc1
GO:0048870	BP	e	cell motility	9/186	4333/8270255	1.6373449743304074e-15	3	9	1.17522589933847e-12	ASTMX14580, GADMO06575, GASAC14894, NOTFU17770, ORENI15066, POEFO03609, TAKRU21754, TETNG02942, XIPMA05234	Apc1
GO:0006281	BP	e	DNA repair	24/186	124944/8270255	1.8894992436907364e-15	7	24	1.3214382531196112e-12	AILME04665, ANAPL05213, BOVIN12946, CHICK12007, CHLSB17716, FICAL01258, GORGO02390, HORSE00616, HUMAN03113, LOXAF15804, MELGA12582, MOUSE11436, MUSPF07727, MYOLU10629, NOMLE15751, OTOGA01970, PANTR00596, PAPAN17423, PELSI08879, PONAB00214, RABIT06630, RATNO08110, SHEEP12984, TAEGU11251	Apc1
GO:0007283	BP	e	spermatogenesis	4/186	9397/8270255	6.819382894453854e-05	5	4	0.03576897470119786	DANRE35182, HUMAN29193, MOUSE25854, RATNO12658	Apc1
GO:0036064	CC	e	ciliary basal body	64/186	4468/8270255	2.806580314337212e-159	6	64	3.8274739036773735e-155	AEDAE06482, AILME15801, ANODA08694, ANOGA04359, ASTMX14580, ATTCE13367, BOMIM06101, BOVIN02385, CANLF19427, CAPTE29984, CAVPO09800, CHILA06409, CHLSB03026, CULQU10268, DANRE35182, DASNO21977, DIPOR15002, ERIEU10451, FELCA14406, FUKDA11658, GADMO06575, GASAC14894, GORGO20671, HARSA04913, HORSE11911, HUMAN29193, ICTTR18127, JACJA23807, LEPSM06898, LOXAF17066, MACEU00606, MACMU09015, MICMU09012, MOU…	Apc1
GO:0005929	CC	e	cilium	67/186	8573/8270255	2.871221292631854e-149	4	67	2.6104186918844608e-145	AEDAE06482, AILME15801, ANODA08694, ANOGA04359, ASTMX14580, ATTCE13367, BOVIN02385, BRAFL10172, BRAFL27471, CALJA00949, CAVPO09800, CHLSB03026, CIOIN10831, CIOSA07149, CRAGI02497, CULQU10268, CULQU10850, CULQU16121, DANRE35182, DAPPU15647, DENPD00919, DROME12297, DROWI08991, ECHTE09789, GASAC14894, HARSA04913, HORSE11911, HUMAN29193, LATCH16350, LEPOC08461, LINHU12669, LOTGI17226, LOXAF17066, MAC…	Apc1
GO:0008023	CC	e	transcription elongation factor complex	25/186	1466/8270255	8.473283131750201e-64	6	25	1.229958462656889e-60	AILME04665, ANAPL05213, BOVIN12946, CHICK12007, CHLSB17716, FICAL01258, GORGO02390, HORSE00616, HUMAN03113, LOXAF15804, MELGA12582, MOUSE11436, MUSPF07727, MYOLU10629, NOMLE15751, OTOGA01970, PANTR00596, PAPAN17423, PELSI08879, PONAB00214, RABIT06630, RATNO08110, SARHA15015, SHEEP12984, TAEGU11251	Apc1
GO:0005730	CC	e	nucleolus	25/186	64782/8270255	4.2874101608302543e-23	5	25	3.4393856510777996e-20	AILME04665, ANAPL05213, BOVIN12946, CHICK12007, CHLSB17716, FICAL01258, GORGO02390, HORSE00616, HUMAN03113, LOXAF15804, MELGA12582, MOUSE11436, MUSPF07727, MYOLU10629, NOMLE15751, OTOGA01970, PANTR00596, PAPAN17423, PELSI08879, PONAB00214, RABIT06630, RATNO08110, SARHA15015, SHEEP12984, TAEGU11251	Apc1
GO:0005654	CC	e	nucleoplasm	25/186	66974/8270255	9.45442733711768e-23	5	25	7.367700160568134e-20	AILME04665, ANAPL05213, BOVIN12946, CHICK12007, CHLSB17716, FICAL01258, GORGO02390, HORSE00616, HUMAN03113, LOXAF15804, MELGA12582, MOUSE11436, MUSPF07727, MYOLU10629, NOMLE15751, OTOGA01970, PANTR00596, PAPAN17423, PELSI08879, PONAB00214, RABIT06630, RATNO08110, SARHA15015, SHEEP12984, TAEGU11251	Apc1
GO:0043231	CC	e	intracellular membrane-bounded organelle	17/186	48223/8270255	2.065344748928558e-15	4	17	1.4083069506756605e-12	AILME15801, BOVIN02385, CAVPO09800, CHLSB03026, HORSE11911, HUMAN29193, LOXAF17066, MOUSE25854, MUSPF11594, MYOLU13995, OTOGA15895, PANTR44885, PELSI07554, PONAB16174, RABIT13947, RATNO12658, SHEEP13429	Apc1
GO:0005737	CC	e	cytoplasm	64/186	1257577/8270255	1.0228162498790961e-10	3	64	6.642217432250559e-08	AEDAE06482, AILME15801, ANODA08694, ANOGA04359, ASTMX14580, ATTCE13367, BOMIM06101, BOVIN02385, CANLF19427, CAVPO09800, CHILA06409, CHLSB03026, CULQU10268, DANRE35182, DASNO21977, DIPOR15002, ERIEU10451, FELCA14406, FUKDA11658, GADMO06575, GASAC14894, GORGO20671, HARSA04913, HORSE11911, HUMAN29193, ICTTR18127, JACJA23807, LEPSM06898, LOXAF17066, MACEU00606, MACMU09015, MICMU09012, MOUSE25854, MUS…	Apc1
GO:0042995	CC	e	cell projection	4/186	9840/8270255	8.136075929734801e-05	2	4	0.04187008886481448	DANRE35182, HUMAN29193, MOUSE25854, RATNO12658	Apc1
GO:0008017	MF	e	microtubule binding	54/186	29949/8270255	2.672704372489842e-85	5	54	1.0414001679951493e-81	AEDAE06482, AILME15801, ANODA08694, ANOGA04359, ATTCE13367, BOMIM06101, BOVIN02385, CANLF19427, CAVPO09800, CHILA06409, CHLSB03026, CULQU10268, DANRE35182, DASNO21977, DIPOR15002, ERIEU10451, FELCA14406, FUKDA11658, GORGO20671, HARSA04913, HORSE11911, HUMAN29193, ICTTR18127, JACJA23807, LEPSM06898, LOXAF17066, MACEU00606, MACMU09015, MICMU09012, MOUSE25854, MUSPF11594, MYOLU13995, NANGA03898, NAS…	Apc1
GO:0030296	MF	e	protein tyrosine kinase activator activity	25/186	405/8270255	5.378815326379715e-78	6	25	1.4670718802700673e-74	AILME04665, ANAPL05213, BOVIN12946, CHICK12007, CHLSB17716, FICAL01258, GORGO02390, HORSE00616, HUMAN03113, LOXAF15804, MELGA12582, MOUSE11436, MUSPF07727, MYOLU10629, NOMLE15751, OTOGA01970, PANTR00596, PAPAN17423, PELSI08879, PONAB00214, RABIT06630, RATNO08110, SARHA15015, SHEEP12984, TAEGU11251	Apc1
GO:0047485	MF	e	protein N-terminus binding	25/186	2056/8270255	4.180542675466734e-60	3	25	5.429728641588342e-57	AILME04665, ANAPL05213, BOVIN12946, CHICK12007, CHLSB17716, FICAL01258, GORGO02390, HORSE00616, HUMAN03113, LOXAF15804, MELGA12582, MOUSE11436, MUSPF07727, MYOLU10629, NOMLE15751, OTOGA01970, PANTR00596, PAPAN17423, PELSI08879, PONAB00214, RABIT06630, RATNO08110, SARHA15015, SHEEP12984, TAEGU11251	Apc1
GO:0008022	MF	e	protein C-terminus binding	25/186	4873/8270255	1.0104126109802218e-50	3	25	1.1482918318535645e-47	AILME04665, ANAPL05213, BOVIN12946, CHICK12007, CHLSB17716, FICAL01258, GORGO02390, HORSE00616, HUMAN03113, LOXAF15804, MELGA12582, MOUSE11436, MUSPF07727, MYOLU10629, NOMLE15751, OTOGA01970, PANTR00596, PAPAN17423, PELSI08879, PONAB00214, RABIT06630, RATNO08110, SARHA15015, SHEEP12984, TAEGU11251	Apc1
GO:0008094	MF	e	DNA-dependent ATPase activity	25/186	7997/8270255	2.3325331238660752e-45	9	25	2.4469169597479695e-42	AILME04665, ANAPL05213, BOVIN12946, CHICK12007, CHLSB17716, FICAL01258, GORGO02390, HORSE00616, HUMAN03113, LOXAF15804, MELGA12582, MOUSE11436, MUSPF07727, MYOLU10629, NOMLE15751, OTOGA01970, PANTR00596, PAPAN17423, PELSI08879, PONAB00214, RABIT06630, RATNO08110, SARHA15015, SHEEP12984, TAEGU11251	Apc1
GO:0003682	MF	e	chromatin binding	25/186	19428/8270255	8.354333118475495e-36	2	25	7.857394338152383e-33	AILME04665, ANAPL05213, BOVIN12946, CHICK12007, CHLSB17716, FICAL01258, GORGO02390, HORSE00616, HUMAN03113, LOXAF15804, MELGA12582, MOUSE11436, MUSPF07727, MYOLU10629, NOMLE15751, OTOGA01970, PANTR00596, PAPAN17423, PELSI08879, PONAB00214, RABIT06630, RATNO08110, SARHA15015, SHEEP12984, TAEGU11251	Apc1
GO:0044877	MF	e	protein-containing complex binding	25/186	20108/8270255	1.9503861008708101e-35	2	25	1.7732260300417116e-32	AILME04665, ANAPL05213, BOVIN12946, CHICK12007, CHLSB17716, FICAL01258, GORGO02390, HORSE00616, HUMAN03113, LOXAF15804, MELGA12582, MOUSE11436, MUSPF07727, MYOLU10629, NOMLE15751, OTOGA01970, PANTR00596, PAPAN17423, PELSI08879, PONAB00214, RABIT06630, RATNO08110, SARHA15015, SHEEP12984, TAEGU11251	Apc1
GO:0005524	MF	e	ATP binding	79/186	991579/8270255	1.6650238266627781e-25	8	79	1.3761674203705235e-22	ACYPI21593, AILME04665, ANAPL05213, ANOCA15477, ASTMX06643, BOVIN12946, BRAFL21511, CALJA04890, CANLF11253, CAPTE16036, CAVPO05468, CHICK12007, CHILA23845, CHLSB17716, CHOHO10299, CIOIN15589, CRAGI03852, DANRE05393, DAPPU00233, DASNO19779, DIPOR12868, ECHTE08119, FELCA12791, FICAL01258, FUKDA06220, GADMO16233, GASAC09936, GORGO02390, HORSE00616, HUMAN03113, ICTTR14919, IXOSC18885, JACJA09455, LAT…	Apc1
GO:0003824	MF	e	catalytic activity	42/186	569321/8270255	6.970742789059688e-12	1	42	4.637244135892755e-09	AILME04665, BOVIN12946, CALJA04890, CANLF11253, CAVPO05468, CHILA23845, CHLSB17716, CHOHO10299, DASNO19779, DIPOR12868, ECHTE08119, FELCA12791, FUKDA06220, GORGO02390, HORSE00616, HUMAN03113, ICTTR14919, JACJA09455, LOXAF15804, MACMU22079, MICMU04456, MOUSE11436, MUSPF07727, MYOLU10629, NANGA09211, NOMLE15751, OCHPR08057, OCTDE25746, OTOGA01970, PANTR00596, PAPAN17423, PIGXX05879, PONAB00214, PTE…	Apc1
GO:0005509	MF	e	calcium ion binding	10/186	101660/8270255	0.00011844401704172356	5	10	0.05982519564468538	CAPTE21910, CRAGI00186, DAPPU06995, DAPPU25492, IXOSC17420, LEPSM09370, LOTGI00809, NEMVE03053, NEMVE03490, NEMVE10059	Apc1
GO:0055114	BP	p	oxidation-reduction process	0/186	802703/8270255	1.296301006677415e-08	2	0	8.035593172074203e-06		Apc1
GO:0006355	BP	p	regulation of transcription, DNA-templated	1/186	570260/8270255	5.830319832405878e-05	9	1	0.03180439468577406	HUMAN03113	Apc1
GO:0055085	BP	p	transmembrane transport	0/186	446605/8270255	5.947760194881706e-05	4	0	0.0318088547677252		Apc1
GO:0016021	CC	p	integral component of membrane	3/186	2961385/8270255	3.8444025193743485e-31	3	3	3.382454152126947e-28	DAPPU06995, HELRO07837, TRIAD07376	Apc1
GO:0005622	CC	p	intracellular	0/186	474149/8270255	4.271928124844325e-05	2	0	0.023778946858189584		Apc1
GO:0046872	MF	p	metal ion binding	0/186	910532/8270255	9.048874942238708e-10	4	0	5.739722419757227e-07		Apc1
GO:0016787	MF	p	hydrolase activity	1/186	707791/8270255	2.2605874168468467e-06	2	1	0.0013701671509888387	HUMAN03113	Apc1
GO:0016740	MF	p	transferase activity	2/186	801501/8270255	2.533602104325229e-06	2	2	0.0015022608129450134	IXOSC18885, PEDHC08963	Apc1
GO:0016491	MF	p	oxidoreductase activity	0/186	537580/8270255	7.743330183079181e-06	2	0	0.00449360278177627		Apc1
GO:0000166	MF	p	nucleotide binding	1/186	612908/8270255	1.6796395791450524e-05	4	1	0.009544201983579439	HUMAN03113	Apc1
# GO	NS	enrichment	name	ratio_in_study	ratio_in_pop	p_uncorrected	depth	study_count	p_fdr_bh	study_items	Mad2
GO:0032510	BP	e	endosome to lysosome transport via multivesicular body sorting pathway	21/121	219/8270255	4.788445471691816e-74	7	21	1.3060485024039428e-69	AILME03250, ANAPL14280, BOVIN17629, CHICK08448, CHLSB15142, FICAL13421, HORSE17052, HUMAN14372, LOXAF02194, MACMU11356, MELGA09482, MOUSE18408, MUSPF05170, MYOLU17453, NOMLE14577, PANTR16833, PELSI01805, PONAB06710, RATNO20559, SHEEP16422, TAEGU07852	Mad2
GO:0036503	BP	e	ERAD pathway	21/121	515/8270255	5.344815236642891e-66	8	21	7.288991778971743e-62	AILME03250, ANAPL14280, BOVIN17629, CHICK08448, CHLSB15142, FICAL13421, HORSE17052, HUMAN14372, LOXAF02194, MACMU11356, MELGA09482, MOUSE18408, MUSPF05170, MYOLU17453, NOMLE14577, PANTR16833, PELSI01805, PONAB06710, RATNO20559, SHEEP16422, TAEGU07852	Mad2
GO:0016236	BP	e	macroautophagy	21/121	3150/8270255	2.4085998475273073e-49	5	21	1.3138912168261462e-45	AILME03250, ANAPL14280, BOVIN17629, CHICK08448, CHLSB15142, FICAL13421, HORSE17052, HUMAN14372, LOXAF02194, MACMU11356, MELGA09482, MOUSE18408, MUSPF05170, MYOLU17453, NOMLE14577, PANTR16833, PELSI01805, PONAB06710, RATNO20559, SHEEP16422, TAEGU07852	Mad2
GO:0090263	BP	e	positive regulation of canonical Wnt signaling pathway	10/121	2680/8270255	1.5377555715751318e-21	8	10	3.812934837701065e-18	DROAN07126, DROER07084, DROGR09632, DROME06996, DROMO06765, DROPE13253, DROSE12757, DROSI04541, DROWI10438, DROYA04511	Mad2
GO:0005737	CC	e	cytoplasm	101/121	1257577/8270255	3.2564906817141175e-62	3	101	2.9606927781250854e-58	ACYPI22236, AEDAE12286, AILME03250, ANAPL14280, ANOCA11801, ANODA08124, ANOGA01669, ASTMX02441, BOMIM09074, BOMMO13853, BOVIN17629, CAEBE15179, CAERE10581, CALJA12159, CAMFO03065, CANLF08007, CAVPO00162, CHICK08448, CHILA19968, CHLSB15142, CULQU11653, DANPL07410, DANRE21764, DAPPU16884, DASNO15301, DENPD11640, DIACI15240, DIPOR08725, DROAN07126, DROBM07966, DROBP06845, DROEL12486, DROER07084, DRO…	Mad2
GO:0016021	CC	e	integral component of membrane	121/121	2961385/8270255	1.0725291572703775e-54	3	121	7.313308191137387e-51	ACYPI22236, AEDAE12286, AILME03250, ANAPL14280, ANOCA11801, ANODA08124, ANOGA01669, APIME00935, ASTMX02441, ATTCE07108, BOMIM09074, BOMMO13853, BOVIN17629, BRUMA12291, CAEBE08465, CAEBE15179, CAEBR09779, CAEEL10188, CAERE10581, CAERE12113, CALJA12159, CAMFO03065, CANLF08007, CAVPO00162, CHICK08448, CHILA19968, CHLSB15142, CULQU11653, DANPL07410, DANRE21764, DAPPU16884, DASNO15301, DENPD11640, DIA…	Mad2
GO:0031901	CC	e	early endosome membrane	21/121	4567/8270255	5.907519224048624e-46	7	21	2.6854597805987706e-42	AILME03250, ANAPL14280, BOVIN17629, CHICK08448, CHLSB15142, FICAL13421, HORSE17052, HUMAN14372, LOXAF02194, MACMU11356, MELGA09482, MOUSE18408, MUSPF05170, MYOLU17453, NOMLE14577, PANTR16833, PELSI01805, PONAB06710, RATNO20559, SHEEP16422, TAEGU07852	Mad2
GO:0019898	CC	e	extrinsic component of membrane	21/121	6691/8270255	1.778969273929382e-42	2	21	6.297228741294196e-39	AILME03250, ANAPL14280, BOVIN17629, CHICK08448, CHLSB15142, FICAL13421, HORSE17052, HUMAN14372, LOXAF02194, MACMU11356, MELGA09482, MOUSE18408, MUSPF05170, MYOLU17453, NOMLE14577, PANTR16833, PELSI01805, PONAB06710, RATNO20559, SHEEP16422, TAEGU07852	Mad2
GO:0005765	CC	e	lysosomal membrane	21/121	6703/8270255	1.8470331780147963e-42	7	21	6.297228741294196e-39	AILME03250, ANAPL14280, BOVIN17629, CHICK08448, CHLSB15142, FICAL13421, HORSE17052, HUMAN14372, LOXAF02194, MACMU11356, MELGA09482, MOUSE18408, MUSPF05170, MYOLU17453, NOMLE14577, PANTR16833, PELSI01805, PONAB06710, RATNO20559, SHEEP16422, TAEGU07852	Mad2
GO:0031902	CC	e	late endosome membrane	21/121	7603/8270255	2.5858616685683047e-41	7	21	7.836597445577834e-38	AILME03250, ANAPL14280, BOVIN17629, CHICK08448, CHLSB15142, FICAL13421, HORSE17052, HUMAN14372, LOXAF02194, MACMU11356, MELGA09482, MOUSE18408, MUSPF05170, MYOLU17453, NOMLE14577, PANTR16833, PELSI01805, PONAB06710, RATNO20559, SHEEP16422, TAEGU07852	Mad2
GO:0045179	CC	e	apical cortex	10/121	439/8270255	2.016129972662656e-29	7	10	5.498994500437393e-26	DROAN07126, DROER07084, DROGR09632, DROME06996, DROMO06765, DROPE13253, DROSE12757, DROSI04541, DROWI10438, DROYA04511	Mad2
GO:0032991	CC	e	protein-containing complex	21/121	134401/8270255	9.549832612992677e-16	1	21	2.170597370994794e-12	AILME03250, ANAPL14280, BOVIN17629, CHICK08448, CHLSB15142, FICAL13421, HORSE17052, HUMAN14372, LOXAF02194, MACMU11356, MELGA09482, MOUSE18408, MUSPF05170, MYOLU17453, NOMLE14577, PANTR16833, PELSI01805, PONAB06710, RATNO20559, SHEEP16422, TAEGU07852	Mad2
GO:0005829	CC	e	cytosol	21/121	359830/8270255	6.412626340197156e-08	4	21	0.00013454183340682878	AILME03250, ANAPL14280, BOVIN17629, CHICK08448, CHLSB15142, FICAL13421, HORSE17052, HUMAN14372, LOXAF02194, MACMU11356, MELGA09482, MOUSE18408, MUSPF05170, MYOLU17453, NOMLE14577, PANTR16833, PELSI01805, PONAB06710, RATNO20559, SHEEP16422, TAEGU07852	Mad2
GO:0055114	BP	p	oxidation-reduction process	0/121	802703/8270255	8.123879935695238e-06	2	0	0.012309934735893755		Mad2
GO:0016020	CC	p	membrane	9/121	2177625/8270255	2.3027589011117544e-07	1	9	0.00044862677877016504	CAEBE08465, CAEBE15179, CAEBR09779, CAERE10581, DROGR09632, HUMAN14372, IXOSC03513, MOUSE18408, SOLIN09224	Mad2
GO:0005886	CC	p	plasma membrane	0/121	756094/8270255	2.0214350643821606e-05	2	0	0.027567320690511713		Mad2
GO:0005524	MF	p	ATP binding	0/121	991579/8270255	3.4223111006722696e-07	8	0	0.0006222902351389076		Mad2
GO:0046872	MF	p	metal ion binding	0/121	910532/8270255	1.352862722309933e-06	4	0	0.002306208171937714		Mad2
GO:0016740	MF	p	transferase activity	0/121	801501/8270255	8.098189963341924e-06	2	0	0.012309934735893755		Mad2
GO:0003677	MF	p	DNA binding	0/121	749078/8270255	1.9590708567736834e-05	4	0	0.027567320690511713		Mad2
GO:0016787	MF	p	hydrolase activity	0/121	707791/8270255	3.0072647924572582e-05	2	0	0.03905864153060558		Mad2
# GO	NS	enrichment	name	ratio_in_study	ratio_in_pop	p_uncorrected	depth	study_count	p_fdr_bh	study_items	Apc2
GO:0035553	BP	e	oxidative single-stranded RNA demethylation	60/137	188/8270255	2.5760917921561078e-244	9	60	2.342096787701928e-240	AILME19761, ANAPL03405, ASTMX00195, BOVIN06338, CALJA11302, CANLF06845, CAVPO17085, CHILA09385, CHLSB14675, DANRE38585, DIPOR15482, ECHTE16107, FELCA16444, FICAL04670, FUKDA03520, GASAC17657, GORGO07865, GUITH20773, HORSE13134, HUMAN11042, JACJA16511, LATCH12704, LOXAF08179, MACEU13679, MACMU14539, MELGA03453, MICMU16110, MICPC06150, MOUSE49025, MUSPF16849, MYOLU14654, NANGA14415, NOMLE06053, OCH…	Apc2
GO:0035552	BP	e	oxidative single-stranded DNA demethylation	60/137	479/8270255	5.125142008177198e-217	11	60	3.4947062068258267e-213	AILME19761, ANAPL03405, ASTMX00195, BOVIN06338, CALJA11302, CANLF06845, CAVPO17085, CHILA09385, CHLSB14675, DANRE38585, DIPOR15482, ECHTE16107, FELCA16444, FICAL04670, FUKDA03520, GASAC17657, GORGO07865, GUITH20773, HORSE13134, HUMAN11042, JACJA16511, LATCH12704, LOXAF08179, MACEU13679, MACMU14539, MELGA03453, MICMU16110, MICPC06150, MOUSE49025, MUSPF16849, MYOLU14654, NANGA14415, NOMLE06053, OCH…	Apc2
GO:0042245	BP	e	RNA repair	61/137	1236/8270255	5.073983748856349e-195	7	61	2.7678581350011383e-191	AILME19761, ANAPL03405, ASTMX00195, BOVIN06338, CALJA11302, CANLF06845, CAVPO17085, CHILA09385, CHLSB14675, DANRE38585, DIPOR15482, ECHTE16107, FELCA16444, FICAL04670, FUKDA03520, GASAC17657, GORGO07865, GUITH20773, HORSE13134, HUMAN11042, JACJA16511, LATCH12704, LOXAF08179, MACEU13679, MACMU14539, MELGA03453, MICCC03437, MICMU16110, MICPC06150, MOUSE49025, MUSPF16849, MYOLU14654, NANGA14415, NOM…	Apc2
GO:0040014	BP	e	regulation of multicellular organism growth	61/137	1253/8270255	1.1917588556273329e-194	5	61	5.417537131205917e-191	AILME19761, ANAPL03405, ASTMX00195, BOVIN06338, CALJA11302, CANLF06845, CAVPO17085, CHILA09385, CHLSB14675, DANRE38585, DIPOR15482, ECHTE16107, FELCA16444, FICAL04670, FUKDA03520, GASAC17657, GORGO07865, GUITH20773, HORSE13134, HUMAN11042, JACJA16511, LATCH12704, LOXAF08179, MACEU13679, MACMU14539, MELGA03453, MICCC03437, MICMU16110, MICPC06150, MOUSE49025, MUSPF16849, MYOLU14654, NANGA14415, NOM…	Apc2
GO:0006307	BP	e	DNA dealkylation involved in DNA repair	60/137	1679/8270255	3.9830816574686366e-183	9	60	1.551979317249387e-179	AILME19761, ANAPL03405, ASTMX00195, BOVIN06338, CALJA11302, CANLF06845, CAVPO17085, CHILA09385, CHLSB14675, DANRE38585, DIPOR15482, ECHTE16107, FELCA16444, FICAL04670, FUKDA03520, GASAC17657, GORGO07865, GUITH20773, HORSE13134, HUMAN11042, JACJA16511, LATCH12704, LOXAF08179, MACEU13679, MACMU14539, MELGA03453, MICMU16110, MICPC06150, MOUSE49025, MUSPF16849, MYOLU14654, NANGA14415, NOMLE06053, OCH…	Apc2
GO:0097680	BP	e	double-strand break repair via classical nonhomologous end joining	21/137	76/8270255	2.3157160324360083e-83	10	21	7.017906087188014e-80	AILME16758, ANAPL04264, BOVIN04698, CHLSB00825, FICAL06553, GORGO03973, HORSE17785, HUMAN05216, MACMU07671, MELGA01996, MONDO07842, MOUSE45153, MUSPF06642, MYOLU14476, OTOGA18983, PANTR03870, PELSI08474, PONAB01546, RABIT00798, RATNO01457, TAEGU01020	Apc2
GO:0051684	BP	e	maintenance of Golgi location	21/137	94/8270255	3.792216331226292e-81	6	21	1.0343270043419712e-77	AILME16758, ANAPL04264, BOVIN04698, CHLSB00825, FICAL06553, GORGO03973, HORSE17785, HUMAN05216, MACMU07671, MELGA01996, MONDO07842, MOUSE45153, MUSPF06642, MYOLU14476, OTOGA18983, PANTR03870, PELSI08474, PONAB01546, RABIT00798, RATNO01457, TAEGU01020	Apc2
GO:0070350	BP	e	regulation of white fat cell proliferation	17/137	20/8270255	2.156587301618675e-79	6	17	5.3473562410590325e-76	AILME19761, BOVIN06338, CHLSB14675, FELCA16444, FICAL04670, HORSE13134, LOXAF08179, MELGA03453, MOUSE49025, MUSPF16849, OTOGA09709, PELSI18090, PONAB04950, RABIT10868, RATNO09920, SARHA02170, SHEEP05023	Apc2
GO:0032801	BP	e	receptor catabolic process	21/137	309/8270255	1.509419171602502e-69	6	21	3.166877531189095e-66	AILME16758, ANAPL04264, BOVIN04698, CHLSB00825, FICAL06553, GORGO03973, HORSE17785, HUMAN05216, MACMU07671, MELGA01996, MONDO07842, MOUSE45153, MUSPF06642, MYOLU14476, OTOGA18983, PANTR03870, PELSI08474, PONAB01546, RABIT00798, RATNO01457, TAEGU01020	Apc2
GO:0035493	BP	e	SNARE complex assembly	19/137	154/8270255	3.722035097113209e-68	6	19	7.251321948125913e-65	AILME16758, ANAPL04264, BOVIN04698, CHLSB00825, FICAL06553, GORGO03973, HORSE17785, HUMAN05216, MACMU07671, MELGA01996, MOUSE45153, MUSPF06642, OTOGA18983, PANTR03870, PELSI08474, PONAB01546, RABIT00798, RATNO01457, TAEGU01020	Apc2
GO:0071900	BP	e	regulation of protein serine/threonine kinase activity	21/137	435/8270255	2.432735242508608e-66	10	21	4.423523582628152e-63	AILME16758, ANAPL04264, BOVIN04698, CHLSB00825, FICAL06553, GORGO03973, HORSE17785, HUMAN05216, MACMU07671, MELGA01996, MONDO07842, MOUSE45153, MUSPF06642, MYOLU14476, OTOGA18983, PANTR03870, PELSI08474, PONAB01546, RABIT00798, RATNO01457, TAEGU01020	Apc2
GO:0070989	BP	e	oxidative demethylation	19/137	197/8270255	5.199053818928101e-66	3	19	8.862762056953998e-63	AILME19761, ANOCA08784, BOVIN06338, CHICK02557, CHLSB14675, FELCA16444, FICAL04670, HORSE13134, LOXAF08179, MELGA03453, MOUSE49025, MUSPF16849, OTOGA09709, PELSI18090, PONAB04950, RABIT10868, RATNO09920, SARHA02170, SHEEP05023	Apc2
GO:0044065	BP	e	regulation of respiratory system process	17/137	96/8270255	5.889443818104986e-64	5	17	9.44909294934197e-61	AILME19761, BOVIN06338, CHLSB14675, FELCA16444, FICAL04670, HORSE13134, LOXAF08179, MELGA03453, MOUSE49025, MUSPF16849, OTOGA09709, PELSI18090, PONAB04950, RABIT10868, RATNO09920, SARHA02170, SHEEP05023	Apc2
GO:0090335	BP	e	regulation of brown fat cell differentiation	17/137	114/8270255	1.4045389644244822e-62	6	17	2.0162526449830397e-59	AILME19761, BOVIN06338, CHLSB14675, FELCA16444, FICAL04670, HORSE13134, LOXAF08179, MELGA03453, MOUSE49025, MUSPF16849, OTOGA09709, PELSI18090, PONAB04950, RABIT10868, RATNO09920, SARHA02170, SHEEP05023	Apc2
GO:0046718	BP	e	viral entry into host cell	19/137	736/8270255	7.519281843364989e-55	6	19	1.0254420613889004e-51	AILME16758, ANAPL04264, BOVIN04698, CHLSB00825, FICAL06553, GORGO03973, HORSE17785, HUMAN05216, MACMU07671, MELGA01996, MOUSE45153, MUSPF06642, OTOGA18983, PANTR03870, PELSI08474, PONAB01546, RABIT00798, RATNO01457, TAEGU01020	Apc2
GO:0010883	BP	e	regulation of lipid storage	17/137	320/8270255	1.329615218153072e-54	5	17	1.7269169083392876e-51	AILME19761, BOVIN06338, CHLSB14675, FELCA16444, FICAL04670, HORSE13134, LOXAF08179, MELGA03453, MOUSE49025, MUSPF16849, OTOGA09709, PELSI18090, PONAB04950, RABIT10868, RATNO09920, SARHA02170, SHEEP05023	Apc2
GO:0001659	BP	e	temperature homeostasis	17/137	409/8270255	9.470693899488807e-53	5	17	1.1741508004934418e-49	AILME19761, BOVIN06338, CHLSB14675, FELCA16444, FICAL04670, HORSE13134, LOXAF08179, MELGA03453, MOUSE49025, MUSPF16849, OTOGA09709, PELSI18090, PONAB04950, RABIT10868, RATNO09920, SARHA02170, SHEEP05023	Apc2
GO:0007098	BP	e	centrosome cycle	21/137	2016/8270255	3.392869803763704e-52	4	21	4.02350103902848e-49	AILME16758, ANAPL04264, BOVIN04698, CHLSB00825, FICAL06553, GORGO03973, HORSE17785, HUMAN05216, MACMU07671, MELGA01996, MONDO07842, MOUSE45153, MUSPF06642, MYOLU14476, OTOGA18983, PANTR03870, PELSI08474, PONAB01546, RABIT00798, RATNO01457, TAEGU01020	Apc2
GO:0007051	BP	e	spindle organization	19/137	1180/8270255	6.414068415587507e-51	6	19	7.289321501464553e-48	AILME16758, ANAPL04264, BOVIN04698, CHLSB00825, FICAL06553, GORGO03973, HORSE17785, HUMAN05216, MACMU07671, MELGA01996, MOUSE45153, MUSPF06642, OTOGA18983, PANTR03870, PELSI08474, PONAB01546, RABIT00798, RATNO01457, TAEGU01020	Apc2
GO:0032465	BP	e	regulation of cytokinesis	21/137	2401/8270255	1.3476031723003793e-50	6	21	1.4702350609797138e-47	AILME16758, ANAPL04264, BOVIN04698, CHLSB00825, FICAL06553, GORGO03973, HORSE17785, HUMAN05216, MACMU07671, MELGA01996, MONDO07842, MOUSE45153, MUSPF06642, MYOLU14476, OTOGA18983, PANTR03870, PELSI08474, PONAB01546, RABIT00798, RATNO01457, TAEGU01020	Apc2
GO:0060612	BP	e	adipose tissue development	17/137	563/8270255	2.372766544159284e-50	5	17	2.4891233650747877e-47	AILME19761, BOVIN06338, CHLSB14675, FELCA16444, FICAL04670, HORSE13134, LOXAF08179, MELGA03453, MOUSE49025, MUSPF16849, OTOGA09709, PELSI18090, PONAB04950, RABIT10868, RATNO09920, SARHA02170, SHEEP05023	Apc2
GO:0080111	BP	e	DNA demethylation	18/137	1377/8270255	1.1926323127105386e-46	9	18	1.2047794936733312e-43	AILME19761, BOVIN06338, CHLSB14675, FELCA16444, FICAL04670, HORSE13134, LOXAF08179, MELGA03453, MICCC03437, MOUSE49025, MUSPF16849, OTOGA09709, PELSI18090, PONAB04950, RABIT10868, RATNO09920, SARHA02170, SHEEP05023	Apc2
GO:0006890	BP	e	retrograde vesicle-mediated transport, Golgi to endoplasmic reticulum	21/137	3814/8270255	2.2711245319570233e-46	6	21	2.1860734612584923e-43	AILME16758, ANAPL04264, BOVIN04698, CHLSB00825, FICAL06553, GORGO03973, HORSE17785, HUMAN05216, MACMU07671, MELGA01996, MONDO07842, MOUSE45153, MUSPF06642, MYOLU14476, OTOGA18983, PANTR03870, PELSI08474, PONAB01546, RABIT00798, RATNO01457, TAEGU01020	Apc2
GO:0006914	BP	e	autophagy	21/137	14213/8270255	2.0448830289154286e-34	4	21	1.4677417003596925e-31	AILME16758, ANAPL04264, BOVIN04698, CHLSB00825, FICAL06553, GORGO03973, HORSE17785, HUMAN05216, MACMU07671, MELGA01996, MONDO07842, MOUSE45153, MUSPF06642, MYOLU14476, OTOGA18983, PANTR03870, PELSI08474, PONAB01546, RABIT00798, RATNO01457, TAEGU01020	Apc2
GO:0016310	BP	e	phosphorylation	48/137	319142/8270255	1.120057370665635e-32	5	48	7.637391196226299e-30	ASPAC04016, ASPCL05699, ASPFN04665, ASPFU07008, ASPGL07092, ASPOR08474, ASPTN09736, AURPU07504, BLUGR01863, BOTFB03530, COCLU01293, COLGR03420, COLSU11374, CRYPA10794, DOTSN03107, EMEND04970, EMENI08985, FUSC104414, FUSO412259, GIBM704582, GIBZA10630, HYPAI08429, HYPJE07628, HYPVG08471, KOMPG03789, LEPMJ02861, MAGGR10044, MAGO705100, NECHA08205, NEOFI06552, PARBA02572, PASFU12597, PENCH02165, PEN…	Apc2
GO:0007059	BP	e	chromosome segregation	19/137	17534/8270255	1.0909387985905213e-28	2	19	7.257403836964992e-26	AILME16758, ANAPL04264, BOVIN04698, CHLSB00825, FICAL06553, GORGO03973, HORSE17785, HUMAN05216, MACMU07671, MELGA01996, MOUSE45153, MUSPF06642, OTOGA18983, PANTR03870, PELSI08474, PONAB01546, RABIT00798, RATNO01457, TAEGU01020	Apc2
GO:0060972	BP	e	left/right pattern formation	8/137	290/8270255	5.162449827248833e-24	4	8	3.2001322508684523e-21	ASTMX00195, DANRE38585, GASAC17657, ORENI00833, ORYLA12647, TAKRU18049, TETNG10976, XIPMA18885	Apc2
GO:0006281	BP	e	DNA repair	25/137	124944/8270255	9.597075301594324e-20	7	25	5.690439757630112e-17	AILME16758, ANAPL04264, ANOCA08784, BOVIN04698, CHICK02557, CHLSB00825, FICAL06553, GORGO03973, HORSE17785, HUMAN05216, MACMU07671, MELGA01996, MICCC03437, MONDO07842, MOUSE45153, MOUSE49025, MUSPF06642, MYOLU14476, OTOGA18983, PANTR03870, PELSI08474, PONAB01546, RABIT00798, RATNO01457, TAEGU01020	Apc2
GO:0043009	BP	e	chordate embryonic development	8/137	1442/8270255	2.052617670852115e-18	6	8	1.1911733398402434e-15	ASTMX00195, DANRE38585, GASAC17657, ORENI00833, ORYLA12647, TAKRU18049, TETNG10976, XIPMA18885	Apc2
GO:0090263	BP	e	positive regulation of canonical Wnt signaling pathway	8/137	2680/8270255	2.8981216143695513e-16	8	8	1.613189123100602e-13	ASTMX00195, DANRE38585, GASAC17657, ORENI00833, ORYLA12647, TAKRU18049, TETNG10976, XIPMA18885	Apc2
GO:0060271	BP	e	cilium assembly	8/137	9855/8270255	8.839183957632135e-12	6	8	4.727230244008166e-09	ASTMX00195, DANRE38585, GASAC17657, ORENI00833, ORYLA12647, TAKRU18049, TETNG10976, XIPMA18885	Apc2
GO:0070418	CC	e	DNA-dependent protein kinase complex	20/137	20/8270255	5.635551147207517e-97	7	20	1.921370719251063e-93	AILME16758, ANAPL04264, BOVIN04698, CHLSB00825, FICAL06553, GORGO03973, HORSE17785, MACMU07671, MELGA01996, MONDO07842, MOUSE45153, MUSPF06642, MYOLU14476, OTOGA18983, PANTR03870, PELSI08474, PONAB01546, RABIT00798, RATNO01457, TAEGU01020	Apc2
GO:0045335	CC	e	phagocytic vesicle	19/137	2045/8270255	2.324331086214346e-46	7	19	2.1860734612584923e-43	AILME16758, ANAPL04264, BOVIN04698, CHLSB00825, FICAL06553, GORGO03973, HORSE17785, HUMAN05216, MACMU07671, MELGA01996, MOUSE45153, MUSPF06642, OTOGA18983, PANTR03870, PELSI08474, PONAB01546, RABIT00798, RATNO01457, TAEGU01020	Apc2
GO:0030496	CC	e	midbody	21/137	6110/8270255	4.464446506334557e-42	2	21	3.805243076883595e-39	AILME16758, ANAPL04264, BOVIN04698, CHLSB00825, FICAL06553, GORGO03973, HORSE17785, HUMAN05216, MACMU07671, MELGA01996, MONDO07842, MOUSE45153, MUSPF06642, MYOLU14476, OTOGA18983, PANTR03870, PELSI08474, PONAB01546, RABIT00798, RATNO01457, TAEGU01020	Apc2
GO:0005770	CC	e	late endosome	21/137	7702/8270255	5.693836762713093e-40	7	21	4.7060423546363525e-37	AILME16758, ANAPL04264, BOVIN04698, CHLSB00825, FICAL06553, GORGO03973, HORSE17785, HUMAN05216, MACMU07671, MELGA01996, MONDO07842, MOUSE45153, MUSPF06642, MYOLU14476, OTOGA18983, PANTR03870, PELSI08474, PONAB01546, RABIT00798, RATNO01457, TAEGU01020	Apc2
GO:0005769	CC	e	early endosome	21/137	11367/8270255	1.9399448119272916e-36	7	21	1.511771278437625e-33	AILME16758, ANAPL04264, BOVIN04698, CHLSB00825, FICAL06553, GORGO03973, HORSE17785, HUMAN05216, MACMU07671, MELGA01996, MONDO07842, MOUSE45153, MUSPF06642, MYOLU14476, OTOGA18983, PANTR03870, PELSI08474, PONAB01546, RABIT00798, RATNO01457, TAEGU01020	Apc2
GO:0005764	CC	e	lysosome	21/137	11754/8270255	3.9006561336503183e-36	7	21	2.9552887790364564e-33	AILME16758, ANAPL04264, BOVIN04698, CHLSB00825, FICAL06553, GORGO03973, HORSE17785, HUMAN05216, MACMU07671, MELGA01996, MONDO07842, MOUSE45153, MUSPF06642, MYOLU14476, OTOGA18983, PANTR03870, PELSI08474, PONAB01546, RABIT00798, RATNO01457, TAEGU01020	Apc2
GO:0005813	CC	e	centrosome	21/137	15430/8270255	1.1307666367874506e-33	6	21	7.908117953430184e-31	AILME16758, ANAPL04264, BOVIN04698, CHLSB00825, FICAL06553, GORGO03973, HORSE17785, HUMAN05216, MACMU07671, MELGA01996, MONDO07842, MOUSE45153, MUSPF06642, MYOLU14476, OTOGA18983, PANTR03870, PELSI08474, PONAB01546, RABIT00798, RATNO01457, TAEGU01020	Apc2
GO:0016607	CC	e	nuclear speck	17/137	13166/8270255	4.717866856522633e-27	7	17	3.063805202658448e-24	AILME19761, BOVIN06338, CHLSB14675, FELCA16444, FICAL04670, HORSE13134, LOXAF08179, MELGA03453, MOUSE49025, MUSPF16849, OTOGA09709, PELSI18090, PONAB04950, RABIT10868, RATNO09920, SARHA02170, SHEEP05023	Apc2
GO:0005783	CC	e	endoplasmic reticulum	21/137	60875/8270255	2.0426485308143677e-21	5	21	1.238071970621375e-18	AILME16758, ANAPL04264, BOVIN04698, CHLSB00825, FICAL06553, GORGO03973, HORSE17785, HUMAN05216, MACMU07671, MELGA01996, MONDO07842, MOUSE45153, MUSPF06642, MYOLU14476, OTOGA18983, PANTR03870, PELSI08474, PONAB01546, RABIT00798, RATNO01457, TAEGU01020	Apc2
GO:0032991	CC	e	protein-containing complex	19/137	134401/8270255	1.429814929313392e-12	1	19	7.799640439404553e-10	AILME16758, ANAPL04264, BOVIN04698, CHLSB00825, FICAL06553, GORGO03973, HORSE17785, HUMAN05216, MACMU07671, MELGA01996, MOUSE45153, MUSPF06642, OTOGA18983, PANTR03870, PELSI08474, PONAB01546, RABIT00798, RATNO01457, TAEGU01020	Apc2
GO:0035516	MF	e	oxidative DNA demethylase activity	60/137	105/8270255	3.3338827034540867e-264	4	60	9.093165073671021e-260	AILME19761, ANAPL03405, ASTMX00195, BOVIN06338, CALJA11302, CANLF06845, CAVPO17085, CHILA09385, CHLSB14675, DANRE38585, DIPOR15482, ECHTE16107, FELCA16444, FICAL04670, FUKDA03520, GASAC17657, GORGO07865, GUITH20773, HORSE13134, HUMAN11042, JACJA16511, LATCH12704, LOXAF08179, MACEU13679, MACMU14539, MELGA03453, MICMU16110, MICPC06150, MOUSE49025, MUSPF16849, MYOLU14654, NANGA14415, NOMLE06053, OCH…	Apc2
GO:0035515	MF	e	oxidative RNA demethylase activity	60/137	185/8270255	8.069471717700991e-245	3	60	1.1004742055014727e-240	AILME19761, ANAPL03405, ASTMX00195, BOVIN06338, CALJA11302, CANLF06845, CAVPO17085, CHILA09385, CHLSB14675, DANRE38585, DIPOR15482, ECHTE16107, FELCA16444, FICAL04670, FUKDA03520, GASAC17657, GORGO07865, GUITH20773, HORSE13134, HUMAN11042, JACJA16511, LATCH12704, LOXAF08179, MACEU13679, MACMU14539, MELGA03453, MICMU16110, MICPC06150, MOUSE49025, MUSPF16849, MYOLU14654, NANGA14415, NOMLE06053, OCH…	Apc2
GO:1990931	MF	e	RNA N6-methyladenosine dioxygenase activity	17/137	21/8270255	1.1321928480580942e-78	4	17	2.5733799942320435e-75	AILME19761, BOVIN06338, CHLSB14675, FELCA16444, FICAL04670, HORSE13134, LOXAF08179, MELGA03453, MOUSE49025, MUSPF16849, OTOGA09709, PELSI18090, PONAB04950, RABIT10868, RATNO09920, SARHA02170, SHEEP05023	Apc2
GO:0043734	MF	e	DNA-N1-methyladenine dioxygenase activity	17/137	110/8270255	7.293361290668994e-63	5	17	1.1051468289055377e-59	AILME19761, BOVIN06338, CHLSB14675, FELCA16444, FICAL04670, HORSE13134, LOXAF08179, MELGA03453, MOUSE49025, MUSPF16849, OTOGA09709, PELSI18090, PONAB04950, RABIT10868, RATNO09920, SARHA02170, SHEEP05023	Apc2
GO:0000149	MF	e	SNARE binding	19/137	2071/8270255	2.9570081184540308e-46	3	19	2.688413214361123e-43	AILME16758, ANAPL04264, BOVIN04698, CHLSB00825, FICAL06553, GORGO03973, HORSE17785, HUMAN05216, MACMU07671, MELGA01996, MOUSE45153, MUSPF06642, OTOGA18983, PANTR03870, PELSI08474, PONAB01546, RABIT00798, RATNO01457, TAEGU01020	Apc2
GO:0017124	MF	e	SH3 domain binding	19/137	2605/8270255	2.3335852288078403e-44	4	19	2.0531786166365757e-41	AILME16758, ANAPL04264, BOVIN04698, CHLSB00825, FICAL06553, GORGO03973, HORSE17785, HUMAN05216, MACMU07671, MELGA01996, MOUSE45153, MUSPF06642, OTOGA18983, PANTR03870, PELSI08474, PONAB01546, RABIT00798, RATNO01457, TAEGU01020	Apc2
GO:0008198	MF	e	ferrous iron binding	17/137	2957/8270255	4.9291632579447e-38	7	17	3.954203760601226e-35	AILME19761, BOVIN06338, CHLSB14675, FELCA16444, FICAL04670, HORSE13134, LOXAF08179, MELGA03453, MOUSE49025, MUSPF16849, OTOGA09709, PELSI18090, PONAB04950, RABIT10868, RATNO09920, SARHA02170, SHEEP05023	Apc2
GO:0016301	MF	e	kinase activity	48/137	271985/8270255	8.695705639657188e-36	4	48	6.4101451708554e-33	ASPAC04016, ASPCL05699, ASPFN04665, ASPFU07008, ASPGL07092, ASPOR08474, ASPTN09736, AURPU07504, BLUGR01863, BOTFB03530, COCLU01293, COLGR03420, COLSU11374, CRYPA10794, DOTSN03107, EMEND04970, EMENI08985, FUSC104414, FUSO412259, GIBM704582, GIBZA10630, HYPAI08429, HYPJE07628, HYPVG08471, KOMPG03789, LEPMJ02861, MAGGR10044, MAGO705100, NECHA08205, NEOFI06552, PARBA02572, PASFU12597, PENCH02165, PEN…	Apc2
GO:0032451	MF	e	demethylase activity	3/137	250/8270255	1.1407041981597476e-08	2	3	5.98321288553983e-06	ANOCA08784, CHICK02557, MICCC03437	Apc2
GO:0006355	BP	p	regulation of transcription, DNA-templated	0/137	570260/8270255	0.00012132343643261457	9	0	0.053372527882251004		Apc2
GO:0016021	CC	p	integral component of membrane	0/137	2961385/8270255	6.690654114147907e-27	3	0	4.243897464264748e-24		Apc2
GO:0016020	CC	p	membrane	1/137	2177625/8270255	7.128390506910841e-17	1	1	4.0505593974165254e-14	SCHPO03009	Apc2
GO:0005737	CC	p	cytoplasm	2/137	1257577/8270255	7.487575624916044e-08	3	2	3.7819189846219466e-05	HUMAN05216, SCHPO03009	Apc2
GO:0005886	CC	p	plasma membrane	0/137	756094/8270255	3.866550663276704e-06	2	0	0.0018182787817391743		Apc2
GO:0005524	MF	p	ATP binding	0/137	991579/8270255	4.274646678224868e-08	8	0	2.199829965067609e-05		Apc2
GO:0016740	MF	p	transferase activity	0/137	801501/8270255	1.5921879084689348e-06	2	0	0.0007895804582452764		Apc2
GO:0046872	MF	p	metal ion binding	1/137	910532/8270255	3.5777956590270634e-06	4	1	0.0017425781535707707	MOUSE49025	Apc2
GO:0003677	MF	p	DNA binding	0/137	749078/8270255	3.80084482164421e-06	4	0	0.0018182787817391743		Apc2
GO:0016787	MF	p	hydrolase activity	0/137	707791/8270255	9.200507589933057e-06	2	0	0.004253285500261426		Apc2
GO:0000166	MF	p	nucleotide binding	0/137	612908/8270255	5.099994002266762e-05	4	0	0.02318372273530432		Apc2
GO:0003824	MF	p	catalytic activity	0/137	569321/8270255	0.00012066525090997706	1	0	0.053372527882251004		Apc2
# GO	NS	enrichment	name	ratio_in_study	ratio_in_pop	p_uncorrected	depth	study_count	p_fdr_bh	study_items	Bub3
GO:0006470	BP	e	protein dephosphorylation	152/481	35525/8270255	2.3783670892406398e-232	7	152	2.162332078634615e-228	ACYPI10515, AEDAE04807, AILME11012, AILME12070, ANAPL03771, ANAPL08441, ANOCA00110, ANODA07354, ANOGA10654, ASTMX01397, ASTMX18302, BOMMO11240, BOVIN01695, BOVIN05529, CALJA02632, CALJA09562, CANLF17140, CANLF18153, CAVPO11489, CAVPO13115, CHILA01335, CHILA10571, CHLSB11658, CHLSB11947, CHOHO11242, CRAGI10996, CULQU12851, DANPL15061, DANRE10713, DAPPU20533, DASNO01907, DASNO02317, DENPD04790, DIA…	Bub3
GO:0035335	BP	e	peptidyl-tyrosine dephosphorylation	98/481	13746/8270255	2.9046106676892227e-169	8	98	1.3203875993537258e-165	ACYPI10515, AEDAE04807, AILME11012, AILME12070, ANAPL03771, ANAPL08441, ANOCA00110, ANODA07354, ANOGA10654, ASTMX01397, ASTMX18302, BOMMO11240, BOVIN01695, BOVIN05529, CALJA02632, CALJA09562, CHLSB11658, CHLSB11947, CRAGI10996, CULQU12851, DANRE10713, DAPPU20533, DENPD04790, DIACI15757, DROGR13125, DROMO09610, DROVI08755, FICAL02496, FICAL04876, GASAC06559, GASAC07215, HORSE11442, HORSE15225, HUM…	Bub3
GO:0043523	BP	e	regulation of neuron apoptotic process	59/481	686/8270255	3.745330748847835e-166	7	59	1.4593413739260675e-162	AILME18226, ASTMX01664, BOVIN05623, CALJA13647, CAVPO15702, CHILA17033, CHLSB16736, CHOHO09676, DANRE15945, DASNO02873, DIPOR11832, ERIEU05876, FELCA04368, FUKDA05443, GADMO19623, GASAC16209, GORGO15285, HORSE09149, HUMAN22955, JACJA07210, LEPSM05906, LOXAF06921, MACEU08109, MACMU18186, MICMU07808, MONDO09741, MOUSE30095, MUSPF11147, MYOLU00519, NANGA01420, NOMLE03276, NOTFU02402, OCHPR06196, OCT…	Bub3
GO:0016311	BP	e	dephosphorylation	97/481	39101/8270255	1.900582537281894e-123	5	97	5.183838870436365e-120	ACYPI10515, AEDAE04807, AILME11012, AILME12070, ANAPL03771, ANAPL08441, ANOCA00110, ANODA07354, ANOGA10654, ASTMX01397, ASTMX18302, BOMMO11240, BOVIN01695, BOVIN05529, CALJA02632, CALJA09562, CHLSB11658, CHLSB11947, CRAGI10996, CULQU12851, DANRE10713, DAPPU20533, DENPD04790, DIACI15757, DROGR13125, DROMO09610, DROVI08755, FICAL02496, FICAL04876, GASAC06559, GASAC07215, HORSE11442, HORSE15225, HUM…	Bub3
GO:0046825	BP	e	regulation of protein export from nucleus	19/481	129/8270255	6.021357330679005e-59	8	19	1.0948834746284658e-55	AILME11012, ANAPL03771, BOVIN05529, CALJA09562, CHLSB11947, FICAL02496, HORSE15225, HUMAN02502, LOXAF04314, MACMU01971, MELGA05622, MONDO00730, MUSPF02018, MYOLU05716, OTOGA01640, RABIT05746, RATNO06576, SARHA17859, SHEEP03987	Bub3
GO:0001946	BP	e	lymphangiogenesis	20/481	579/8270255	6.745785020101331e-49	3	20	1.1499455401453989e-45	AILME11012, ANAPL03771, BOVIN05529, CALJA09562, CHLSB11947, FICAL02496, HORSE15225, HUMAN02502, LOXAF04314, MACMU01971, MELGA05622, MONDO00730, MOUSE24751, MUSPF02018, MYOLU05716, OTOGA01640, RABIT05746, RATNO06576, SARHA17859, SHEEP03987	Bub3
GO:1903506	BP	e	regulation of nucleic acid-templated transcription	18/481	997/8270255	5.0583657327855254e-39	8	18	7.664829186762511e-36	AILME11012, ANAPL03771, BOVIN05529, CALJA09562, CHLSB11947, FICAL02496, HORSE15225, LOXAF04314, MACMU01971, MELGA05622, MONDO00730, MUSPF02018, MYOLU05716, OTOGA01640, RABIT05746, RATNO06576, SARHA17859, SHEEP03987	Bub3
GO:0016567	BP	e	protein ubiquitination	35/481	37873/8270255	3.7071628846931e-30	9	35	4.814898460952586e-27	AILME06830, AILME18226, BOVIN04450, BOVIN05623, CALJA13647, CAVPO04607, CHLSB00707, DANRE08525, FICAL14247, GASAC19893, GORGO03175, HORSE18012, HUMAN04088, HUMAN22955, ICTTR00438, LOXAF12634, MACMU07509, MONDO09046, MOUSE30095, MOUSE45656, MUSPF01014, MYOLU16260, ORENI15588, ORYLA03179, OTOGA19220, PAPAN05910, POEFO15236, PONAB01409, RABIT00984, RATNO01683, SARHA08381, SHEEP06317, TAKRU19231, TET…	Bub3
GO:0001837	BP	e	epithelial to mesenchymal transition	13/481	1232/8270255	1.575263651814723e-25	5	13	1.7902215043019403e-22	ASTMX01397, DANRE10713, GASAC06559, LATCH19923, LEPOC15243, ORENI12641, ORYLA10253, PETMA05006, POEFO01941, TAKRU20572, TETNG01619, XENTR03025, XIPMA01513	Bub3
GO:0001756	BP	e	somitogenesis	13/481	1683/8270255	9.028782177495741e-24	5	13	9.850401355647853e-21	ASTMX01397, DANRE10713, GASAC06559, LATCH19923, LEPOC15243, ORENI12641, ORYLA10253, PETMA05006, POEFO01941, TAKRU20572, TETNG01619, XENTR03025, XIPMA01513	Bub3
GO:0003007	BP	e	heart morphogenesis	13/481	1834/8270255	2.747559046895525e-23	4	13	2.8822951155413636e-20	ASTMX01397, DANRE10713, GASAC06559, LATCH19923, LEPOC15243, ORENI12641, ORYLA10253, PETMA05006, POEFO01941, TAKRU20572, TETNG01619, XENTR03025, XIPMA01513	Bub3
GO:0008285	BP	e	negative regulation of cell population proliferation	19/481	10920/8270255	5.683276079857225e-22	5	19	5.741161299189104e-19	AILME11012, ANAPL03771, BOVIN05529, CALJA09562, CHLSB11947, FICAL02496, HORSE15225, HUMAN02502, LOXAF04314, MACMU01971, MELGA05622, MONDO00730, MUSPF02018, MYOLU05716, OTOGA01640, RABIT05746, RATNO06576, SARHA17859, SHEEP03987	Bub3
GO:0060215	BP	e	primitive hemopoiesis	9/481	354/8270255	1.5065626786514442e-21	7	9	1.4169481744902806e-18	ASTMX01664, DANRE15945, GASAC16209, ORENI11178, ORYLA00532, POEFO22654, TAKRU16896, TETNG07162, XIPMA04726	Bub3
GO:0030099	BP	e	myeloid cell differentiation	9/481	655/8270255	3.9533563085841674e-19	4	9	3.3696185411447865e-16	ASTMX01664, DANRE15945, GASAC16209, ORENI11178, ORYLA00532, POEFO22654, TAKRU16896, TETNG07162, XIPMA04726	Bub3
GO:2000647	BP	e	negative regulation of stem cell proliferation	3/481	189/8270255	2.147704390763559e-07	6	3	0.0001273448636045132	DROGR13125, DROMO09610, DROVI08755	Bub3
GO:0035332	BP	e	positive regulation of hippo signaling	3/481	246/8270255	4.741675412223421e-07	8	3	0.0002694358268091538	DROGR13125, DROMO09610, DROVI08755	Bub3
GO:0005622	CC	e	intracellular	284/481	474149/8270255	1.76735408172769e-218	2	284	1.2051145644780687e-214	AILME06830, AILME18226, AMPQE03564, AMPQE03675, AMPQE03860, AMPQE04006, AMPQE04362, AMPQE04942, AMPQE05181, AMPQE06136, AMPQE07479, AMPQE07501, AMPQE07543, AMPQE08460, AMPQE08688, AMPQE08939, AMPQE09113, AMPQE09115, AMPQE09365, AMPQE09367, AMPQE09463, AMPQE09617, AMPQE09741, AMPQE09742, AMPQE09743, AMPQE09744, AMPQE10176, AMPQE10582, AMPQE10987, AMPQE10989, AMPQE11409, AMPQE11412, AMPQE11413, AMP…	Bub3
GO:0005856	CC	e	cytoskeleton	148/481	44740/8270255	1.4552003528496415e-209	5	148	7.938117924794794e-206	ACYPI10515, AEDAE04807, AILME11012, AILME12070, ANAPL03771, ANAPL08441, ANOCA00110, ANOCA01798, ANODA07354, ANOGA10654, ASTMX01397, ASTMX18302, BOMMO11240, BOVIN01695, BOVIN05529, CALJA02632, CALJA09562, CANLF17140, CANLF18153, CAVPO11489, CAVPO13115, CHICK08849, CHICK11516, CHILA01335, CHILA10571, CHLSB11658, CHLSB11947, CHOHO11242, CRAGI10996, CULQU12851, DANPL15061, DANRE10713, DAPPU20533, DAS…	Bub3
GO:0005737	CC	e	cytoplasm	235/481	1257577/8270255	3.446639021802196e-67	3	235	6.71479137997535e-64	ACYPI10515, AEDAE04807, AILME06830, AILME11012, AILME12070, AILME18226, ANAPL03771, ANAPL06159, ANAPL08441, ANOCA00110, ANOCA01798, ANOCA07711, ANODA07354, ANOGA10654, ASTMX01397, ASTMX01664, ASTMX18302, BOMMO11240, BOVIN01695, BOVIN04450, BOVIN05529, BOVIN05623, CALJA02632, CALJA09562, CALJA13647, CANLF17140, CANLF18153, CAVPO04607, CAVPO11489, CAVPO13115, CAVPO15702, CHICK08849, CHICK10093, CHI…	Bub3
GO:0005654	CC	e	nucleoplasm	19/481	66974/8270255	2.7295047681437893e-08	5	19	1.691982785252769e-05	AILME11012, ANAPL03771, BOVIN05529, CALJA09562, CHLSB11947, FICAL02496, HORSE15225, HUMAN02502, LOXAF04314, MACMU01971, MELGA05622, MONDO00730, MUSPF02018, MYOLU05716, OTOGA01640, RABIT05746, RATNO06576, SARHA17859, SHEEP03987	Bub3
GO:0008270	MF	e	zinc ion binding	308/481	247138/8270255	0.0	6	308	0.0	AILME06830, AILME18226, AMPQE03564, AMPQE03675, AMPQE03860, AMPQE04006, AMPQE04362, AMPQE04942, AMPQE05181, AMPQE06136, AMPQE07479, AMPQE07501, AMPQE07543, AMPQE08460, AMPQE08688, AMPQE08939, AMPQE09113, AMPQE09115, AMPQE09365, AMPQE09367, AMPQE09463, AMPQE09617, AMPQE09741, AMPQE09742, AMPQE09743, AMPQE09744, AMPQE10176, AMPQE10582, AMPQE10987, AMPQE10989, AMPQE11409, AMPQE11412, AMPQE11413, AMP…	Bub3
GO:0004725	MF	e	protein tyrosine phosphatase activity	152/481	20580/8270255	3.118100571446895e-268	7	152	4.252309654310703e-264	ACYPI10515, AEDAE04807, AILME11012, AILME12070, ANAPL03771, ANAPL08441, ANOCA00110, ANODA07354, ANOGA10654, ASTMX01397, ASTMX18302, BOMMO11240, BOVIN01695, BOVIN05529, CALJA02632, CALJA09562, CANLF17140, CANLF18153, CAVPO11489, CAVPO13115, CHILA01335, CHILA10571, CHLSB11658, CHLSB11947, CHOHO11242, CRAGI10996, CULQU12851, DANPL15061, DANRE10713, DAPPU20533, DASNO01907, DASNO02317, DENPD04790, DIA…	Bub3
GO:0016791	MF	e	phosphatase activity	100/481	27201/8270255	3.315295280521154e-144	5	100	1.130308484702681e-140	ACYPI10515, AEDAE04807, AILME11012, AILME12070, ANAPL03771, ANAPL08441, ANOCA00110, ANOCA01798, ANODA07354, ANOGA10654, ASTMX01397, ASTMX18302, BOMMO11240, BOVIN01695, BOVIN05529, CALJA02632, CALJA09562, CHICK08849, CHICK11516, CHLSB11658, CHLSB11947, CRAGI10996, CULQU12851, DANRE10713, DAPPU20533, DENPD04790, DIACI15757, DROGR13125, DROMO09610, DROVI08755, FICAL02496, FICAL04876, GASAC06559, GAS…	Bub3
GO:0004721	MF	e	phosphoprotein phosphatase activity	91/481	18703/8270255	5.855544707063294e-142	6	91	1.7745553542794592e-138	ACYPI10515, AILME11012, AILME12070, ANAPL08441, ANOCA00110, ANODA07354, ANOGA10654, ASTMX01397, ASTMX18302, BOVIN01695, BOVIN05529, CALJA02632, CALJA09562, CHLSB11658, CHLSB11947, CRAGI10996, CULQU12851, DANRE10713, DAPPU20533, DROGR13125, DROMO09610, DROVI08755, FICAL02496, FICAL04876, GASAC06559, GASAC07215, HORSE11442, HORSE15225, HUMAN02502, HUMAN08765, IXOSC10449, LATCH11772, LATCH19923, LEP…	Bub3
GO:0004842	MF	e	ubiquitin-protein transferase activity	89/481	28273/8270255	3.948179473906136e-122	4	89	9.789690468253624e-119	AILME06830, AILME18226, ASTMX01664, BOVIN04450, BOVIN05623, CALJA13647, CAVPO04607, CAVPO15702, CHILA17033, CHLSB00707, CHLSB16736, CHOHO09676, DANRE08525, DANRE15945, DASNO02873, DIPOR11832, ERIEU05876, FELCA04368, FICAL14247, FUKDA05443, GADMO19623, GASAC16209, GASAC19893, GORGO03175, GORGO15285, HORSE09149, HORSE18012, HUMAN04088, HUMAN22955, ICTTR00438, JACJA07210, LEPSM05906, LOXAF06921, LOX…	Bub3
GO:0046872	MF	e	metal ion binding	244/481	910532/8270255	3.691067676107148e-103	4	244	8.389489238818539e-100	AILME06830, AILME18226, AMPQE03564, AMPQE03675, AMPQE03860, AMPQE04006, AMPQE04362, AMPQE04875, AMPQE04942, AMPQE05181, AMPQE06136, AMPQE07479, AMPQE07501, AMPQE07543, AMPQE08460, AMPQE08688, AMPQE08939, AMPQE09113, AMPQE09115, AMPQE09365, AMPQE09367, AMPQE09463, AMPQE09617, AMPQE09741, AMPQE09742, AMPQE09743, AMPQE09744, AMPQE10176, AMPQE10582, AMPQE10987, AMPQE10989, AMPQE11409, AMPQE11412, AMP…	Bub3
GO:0030971	MF	e	receptor tyrosine kinase binding	19/481	1492/8270255	3.1920752019598627e-38	7	19	4.582307954392382e-35	AILME11012, ANAPL03771, BOVIN05529, CALJA09562, CHLSB11947, FICAL02496, HORSE15225, HUMAN02502, LOXAF04314, MACMU01971, MELGA05622, MONDO00730, MUSPF02018, MYOLU05716, OTOGA01640, RABIT05746, RATNO06576, SARHA17859, SHEEP03987	Bub3
GO:0061630	MF	e	ubiquitin protein ligase activity	23/481	7732/8270255	1.515738430051067e-31	5	23	2.0670882839821425e-28	AILME06830, BOVIN04450, CAVPO04607, CHLSB00707, FICAL14247, GORGO03175, HORSE18012, HUMAN04088, ICTTR00438, LOXAF12634, MACMU07509, MONDO09046, MOUSE30095, MOUSE45656, MUSPF01014, MYOLU16260, OTOGA19220, PAPAN05910, PONAB01409, RABIT00984, RATNO01683, SARHA08381, SHEEP06317	Bub3
GO:0003712	MF	e	transcription coregulator activity	19/481	4045/8270255	5.0894638620788694e-30	2	19	6.309778492645507e-27	AILME11012, ANAPL03771, BOVIN05529, CALJA09562, CHLSB11947, FICAL02496, HORSE15225, HUMAN02502, LOXAF04314, MACMU01971, MELGA05622, MONDO00730, MUSPF02018, MYOLU05716, OTOGA01640, RABIT05746, RATNO06576, SARHA17859, SHEEP03987	Bub3
GO:0016787	MF	e	hydrolase activity	98/481	707791/8270255	1.0978707768603118e-15	2	98	8.807183952607353e-13	ACYPI10515, AEDAE04807, AILME11012, AILME12070, ANAPL03771, ANAPL08441, ANOCA00110, ANODA07354, ANOGA10654, ASTMX01397, ASTMX18302, BOMMO11240, BOVIN01695, BOVIN05529, CALJA02632, CALJA09562, CHLSB11658, CHLSB11947, CRAGI10996, CULQU12851, DANRE10713, DAPPU20533, DENPD04790, DIACI15757, DROGR13125, DROMO09610, DROVI08755, FICAL02496, FICAL04876, GASAC06559, GASAC07215, HORSE11442, HORSE15225, HUM…	Bub3
GO:0055114	BP	p	oxidation-reduction process	0/481	802703/8270255	8.459614473556321e-22	2	0	8.240570884508881e-19		Bub3
GO:0055085	BP	p	transmembrane transport	0/481	446605/8270255	4.6132805415170005e-12	4	0	3.3112428097335843e-09		Bub3
GO:0006355	BP	p	regulation of transcription, DNA-templated	3/481	570260/8270255	1.6136021595504396e-11	9	3	1.1284871513266214e-08	CAEBE21320, HUMAN02502, IXOSC18957	Bub3
GO:0006351	BP	p	transcription, DNA-templated	1/481	449157/8270255	1.1992072469565635e-10	9	1	8.177094415185067e-08	HUMAN02502	Bub3
GO:0008152	BP	p	metabolic process	0/481	331391/8270255	6.827653553390381e-09	1	0	4.433910730207682e-06		Bub3
GO:0016310	BP	p	phosphorylation	0/481	319142/8270255	9.416571110070505e-09	5	0	5.972952954120304e-06		Bub3
GO:0006508	BP	p	proteolysis	0/481	282867/8270255	1.024792082859142e-07	5	0	6.211378679996244e-05		Bub3
GO:0006412	BP	p	translation	0/481	243948/8270255	1.083918305119564e-06	7	0	0.0005912774354427221		Bub3
GO:0032259	BP	p	methylation	0/481	177669/8270255	5.248249333057934e-05	2	0	0.026326736591271268		Bub3
GO:0005975	BP	p	carbohydrate metabolic process	0/481	168566/8270255	0.00012268234766814562	3	0	0.05870457952015213		Bub3
GO:0016021	CC	p	integral component of membrane	10/481	2961385/8270255	2.6929765040060946e-75	3	10	5.650071857443556e-72	BRAFL02043, BRAFL08632, CAPTE18573, NEMVE15220, NEMVE23236, STRPU03230, STRPU03231, STRPU18074, TAKRU20572, XENTR05550	Bub3
GO:0016020	CC	p	membrane	10/481	2177625/8270255	1.3879717121267712e-48	1	10	2.2268781440151576e-45	BRAFL02043, BRAFL08632, CAPTE18573, NEMVE15220, NEMVE23236, STRPU03230, STRPU03231, STRPU18074, TAKRU20572, XENTR05550	Bub3
GO:0005886	CC	p	plasma membrane	0/481	756094/8270255	1.8450762186033068e-20	2	0	1.6774817954135065e-17		Bub3
GO:0005829	CC	p	cytosol	0/481	359830/8270255	8.642174861447466e-10	4	0	5.749154130389747e-07		Bub3
GO:0005840	CC	p	ribosome	0/481	178672/8270255	5.3087828140052046e-05	5	0	0.026326736591271268		Bub3
GO:0005524	MF	p	ATP binding	0/481	991579/8270255	4.581464444771556e-27	8	0	5.4330192491801826e-24		Bub3
GO:0003677	MF	p	DNA binding	0/481	749078/8270255	2.841427252889916e-20	4	0	2.499997687824918e-17		Bub3
GO:0000166	MF	p	nucleotide binding	0/481	612908/8270255	1.4705513152769546e-16	4	0	1.2154329431569376e-13		Bub3
GO:0003824	MF	p	catalytic activity	0/481	569321/8270255	2.9577269006024702e-15	1	0	2.3049143203980677e-12		Bub3
GO:0016491	MF	p	oxidoreductase activity	0/481	537580/8270255	1.4546330217079198e-14	2	0	1.1020865463078753e-11		Bub3
GO:0016740	MF	p	transferase activity	7/481	801501/8270255	2.152383404332081e-13	2	7	1.5866556041393922e-10	AILME18226, BOVIN05623, BRAFL02043, CALJA13647, HUMAN22955, IXOSC10449, MOUSE30095	Bub3
GO:0016301	MF	p	kinase activity	0/481	271985/8270255	2.3518442272182334e-07	4	0	0.000136482024036973		Bub3
GO:0003723	MF	p	RNA binding	1/481	305900/8270255	6.462472285754325e-07	4	1	0.00035972230937540657	CAEBE21320	Bub3
GO:0005515	MF	p	protein binding	6/481	422965/8270255	1.0559589753991524e-05	2	6	0.005647310010590565	HUMAN02502, HUMAN04088, HUMAN08765, HUMAN22955, MOUSE30095, MOUSE45656	Bub3
GO:0016829	MF	p	lyase activity	0/481	203169/8270255	1.1060160269287553e-05	2	0	0.005801266756631116		Bub3
GO:0003700	MF	p	DNA-binding transcription factor activity	1/481	238384/8270255	2.6931961759020436e-05	2	1	0.013859797301458159	IXOSC18957	Bub3
GO:0003676	MF	p	nucleic acid binding	3/481	292311/8270255	5.998898075794404e-05	3	3	0.029217847324516495	BRAFL06361, CAEBE21320, NEMVE22849	Bub3
GO:0016887	MF	p	ATPase activity	0/481	160251/8270255	0.00017285250080331085	7	0	0.08003040571135803		Bub3
GO:0016853	MF	p	isomerase activity	0/481	160328/8270255	0.00017311801785408336	2	0	0.08003040571135803		Bub3
GO:0003735	MF	p	structural constituent of ribosome	0/481	161555/8270255	0.00017812411187539652	2	0	0.08097225252335734		Bub3
# GO	NS	enrichment	name	ratio_in_study	ratio_in_pop	p_uncorrected	depth	study_count	p_fdr_bh	study_items	Mis12
GO:0055114	BP	e	oxidation-reduction process	71/80	802703/8270255	1.123244619003384e-61	2	71	3.06364969833173e-57	AILME13955, AMPQE17768, ANAPL12654, ANOGA07403, ASTMX08203, BOVIN17735, BRAFL24842, CALJA10755, CANLF02059, CAPO301210, CAPTE15604, CAVPO16123, CHICK14284, CHILA04709, CHLSB10902, CHOHO06535, CRAGI16670, DANRE00518, DASNO15176, DENPD00579, DIACI07797, DIPOR10206, ECHTE02412, ERIEU03383, FELCA00502, FICAL13565, FUKDA01732, GORGO16584, HORSE05518, HUMAN23732, HYDVU02736, ICTTR07431, JACJA21071, LAT…	Mis12
GO:0016021	CC	p	integral component of membrane	1/80	2961385/8270255	2.314727652503691e-14	3	1	3.156709836101909e-10	NEMVE11324	Mis12
GO:0016020	CC	p	membrane	1/80	2177625/8270255	9.597013972081973e-10	1	1	8.725285202951195e-06	NEMVE11324	Mis12
GO:0005737	CC	p	cytoplasm	0/80	1257577/8270255	2.7951404978686403e-06	3	0	0.019059364269841794		Mis12
# GO	NS	enrichment	name	ratio_in_study	ratio_in_pop	p_uncorrected	depth	study_count	p_fdr_bh	study_items	Spc19
GO:2000045	BP	e	regulation of G1/S transition of mitotic cell cycle	13/40	422/8270255	1.5852098602507288e-46	8	13	4.323659893833863e-42	ASHGO03040, CANGA02277, CANGA04017, KAZNA03043, KLULA00283, LACTC00230, VANPO00018, VANPO02264, YEAST04728, YEAST05885, YEASV01694, YEASV02732, ZYGRO01930	Spc19
GO:0000079	BP	e	regulation of cyclin-dependent protein serine/threonine kinase activity	13/40	2332/8270255	8.232008348210805e-37	11	13	1.1226401384872486e-32	ASHGO03040, CANGA02277, CANGA04017, KAZNA03043, KLULA00283, LACTC00230, VANPO00018, VANPO02264, YEAST04728, YEAST05885, YEASV01694, YEASV02732, ZYGRO01930	Spc19
GO:0007089	BP	e	traversing start control point of mitotic cell cycle	6/40	232/8270255	1.7511101763586516e-21	10	6	1.592051002006074e-17	KLULA00283, LACTC00230, VANPO02264, YEAST04728, YEAST05885, ZYGRO01930	Spc19
GO:0007049	BP	e	cell cycle	13/40	45175/8270255	4.036235237449933e-20	2	13	2.752207902536173e-16	ASHGO03040, CANGA02277, CANGA04017, KAZNA03043, KLULA00283, LACTC00230, VANPO00018, VANPO02264, YEAST04728, YEAST05885, YEASV01694, YEASV02732, ZYGRO01930	Spc19
GO:0019915	BP	e	lipid storage	7/40	1835/8270255	4.848441654159876e-19	4	7	2.644824922344212e-15	CANAL02703, CANAW04324, DEBHA02620, LODEL02873, PICGU02204, PICST00927, SPAPN04324	Spc19
GO:0000321	BP	e	re-entry into mitotic cell cycle after pheromone arrest	4/40	35/8270255	2.4546376486711423e-17	8	4	1.1158373644584235e-13	LACTC00230, VANPO02264, YEAST05885, ZYGRO01930	Spc19
GO:0000372	BP	e	Group I intron splicing	6/40	1756/8270255	3.4656963680676644e-16	11	6	1.1815858554880694e-12	CANAL05742, CANAW03939, CANTE04778, DEBHA05270, PICGU00680, PICST03608	Spc19
GO:0051301	BP	e	cell division	13/40	121349/8270255	1.2137710392244834e-14	2	13	3.678400566094198e-11	ASHGO03040, CANGA02277, CANGA04017, KAZNA03043, KLULA00283, LACTC00230, VANPO00018, VANPO02264, YEAST04728, YEAST05885, YEASV01694, YEASV02732, ZYGRO01930	Spc19
GO:0030026	BP	e	cellular manganese ion homeostasis	4/40	734/8270255	5.609806378466418e-12	10	4	1.3909769906606503e-08	DEBHA01796, LODEL02819, PICGU03717, PICST05107	Spc19
GO:0007005	BP	e	mitochondrion organization	4/40	7817/8270255	7.093104203755201e-08	4	4	0.00013818886939815937	DEBHA01796, LODEL02819, PICGU03717, PICST05107	Spc19
GO:1905779	BP	e	positive regulation of exonuclease activity	1/40	5/8270255	2.4182823108894692e-05	8	1	0.041224156268443925	YEAST02316	Spc19
GO:0000307	CC	e	cyclin-dependent protein kinase holoenzyme complex	4/40	692/8270255	4.430322615167039e-12	7	4	1.2083704932868099e-08	LACTC00230, VANPO02264, YEAST05885, ZYGRO01930	Spc19
GO:1990904	CC	e	ribonucleoprotein complex	6/40	14411/8270255	1.0202292771039746e-10	2	6	2.318896127750909e-07	CANAL05742, CANAW03939, CANTE04778, DEBHA05270, PICGU00680, PICST03608	Spc19
GO:0034045	CC	e	phagophore assembly site membrane	2/40	834/8270255	7.902439957625407e-06	4	2	0.01436926998961553	DEBHA06086, PICGU03012	Spc19
GO:0016538	MF	e	cyclin-dependent protein serine/threonine kinase regulator activity	6/40	1338/8270255	6.77420085765508e-17	5	6	2.639518977036319e-13	KLULA00283, LACTC00230, VANPO02264, YEAST04728, YEAST05885, ZYGRO01930	Spc19
GO:0003674	MF	e	molecular_function	7/40	58561/8270255	1.3554453811058362e-08	0	7	2.8438286745893602e-05	CANAL02703, CANAL02711, CANAL03721, CANAL05742, YEAST01784, YEAST03016, YEAST04366	Spc19
# GO	NS	enrichment	name	ratio_in_study	ratio_in_pop	p_uncorrected	depth	study_count	p_fdr_bh	study_items	Spc34
GO:0000079	BP	e	regulation of cyclin-dependent protein serine/threonine kinase activity	10/43	2332/8270255	5.925793288132953e-27	11	10	3.4396887733465545e-23	ASHGO01056, CANGA01020, KAZNA05188, LACTC00791, VANPO02219, YEASA01974, YEASO00065, YEAST05457, YEASV02919, ZYGRO02011	Spc34
GO:0006913	BP	e	nucleocytoplasmic transport	11/43	4462/8270255	6.3055706202503294e-27	6	11	3.4396887733465545e-23	ASHGO03209, KAZNA02213, KLULA05081, LACTC01166, VANPO02055, YARLI02452, YEASA02822, YEASO02444, YEAST00080, YEASV03849, ZYGRO04480	Spc34
GO:0000398	BP	e	mRNA splicing, via spliceosome	12/43	18285/8270255	1.957288196354871e-22	11	12	6.673129444447389e-19	ASHGO02105, CANGA04652, KAZNA03460, KLULA00105, KOMPG03460, LACTC03130, VANPO04549, YARLI02073, YEASO02427, YEAST00045, YEASV03833, ZYGRO02653	Spc34
GO:0050849	BP	e	negative regulation of calcium-mediated signaling	6/43	218/8270255	1.906397360230447e-21	8	6	5.7774431111428275e-18	CANGA01020, KAZNA05188, LACTC00791, VANPO02219, YEAST05457, ZYGRO02011	Spc34
GO:0046513	BP	e	ceramide biosynthetic process	7/43	923/8270255	6.7692747835238076e-21	8	7	1.8463196972061183e-17	CANGA04732, KAZNA03630, KLULA05134, LACTC05047, VANPO00886, YEAST04832, ZYGRO02780	Spc34
GO:0006875	BP	e	cellular metal ion homeostasis	6/43	620/8270255	1.0537896297468432e-18	8	6	2.0530080108103678e-15	CANGA01020, KAZNA05188, LACTC00791, VANPO02219, YEAST05457, ZYGRO02011	Spc34
GO:0016242	BP	e	negative regulation of macroautophagy	6/43	632/8270255	1.182733626933355e-18	8	6	2.1506039783071506e-15	CANGA01020, KAZNA05188, LACTC00791, VANPO02219, YEAST05457, ZYGRO02011	Spc34
GO:0042144	BP	e	vacuole fusion, non-autophagic	6/43	802/8270255	4.960710230908406e-18	6	6	7.95902185576628e-15	CANGA01020, KAZNA05188, LACTC00791, VANPO02219, YEAST05457, ZYGRO02011	Spc34
GO:0000350	BP	e	generation of catalytic spliceosome for second transesterification step	5/43	422/8270255	3.2463226123477296e-16	7	5	4.660181539567596e-13	CANGA04652, KAZNA03460, VANPO04549, YEAST00045, ZYGRO02653	Spc34
GO:0045936	BP	e	negative regulation of phosphate metabolic process	6/43	2295/8270255	2.741623313474366e-15	7	6	3.738888793750666e-12	CANGA01020, KAZNA05188, LACTC00791, VANPO02219, YEAST05457, ZYGRO02011	Spc34
GO:0032880	BP	e	regulation of protein localization	6/43	5415/8270255	4.691839760991948e-13	4	6	5.563909977437191e-10	CANGA01020, KAZNA05188, LACTC00791, VANPO02219, YEAST05457, ZYGRO02011	Spc34
GO:0000122	BP	e	negative regulation of transcription by RNA polymerase II	6/43	24729/8270255	3.9605339773164645e-09	11	6	4.320942569252263e-06	CANGA01020, KAZNA05188, LACTC00791, VANPO02219, YEAST05457, ZYGRO02011	Spc34
GO:0008380	BP	e	RNA splicing	5/43	16183/8270255	2.5940394973184955e-08	8	5	2.620460269976369e-05	ASHGO02105, CANGA04652, KLULA00105, YARLI02073, YEAST00045	Spc34
GO:0006397	BP	e	mRNA processing	5/43	33224/8270255	8.866376046746939e-07	8	5	0.000863680023839367	ASHGO02105, CANGA04652, KLULA00105, YARLI02073, YEAST00045	Spc34
GO:0044615	CC	e	nuclear pore nuclear basket	11/43	274/8270255	2.4754491222826323e-40	5	11	6.75178748102588e-36	ASHGO03209, KAZNA02213, KLULA05081, LACTC01166, VANPO02055, YARLI02452, YEASA02822, YEASO02444, YEAST00080, YEASV03849, ZYGRO04480	Spc34
GO:0061576	CC	e	acyl-CoA ceramide synthase complex	7/43	9/8270255	2.2094262581958827e-36	2	7	3.013105059614635e-32	CANGA04732, KAZNA03630, KLULA05134, LACTC05047, VANPO00886, YEAST04832, ZYGRO02780	Spc34
GO:1990860	CC	e	Pho85-Pho80 CDK-cyclin complex	6/43	30/8270255	8.14477573490628e-27	8	6	3.7024793028261464e-23	CANGA01020, KAZNA05188, LACTC00791, VANPO02219, YEAST05457, ZYGRO02011	Spc34
GO:0005681	CC	e	spliceosomal complex	12/43	17415/8270255	1.0935233745647275e-22	5	12	4.2608357201789925e-19	ASHGO02105, CANGA04652, KAZNA03460, KLULA00105, KOMPG03460, LACTC03130, VANPO04549, YARLI02073, YEASO02427, YEAST00045, YEASV03833, ZYGRO02653	Spc34
GO:0071006	CC	e	U2-type catalytic step 1 spliceosome	5/43	84/8270255	9.214373906398621e-20	7	5	2.0943504024751868e-16	CANGA04652, KAZNA03460, VANPO04549, YEAST00045, ZYGRO02653	Spc34
GO:0000307	CC	e	cyclin-dependent protein kinase holoenzyme complex	6/43	692/8270255	2.0418311887547074e-18	7	6	3.4806841045802905e-15	CANGA01020, KAZNA05188, LACTC00791, VANPO02219, YEAST05457, ZYGRO02011	Spc34
GO:0071014	CC	e	post-mRNA release spliceosomal complex	5/43	716/8270255	4.6042134781390496e-15	6	5	5.979996315059171e-12	CANGA04652, KAZNA03460, VANPO04549, YEAST00045, ZYGRO02653	Spc34
GO:0071007	CC	e	U2-type catalytic step 2 spliceosome	5/43	1304/8270255	9.262847335079855e-14	7	5	1.1483825502922865e-10	CANGA04652, KAZNA03460, VANPO04549, YEAST00045, ZYGRO02653	Spc34
GO:0005789	CC	e	endoplasmic reticulum membrane	10/43	68090/8270255	2.1404819991044022e-12	5	10	2.4325686052321907e-09	ASHGO04015, CANGA04732, KAZNA03630, KLULA05134, LACTC05047, VANPO00886, YEASO02718, YEAST04832, YEASV02798, ZYGRO02780	Spc34
GO:0005634	CC	e	nucleus	15/43	507610/8270255	1.9164082831935222e-08	5	15	2.0103859970808967e-05	ASHGO02105, CANGA01020, CANGA04652, KAZNA03460, KAZNA05188, KLULA00105, LACTC00791, VANPO02219, VANPO04549, YARLI02073, YEAST00045, YEAST00080, YEAST05457, ZYGRO02011, ZYGRO02653	Spc34
GO:0017056	MF	e	structural constituent of nuclear pore	11/43	3892/8270255	1.4024691873649463e-27	2	11	1.2750782361792971e-23	ASHGO03209, KAZNA02213, KLULA05081, LACTC01166, VANPO02055, YARLI02452, YEASA02822, YEASO02444, YEAST00080, YEASV03849, ZYGRO04480	Spc34
GO:0050291	MF	e	sphingosine N-acyltransferase activity	6/43	385/8270255	5.957940434956386e-20	6	6	1.4772984123948674e-16	CANGA04732, KAZNA03630, KLULA05134, LACTC05047, VANPO00886, ZYGRO02780	Spc34
GO:0019901	MF	e	protein kinase binding	10/43	14402/8270255	4.6526024220132195e-19	5	10	9.761517773877737e-16	ASHGO01056, CANGA01020, KAZNA05188, LACTC00791, VANPO02219, YEASA01974, YEASO00065, YEAST05457, YEASV02919, ZYGRO02011	Spc34
GO:0016538	MF	e	cyclin-dependent protein serine/threonine kinase regulator activity	6/43	1338/8270255	1.0754928683864415e-16	5	6	1.629670443624455e-13	CANGA01020, KAZNA05188, LACTC00791, VANPO02219, YEAST05457, ZYGRO02011	Spc34
# GO	NS	enrichment	name	ratio_in_study	ratio_in_pop	p_uncorrected	depth	study_count	p_fdr_bh	study_items	Ctf13
GO:0070481	BP	e	nuclear-transcribed mRNA catabolic process, non-stop decay	7/14	706/8270255	1.099932965631389e-25	10	7	3.000067163759614e-21	CANGA00777, KAZNA01593, KLULA00682, LACTC04793, VANPO00708, YEAST03906, ZYGRO01437	Ctf13
GO:0051131	BP	e	chaperone-mediated protein complex assembly	7/14	1216/8270255	5.006666631801364e-24	6	7	5.1038958168999496e-20	CANGA00777, KAZNA01593, KLULA00682, LACTC04793, VANPO00708, YEAST03906, ZYGRO01437	Ctf13
GO:0051382	BP	e	kinetochore assembly	7/14	1236/8270255	5.61381758045824e-24	6	7	5.1038958168999496e-20	ASHGO00897, KAZNA02713, KLULA03072, LACTC01601, VANPO02608, YEAST00800, ZYGRO03732	Ctf13
GO:0043248	BP	e	proteasome assembly	7/14	2927/8270255	2.36492639995955e-21	6	7	1.612584188972418e-17	CANGA00777, KAZNA01593, KLULA00682, LACTC04793, VANPO00708, YEAST03906, ZYGRO01437	Ctf13
GO:0006281	BP	e	DNA repair	7/14	124944/8270255	5.615961549453267e-10	7	7	2.1882193037333983e-06	ASHGO00897, KAZNA02713, KLULA03072, LACTC01601, VANPO02608, YEAST00800, ZYGRO03732	Ctf13
GO:0071821	CC	e	FANCM-MHF complex	3/14	265/8270255	1.1836870156809938e-11	6	3	5.380843892116518e-08	KAZNA02713, VANPO02608, YEAST00800	Ctf13
GO:0005622	CC	e	intracellular	7/14	474149/8270255	4.8780781099189715e-06	2	7	0.016631197556004992	CANGA00777, KAZNA01593, KLULA00682, LACTC04793, VANPO00708, YEAST03906, ZYGRO01437	Ctf13
GO:0046982	MF	e	protein heterodimerization activity	7/14	31626/8270255	4.006380100325938e-14	4	7	2.1854803447277994e-10	ASHGO00897, KAZNA02713, KLULA03072, LACTC01601, VANPO02608, YEAST00800, ZYGRO03732	Ctf13
# GO	NS	enrichment	name	ratio_in_study	ratio_in_pop	p_uncorrected	depth	study_count	p_fdr_bh	study_items	Apc9
GO:0006846	BP	e	acetate transport	13/116	69/8270255	1.5630411797763585e-50	9	13	4.263194817840018e-46	ASHGO02713, CANAL02009, CANTE03429, DEBHA01679, KAZNA05074, PICGU04131, PICST04815, SPAPN02608, YARLI02511, YEASA02649, YEAST00617, YEASV00522, ZYGRO00159	Apc9
GO:0019740	BP	e	nitrogen utilization	7/116	142/8270255	1.76247832196126e-23	1	7	1.2017899057873343e-19	CANGA00130, KAZNA02798, LACTC04453, VANPO01404, YEAST00617, YEAST01370, YEAST05206	Apc9
GO:0072488	BP	e	ammonium transmembrane transport	7/116	3292/8270255	7.063288434176862e-14	7	7	3.2108532007028984e-10	CANGA00130, KAZNA02798, LACTC04453, VANPO01404, YEAST00617, YEAST01370, YEAST05206	Apc9
GO:0008380	BP	e	RNA splicing	9/116	16183/8270255	2.6501507854667045e-12	8	9	9.035357834200546e-09	ASHGO03522, CANGA02476, KLULA01425, LACTC04431, VANPO03724, YEASA03691, YEAST02620, YEASV01583, ZYGRO02902	Apc9
GO:0015696	BP	e	ammonium transport	7/116	8058/8270255	3.5331272237516686e-11	6	7	9.636604502782676e-08	CANGA00130, KAZNA02798, LACTC04453, VANPO01404, YEAST00617, YEAST01370, YEAST05206	Apc9
GO:0006397	BP	e	mRNA processing	9/116	33224/8270255	1.4097720083257373e-09	8	9	3.204294293923707e-06	ASHGO03522, CANGA02476, KLULA01425, LACTC04431, VANPO03724, YEASA03691, YEAST02620, YEASV01583, ZYGRO02902	Apc9
GO:0061395	BP	e	positive regulation of transcription from RNA polymerase II promoter in response to arsenic-containing substance	2/116	8/8270255	5.460748360635988e-09	13	2	1.1457070118180505e-05	KLULA01232, YEAST06347	Apc9
GO:0055085	BP	e	transmembrane transport	18/116	446605/8270255	5.220976514880678e-05	4	18	0.0569608537773482	ASHGO02713, CANAL02009, CANGA00130, CANTE03429, DEBHA01679, KAZNA02798, KAZNA05074, LACTC04453, PICGU04131, PICST04815, SPAPN02608, VANPO01404, YARLI02511, YEASA02649, YEAST00617, YEAST01370, YEASV00522, ZYGRO00159	Apc9
GO:0008154	BP	e	actin polymerization or depolymerization	2/116	833/8270255	6.707201562325665e-05	5	2	0.0703611240817048	CANAW02659, LODEL01926	Apc9
GO:0016021	CC	e	integral component of membrane	95/116	2961385/8270255	2.810219238851448e-24	3	95	2.5549576579891085e-20	ASHGO02713, ASHGO03357, CANAL01625, CANAL02009, CANAL02727, CANAL02729, CANAL03618, CANAL05724, CANAL05725, CANAL06372, CANAL06373, CANAW03923, CANAW03924, CANAW04348, CANAW04350, CANGA00130, CANGA03897, CANGA04286, CANTE00106, CANTE01456, CANTE03429, DEBHA01679, DEBHA01996, DEBHA01997, DEBHA03988, DEBHA04786, DEBHA05341, DEKBR03045, DEKBR03046, DEKBR04207, DEKBR04348, DEKBR05486, KAZNA02798, KAZ…	Apc9
GO:0016020	CC	e	membrane	77/116	2177625/8270255	2.2051748615924386e-19	1	77	1.2029228869986752e-15	ASHGO02713, ASHGO03357, CANAL02727, CANAL02729, CANAL05724, CANAL06372, CANAW03923, CANAW03924, CANAW04348, CANAW04350, CANGA00130, CANGA03897, CANGA04286, DEBHA01679, DEBHA01996, DEBHA01997, DEBHA03988, DEBHA04786, DEBHA05341, KAZNA02798, KAZNA04826, KAZNA05074, KLULA01347, KLULA01753, KLULA04714, LACTC04453, LODEL00572, LODEL01905, LODEL02140, LODEL02210, LODEL02211, LODEL04785, PICGU01016, PIC…	Apc9
GO:0005681	CC	e	spliceosomal complex	9/116	17415/8270255	5.05696256652916e-12	5	9	1.5325406000231426e-08	ASHGO03522, CANGA02476, KLULA01425, LACTC04431, VANPO03724, YEASA03691, YEAST02620, YEASV01583, ZYGRO02902	Apc9
GO:0071006	CC	e	U2-type catalytic step 1 spliceosome	3/116	84/8270255	2.559550094964494e-10	7	3	6.346520803650598e-07	VANPO03724, YEAST02620, ZYGRO02902	Apc9
GO:0071008	CC	e	U2-type post-mRNA release spliceosomal complex	3/116	405/8270255	2.9424252148346343e-08	7	3	5.35030984897431e-05	VANPO03724, YEAST02620, ZYGRO02902	Apc9
GO:0071004	CC	e	U2-type prespliceosome	3/116	725/8270255	1.6879329225713567e-07	7	3	0.00028773981539458596	VANPO03724, YEAST02620, ZYGRO02902	Apc9
GO:0071007	CC	e	U2-type catalytic step 2 spliceosome	3/116	1304/8270255	9.781332121107326e-07	7	3	0.0014041359663326438	VANPO03724, YEAST02620, ZYGRO02902	Apc9
GO:0000974	CC	e	Prp19 complex	3/116	1478/8270255	1.42210789883773e-06	2	3	0.0019393996470399542	VANPO03724, YEAST02620, ZYGRO02902	Apc9
GO:0015123	MF	e	acetate transmembrane transporter activity	13/116	970/8270255	3.989933569058185e-35	8	13	5.4412719048031e-31	ASHGO02713, CANAL02009, CANTE03429, DEBHA01679, KAZNA05074, PICGU04131, PICST04815, SPAPN02608, YARLI02511, YEASA02649, YEAST00617, YEASV00522, ZYGRO00159	Apc9
GO:0008519	MF	e	ammonium transmembrane transporter activity	7/116	4594/8270255	7.18442673867988e-13	5	7	2.799360561392768e-09	CANGA00130, KAZNA02798, LACTC04453, VANPO01404, YEAST00617, YEAST01370, YEAST05206	Apc9
GO:0003779	MF	e	actin binding	8/116	30179/8270255	1.406228276797792e-08	4	8	2.7396340178328415e-05	CANAL02133, CANAW02659, DEBHA01781, DEKBR03502, KOMPG03863, LODEL01926, PICST04799, YARLI03595	Apc9
GO:0022857	MF	e	transmembrane transporter activity	13/116	148211/8270255	1.9365365980543156e-07	2	13	0.000310700210070185	ASHGO02713, CANAL02009, CANTE03429, DEBHA01679, KAZNA05074, PICGU04131, PICST04815, SPAPN02608, YARLI02511, YEASA02649, YEAST00617, YEASV00522, ZYGRO00159	Apc9
GO:0055114	BP	p	oxidation-reduction process	0/116	802703/8270255	1.197640220640706e-05	2	0	0.01361129628686645		Apc9
GO:0005737	CC	p	cytoplasm	2/116	1257577/8270255	1.8210958475259356e-06	3	2	0.0023652566305366616	KLULA01232, YEAST06347	Apc9
GO:0005524	MF	p	ATP binding	0/116	991579/8270255	8.444149553554356e-07	8	0	0.001279523217073306		Apc9
GO:0046872	MF	p	metal ion binding	0/116	910532/8270255	2.009253369780955e-06	4	0	0.002491017530035252		Apc9
GO:0016740	MF	p	transferase activity	0/116	801501/8270255	1.1976942653887984e-05	2	0	0.01361129628686645		Apc9
GO:0016787	MF	p	hydrolase activity	0/116	707791/8270255	7.314283692708742e-05	2	0	0.0738878102661596		Apc9
# GO	NS	enrichment	name	ratio_in_study	ratio_in_pop	p_uncorrected	depth	study_count	p_fdr_bh	study_items	Hsk3 Duo1
GO:0048309	BP	e	endoplasmic reticulum inheritance	4/46	140/8270255	1.2826479752881622e-14	5	4	1.7492111762992313e-10	CANGA04301, KLULA02900, LACTC04606, ZYGRO01801	Hsk3 Duo1
GO:0048313	BP	e	Golgi inheritance	4/46	140/8270255	1.2826479752881622e-14	5	4	1.7492111762992313e-10	CANGA04301, KLULA02900, LACTC04606, ZYGRO01801	Hsk3 Duo1
GO:0051645	BP	e	Golgi localization	4/46	316/8270255	3.4082078333303294e-13	4	4	2.3239717163521186e-09	CANGA04301, KLULA02900, LACTC04606, ZYGRO01801	Hsk3 Duo1
GO:0000001	BP	e	mitochondrion inheritance	4/46	501/8270255	2.1670336819617257e-12	6	4	8.856549694837485e-09	CANGA04301, KLULA02900, LACTC04606, ZYGRO01801	Hsk3 Duo1
GO:0051646	BP	e	mitochondrion localization	4/46	507/8270255	2.2729916723689236e-12	4	4	8.856549694837485e-09	CANGA04301, KLULA02900, LACTC04606, ZYGRO01801	Hsk3 Duo1
GO:0060962	BP	e	regulation of ribosomal protein gene transcription by RNA polymerase II	2/46	38/8270255	2.127318268660717e-08	11	2	5.2747823434291864e-05	CANAW04793, CANTE04686	Hsk3 Duo1
GO:0010723	BP	e	positive regulation of transcription from RNA polymerase II promoter in response to iron	1/46	1/8270255	5.56210177316177e-06	13	1	0.01120193995560476	YEAST01724	Hsk3 Duo1
GO:0000131	CC	e	incipient cellular bud site	4/46	502/8270255	2.18443070222046e-12	3	4	8.856549694837485e-09	CANGA04301, KLULA02900, LACTC04606, ZYGRO01801	Hsk3 Duo1
GO:0005934	CC	e	cellular bud tip	4/46	685/8270255	7.591981592893992e-12	3	4	2.5883912243272955e-08	CANGA04301, KLULA02900, LACTC04606, ZYGRO01801	Hsk3 Duo1
GO:0005935	CC	e	cellular bud neck	4/46	1184/8270255	6.78776554278475e-11	3	4	2.0570700575494895e-07	CANGA04301, KLULA02900, LACTC04606, ZYGRO01801	Hsk3 Duo1
GO:0005739	CC	e	mitochondrion	10/46	103980/8270255	2.6606815684206944e-10	5	10	7.257008977867444e-07	ASHGO00130, CANGA00802, CANGA04301, KLULA02783, KLULA02900, LACTC02465, LACTC04606, VANPO00762, ZYGRO01801, ZYGRO02274	Hsk3 Duo1
GO:0008017	MF	e	microtubule binding	9/46	29949/8270255	1.0445056174791903e-13	5	9	9.49629690558164e-10	CANAL02490, CANAW04116, DEBHA02613, KLULA03817, LACTC04339, PICGU02199, PICST01658, SPAPN04279, ZYGRO04213	Hsk3 Duo1
GO:0003924	MF	e	GTPase activity	7/46	79288/8270255	2.870523011028824e-07	7	7	0.0006524459593817599	ASHGO01580, CANGA04301, KAZNA01166, KLULA02900, LACTC04606, VANPO04850, ZYGRO01801	Hsk3 Duo1
GO:0003700	MF	e	DNA-binding transcription factor activity	9/46	238384/8270255	5.7498500230418556e-06	2	9	0.01120193995560476	CANGA03379, KAZNA03432, KLULA03817, LACTC04339, VANPO00156, YEASA00109, YEAST01724, YEASV00683, ZYGRO04213	Hsk3 Duo1
GO:0005525	MF	e	GTP binding	7/46	132375/8270255	8.330614482899141e-06	8	7	0.015147834001404938	ASHGO01580, CANGA04301, KAZNA01166, KLULA02900, LACTC04606, VANPO04850, ZYGRO01801	Hsk3 Duo1
# GO	NS	enrichment	name	ratio_in_study	ratio_in_pop	p_uncorrected	depth	study_count	p_fdr_bh	study_items	Ndc10
GO:0006562	BP	e	proline catabolic process	4/38	684/8270255	3.415909615866802e-12	10	4	4.658446738638351e-08	YEASA02342, YEASO00784, YEAST04028, YEASV00266	Ndc10
GO:0006560	BP	e	proline metabolic process	4/38	1020/8270255	1.6922372106620848e-11	9	4	1.5385256640269456e-07	YEASA02342, YEASO00784, YEAST04028, YEASV00266	Ndc10
GO:0035091	MF	e	phosphatidylinositol binding	7/38	10299/8270255	5.655257729847301e-14	5	7	1.5424715458158512e-09	CANAL01511, CANAW02067, CANTE00766, DEBHA00085, LODEL01141, PICST01388, SPAPN03015	Ndc10
GO:0004657	MF	e	proline dehydrogenase activity	4/38	1583/8270255	9.819522894495348e-11	4	4	6.695687173684016e-07	YEASA02342, YEASO00784, YEAST04028, YEASV00266	Ndc10
# GO	NS	enrichment	name	ratio_in_study	ratio_in_pop	p_uncorrected	depth	study_count	p_fdr_bh	study_items	Apc15
GO:0042325	BP	e	regulation of phosphorylation	34/49	1235/8270255	8.288919785442604e-119	7	34	2.2608028714794704e-114	AEDAE00750, ANODA10065, ANOGA08614, APIME04635, BOMIM12842, CAPTE15218, CULQU10146, DAPPU00882, DENPD03784, DROAN06297, DROBM02585, DROBP02084, DROEL12827, DROER13787, DROEU02161, DROFC09390, DROGR14526, DROKI00683, DROME02104, DROMO10190, DROPE07836, DROPS03072, DROSE09746, DROSI01436, DROVI08552, DROWI11282, DROYA00911, LINUN15763, MEGSC07278, NASVI16174, PEDHC05919, SCHMA10177, STRMM02039, TRI…	Apc15
[truncated: 1,197 more rows]
