# Supplementary material for: Scalable phylogenetic profiling using MinHash uncovers likely eukaryotic sexual reproduction genes
Source: PLoS Comput Biol. 2020 Jul 22;16(7):e1007553. doi: 10.1371/journal.pcbi.1007553 (PMC7423146; doi:10.1371/journal.pcbi.1007553)
Supplement: S2 Data — (CSV) [file pcbi.1007553.s002.csv]

# GO	NS	enrichment	name	ratio_in_study	ratio_in_pop	p_uncorrected	depth	study_count	p_fdr_bh	study_items
GO:0051016	BP	e	barbed-end actin filament capping	456/1320	1527/8270255	0.0	13	456	0.0	ACYPI26762, AEDAE08736, AGABI06201, AILME10132, AILME13784, AILME14630, AMBTC14768, AMPQE25296, ANAPL00802, ANAPL02178, ANAPL04078, ANOCA06394, ANOCA06746, ANODA06561, ANOGA01458, APIME09983, ARAAL05046, ARALY08929, ARATH17947, ASHGO00602, ASPAC03175, ASPCL04411, ASPFN08644, ASPFU07963, ASPGL07848, ASPOR04320, ASPTN09508, ASTMX22126, ATTCE09750, AURAN00089, AURAN00709, AURPU06821, AURST15672, BAT…
GO:0051693	BP	e	actin filament capping	310/1320	1268/8270255	0.0	12	310	0.0	ACYPI26762, AEDAE08736, AILME10132, AILME13784, AILME14630, AMBTC14768, AMPQE25296, ANAPL00802, ANAPL02178, ANAPL04078, ANOCA06394, ANOCA06746, ANODA06561, ANOGA01458, APIME09983, ARAAL05046, ARATH17947, ASHGO00602, ASPCL04411, ASPFN08644, ASPFU07963, ASPOR04320, ASPTN09508, ASTMX22126, AURAN00089, AURAN00709, BATDJ05691, BLUGR05318, BOMMO12630, BOVIN14082, BOVIN14972, BOVIN16161, BRADI01810, BRA…
GO:0007097	BP	e	nuclear migration	107/1320	949/8270255	3.4399818620360604e-265	5	107	1.3403643612433364e-261	ACYPI26525, AEDAE08762, AILME18764, ANODA09240, ANOGA01434, APIME05246, ASTMX08705, BOVIN09077, BRADI04325, BRUMA06078, CAEBE18970, CAEBR08993, CAEEL09234, CAEJA16705, CAERE23987, CALJA19209, CANLF06974, CAVPO10153, CHILA13424, CHLSB09190, CULQU14244, DANPL09541, DANRE14202, DAPPU19039, DASNO13953, DROAN11000, DROER11130, DROGR02499, DROME11746, DROMO04621, DROPE03713, DROPS04540, DROSE14212, DRO…
GO:0006470	BP	e	protein dephosphorylation	196/1320	35525/8270255	1.154309563527407e-227	7	196	3.498199260578892e-224	ACYPI33077, AEDAE00557, AGABI01264, AGABI05460, AILME10002, AILME10004, AMPQE09903, ANAPL00088, ANAPL00089, ANAPL00090, ANOCA17849, ANODA04194, ANOGA08946, APIME03443, ASTMX07640, ASTMX07642, BOMIM09234, BOMMO02668, BOVIN12875, CALJA04978, CAMFO02575, CAPO304213, CAVPO12611, CHICK11930, CHICK11931, CHILA10402, CHILA10404, CHLSB17787, CHLSB17789, COPCI00674, COPCI11420, CULQU03042, DANPL10073, DAN…
GO:0035335	BP	e	peptidyl-tyrosine dephosphorylation	133/1320	13746/8270255	1.2613613887218793e-185	8	133	3.440363187738926e-182	ACYPI33077, AEDAE00557, AILME10002, AILME10004, ANAPL00088, ANAPL00089, ANAPL00090, ANOCA17849, ANODA04194, ANOGA08946, APIME03443, ASTMX07640, ASTMX07642, BOMMO02668, BOVIN12875, CALJA04978, CAPO304213, CAVPO12611, CHICK11930, CHICK11931, CHLSB17787, CHLSB17789, CULQU03042, DANRE05200, DANRE05202, DANRE05203, DANRE17508, DROAN01185, DROER05230, DROFC12548, DROGR05162, DROME21590, DROMO02839, DRO…
GO:0050992	BP	e	dimethylallyl diphosphate biosynthetic process	74/1320	1493/8270255	3.898819590105231e-156	7	74	7.595736022865728e-153	AEGTA31358, AMBTC11719, ARATH30527, AURAN03243, BABBI00299, BABBO00163, BRADI00990, BRANA58281, BRAOL00433, BRAOL18704, BRARP00380, BRARP29350, CHLRE00478, CHLVA03997, CHOCR03271, CUCSA04774, CUCSA22168, ECTSI06470, EIMMA04601, GALSU04807, GOSHI26277, GOSRA13832, GOSRA39983, GOSRA52753, GUITH17099, MAIZE05647, MANES17121, MANES23618, MICPC03733, MUSAM13527, MUSAM27463, NICAT02819, ORYBR15964, ORY…
GO:0019288	BP	e	isopentenyl diphosphate biosynthetic process, methylerythritol 4-phosphate pathway	95/1320	8109/8270255	2.357090922058414e-140	8	95	4.285976993276216e-137	AEGTA31358, AMBTC11719, ARALY24551, ARATH30527, AURAN03243, BABBI00299, BABBO00163, BRADI00990, BRANA00269, BRANA28161, BRANA43033, BRANA58281, BRAOL00433, BRAOL18704, BRARP00380, BRARP29350, CHEQI31094, CHEQI35544, CHLRE00478, CHLVA03997, CHOCR03271, COCAP18231, CUCSA04774, CUCSA22168, ECTSI06470, EIMMA04601, ERATE09449, ERATE23940, GALSU04807, GOSHI05151, GOSHI23592, GOSHI26277, GOSHI57902, GOS…
GO:0016311	BP	e	dephosphorylation	141/1320	39101/8270255	9.374601090980186e-138	5	141	1.5980765297280285e-134	ACYPI33077, AEDAE00557, AILME10002, AILME10004, AMPQE09903, ANAPL00088, ANAPL00089, ANAPL00090, ANOCA17849, ANODA04194, ANOGA08946, APIME03443, ASTMX07640, ASTMX07642, BOMMO02668, BOVIN12875, CALJA04978, CAMFO02575, CAPO304213, CAVPO12611, CHICK11930, CHICK11931, CHLSB17787, CHLSB17789, CULQU03042, DANRE05200, DANRE05202, DANRE05203, DANRE17508, DROAN01185, DROER05230, DROFC12548, DROGR05162, DRO…
GO:0034329	BP	e	cell junction assembly	47/1320	265/8270255	5.807085647002836e-127	4	47	9.31695653070602e-124	AILME13784, ANAPL04078, ANOCA06394, BOVIN14082, CALJA19983, CANLF05452, CAVPO17783, CHICK07997, CHILA09803, CHLSB08558, CHOHO11024, DIPOR10194, ECHTE15536, ERIEU13072, FELCA09490, FICAL03518, FUKDA10449, GORGO01077, HORSE15729, HUMAN01427, ICTTR12211, JACJA12441, LOXAF15325, MACMU01336, MELGA08359, MONDO03081, MOUSE31066, MUSPF06004, MYOLU07326, NANGA05799, NOMLE09040, OTOGA08681, PANPA02201, PAN…
GO:0007275	BP	e	multicellular organism development	114/1320	68244/8270255	2.039168708897642e-75	3	114	2.6484917397706277e-72	ACYPI26525, AEDAE08762, AILME18764, ANAPL12778, ANOCA13452, ANODA09240, ANOGA01434, APIME05246, ASTMX08705, BOVIN09077, BRADI04325, BRUMA06078, CAEBE18970, CAEBR08993, CAEEL09234, CAEJA16705, CAERE23987, CALJA19209, CANLF06974, CAVPO10153, CHICK07309, CHILA13424, CHLSB09190, CULQU14244, DANPL09541, DANRE14202, DAPPU19039, DASNO13953, DROAN11000, DROER11130, DROGR02499, DROME11746, DROMO04621, DRO…
GO:0051301	BP	e	cell division	117/1320	121349/8270255	1.0493389046139552e-52	2	117	1.100796870128678e-49	ACYPI26525, AEDAE08762, AILME18764, ANAPL12778, ANOCA13452, ANODA09240, ANOGA01434, APIME05246, ASTMX08705, BOVIN09077, BRADI04325, BRUMA06078, CAEBE18970, CAEBR08993, CAEEL09234, CAEJA16705, CAERE23987, CALJA19209, CANLF06974, CAVPO10153, CHICK07309, CHILA13424, CHLSB09190, CULQU14244, DANPL09541, DANRE14202, DAPPU19039, DASNO13953, DROAN11000, DROER11130, DROGR02499, DROME11746, DROMO04621, DRO…
GO:0007286	BP	e	spermatid development	26/1320	2403/8270255	1.7837048348273323e-38	5	26	1.520329667809859e-35	ANAPL00802, ANOCA06746, BOVIN16161, CALJA20887, CHICK00751, CHLSB02015, FELCA07688, GORGO04629, HORSE16461, HUMAN06094, ICTTR16976, LOXAF19146, MACMU04068, MELGA00754, MONDO14173, MOUSE41880, MUSPF12070, NOMLE07652, PANTR05309, PAPAN03095, PELSI13161, PIGXX13547, PONAB02129, RABIT12206, RATNO15539, SHEEP14828
GO:0030036	BP	e	actin cytoskeleton organization	38/1320	10748/8270255	1.6728694712048277e-37	5	38	1.3419857302091668e-34	AMBTC14768, BRADI01810, BRAOL14703, CUCSA03970, DROAN07504, DROER07362, DROGR09125, DROME07456, DROMO07188, DROPE03087, DROPS12100, DROSE05457, DROSI04827, DROVI02322, DROWI10079, DROYA04226, LEPMJ05183, LUPAN09314, MEDTR23491, NEUCR02768, ORYBR25451, ORYGL24146, ORYNI26667, ORYPU26715, ORYRU31678, ORYSI31071, PRUPE17851, SCHCR04050, SCHJY04663, SCHOY03384, SCHPO01898, SETIT08394, SOLTU05315, SOR…
GO:0051490	BP	e	negative regulation of filopodium assembly	12/1320	61/8270255	4.496159329934691e-34	9	12	3.227177519051808e-31	DROAN07504, DROER07362, DROGR09125, DROME07456, DROMO07188, DROPE03087, DROPS12100, DROSE05457, DROSI04827, DROVI02322, DROWI10079, DROYA04226
GO:0007015	BP	e	actin filament organization	32/1320	7897/8270255	1.2267462235354385e-33	4	32	8.579359806904893e-31	AMBTC14768, BRADI01810, BRAOL14703, CUCSA03970, DROAN07504, DROER07362, DROGR09125, DROME07456, DROMO07188, DROPE03087, DROPS12100, DROSE05457, DROSI04827, DROVI02322, DROWI10079, DROYA04226, LUPAN09314, MEDTR23491, ORYBR25451, ORYGL24146, ORYNI26667, ORYPU26715, ORYRU31678, ORYSI31071, PRUPE17851, SETIT08394, SOLTU05315, SORBI26533, THECC19239, WHEAT119074, WHEAT28895, WHEAT58228
GO:0009987	BP	e	cellular process	65/1320	59430/8270255	1.0447613370740355e-32	1	65	7.123966367173579e-30	ACYPI26525, AEDAE08762, AILME18764, ANODA09240, ANOGA01434, APIME05246, ATTCE09750, CALJA19209, CANLF06974, CAVPO10153, CHILA13424, CHLSB09190, CULQU14244, DANPL09541, DAPPU19039, DASNO13953, DROAN11000, DROER11130, DROGR02499, DROME11746, DROMO04621, DROPE03713, DROPS04540, DROSE14212, DROSI07597, DROVI07804, DROWI09055, DROYA07696, FELCA08837, FUKDA08358, HELME10068, HORSE08644, ICTTR08886, IXO…
GO:0061371	BP	e	determination of heart left/right asymmetry	15/1320	582/8270255	1.7908791261011485e-28	6	15	1.1913714186441177e-25	ASTMX08705, CIOIN16088, CIOSA05532, DANRE14202, GASAC05782, LATCH17000, LEPOC14517, ORENI02542, ORYLA02242, PETMA03758, POEFO08950, TAKRU14908, TETNG09363, XENTR05461, XIPMA09978
GO:0007294	BP	e	germarium-derived oocyte fate determination	12/1320	200/8270255	1.5446965523731401e-27	5	12	1.0031332968089857e-24	DROAN07504, DROER07362, DROGR09125, DROME07456, DROMO07188, DROPE03087, DROPS12100, DROSE05457, DROSI04827, DROVI02322, DROWI10079, DROYA04226
GO:0010591	BP	e	regulation of lamellipodium assembly	12/1320	209/8270255	2.6551026738458108e-27	8	12	1.6841378006777788e-24	DROAN07504, DROER07362, DROGR09125, DROME07456, DROMO07188, DROPE03087, DROPS12100, DROSE05457, DROSI04827, DROVI02322, DROWI10079, DROYA04226
GO:0051647	BP	e	nucleus localization	11/1320	179/8270255	1.774089205167469e-25	4	11	1.0295379376796322e-22	DROAN11000, DROER11130, DROGR02499, DROME11746, DROMO04621, DROPE03713, DROPS04540, DROSE14212, DROSI07597, DROVI07804, DROYA07696
GO:0051489	BP	e	regulation of filopodium assembly	12/1320	428/8270255	1.651664624808701e-23	8	12	8.83316718463869e-21	DROAN07504, DROER07362, DROGR09125, DROME07456, DROMO07188, DROPE03087, DROPS12100, DROSE05457, DROSI04827, DROVI02322, DROWI10079, DROYA04226
GO:0035220	BP	e	wing disc development	12/1320	511/8270255	1.4042571675658e-22	6	12	7.365598893337923e-20	DROAN07504, DROER07362, DROGR09125, DROME07456, DROMO07188, DROPE03087, DROPS12100, DROSE05457, DROSI04827, DROVI02322, DROWI10079, DROYA04226
GO:0050775	BP	e	positive regulation of dendrite morphogenesis	11/1320	378/8270255	7.582479895079356e-22	11	11	3.760220711605263e-19	DROAN11000, DROER11130, DROGR02499, DROME11746, DROMO04621, DROPE03713, DROPS04540, DROSE14212, DROSI07597, DROVI07804, DROYA07696
GO:0046329	BP	e	negative regulation of JNK cascade	12/1320	677/8270255	4.138820023141006e-21	12	12	2.01582707377091e-18	DROAN07504, DROER07362, DROGR09125, DROME07456, DROMO07188, DROPE03087, DROPS12100, DROSE05457, DROSI04827, DROVI02322, DROWI10079, DROYA04226
GO:0035046	BP	e	pronuclear migration	8/1320	83/8270255	1.6091301866407343e-20	6	8	7.56707342079759e-18	BRUMA06078, CAEBE18970, CAEBR08993, CAEEL09234, CAERE23987, ONCVO01101, PRIPA02605, STRRB08204
GO:0030837	BP	e	negative regulation of actin filament polymerization	12/1320	1094/8270255	1.2819902955428453e-18	11	12	5.732177919824771e-16	DROAN07504, DROER07362, DROGR09125, DROME07456, DROMO07188, DROPE03087, DROPS12100, DROSE05457, DROSI04827, DROVI02322, DROWI10079, DROYA04226
GO:0051932	BP	e	synaptic transmission, GABAergic	8/1320	166/8270255	4.858444714490089e-18	8	8	2.137323864318019e-15	BRUMA06078, CAEBE18970, CAEBR08993, CAEEL09234, CAERE23987, ONCVO01101, PRIPA02605, STRRB08204
GO:0110055	BP	e	negative regulation of actin filament annealing	6/1320	28/8270255	6.1394497195029084e-18	10	6	2.6579919222133623e-15	LEPMJ05183, NEUCR02768, SCHCR04050, SCHJY04663, SCHOY03384, SCHPO01898
GO:0040025	BP	e	vulval development	8/1320	276/8270255	2.9928869396339823e-16	5	8	1.255861404284875e-13	BRUMA06078, CAEBE18970, CAEBR08993, CAEEL09234, CAERE23987, ONCVO01101, PRIPA02605, STRRB08204
GO:1902404	BP	e	mitotic actomyosin contractile ring contraction	6/1320	100/8270255	1.923645461150254e-14	6	6	7.71579852248135e-12	LEPMJ05183, NEUCR02768, SCHCR04050, SCHJY04663, SCHOY03384, SCHPO01898
GO:0048489	BP	e	synaptic vesicle transport	8/1320	689/8270255	4.529462952313192e-13	6	8	1.7158486392269765e-10	BRUMA06078, CAEBE18970, CAEBR08993, CAEEL09234, CAERE23987, ONCVO01101, PRIPA02605, STRRB08204
GO:2000813	BP	e	negative regulation of barbed-end actin filament capping	6/1320	173/8270255	5.449999383574977e-13	12	6	2.0362840162603766e-10	LEPMJ05183, NEUCR02768, SCHCR04050, SCHJY04663, SCHOY03384, SCHPO01898
GO:0006364	BP	e	rRNA processing	43/1320	73407/8270255	1.1447090641844864e-12	9	43	4.10814996389893e-10	AMBTC20258, ARALY09973, ARATH19487, BRADI17002, BRARP19606, CHEQI17657, CHEQI23163, COCAP13319, CUCSA13713, ERATE33433, GOSHI27113, GOSHI58996, GOSRA15958, HORVV176094, LOTJA08538, LUPAN12748, MAIZE04304, MANES26493, MARPO20527, MUSAC00902, MUSAM09545, ORYBR27995, ORYGL26443, ORYLO04786, ORYNI34239, ORYPU29423, ORYRU34875, ORYSJ31211, PHYPA09454, POPTR40343, PRUPE19939, SELML29775, SETIT21985, SO…
GO:0044396	BP	e	actin cortical patch organization	6/1320	199/8270255	1.2726843021558932e-12	3	6	4.450315941192562e-10	LEPMJ05183, NEUCR02768, SCHCR04050, SCHJY04663, SCHOY03384, SCHPO01898
GO:0061936	BP	e	fusion of sperm to egg plasma membrane involved in double fertilization forming a zygote and endosperm	3/1320	3/8270255	4.056743910820807e-12	6	3	1.3660208662671297e-09	ARATH26614, BRAOL50779, BRARP40741
GO:0060271	BP	e	cilium assembly	16/1320	9855/8270255	1.4093618587748552e-11	6	16	4.522393493892256e-09	ASTMX08705, CHLVA00373, CIOIN16088, CIOSA05532, DANRE14202, GASAC05782, LATCH17000, LEPOC14517, ORENI02542, ORYLA02242, PETMA03758, POEFO08950, TAKRU14908, TETNG09363, XENTR05461, XIPMA09978
GO:1903475	BP	e	mitotic actomyosin contractile ring assembly	6/1320	314/8270255	1.988636950134993e-11	9	6	6.306985211038597e-09	LEPMJ05183, NEUCR02768, SCHCR04050, SCHJY04663, SCHOY03384, SCHPO01898
GO:2000601	BP	e	positive regulation of Arp2/3 complex-mediated actin nucleation	6/1320	485/8270255	2.6835547523637466e-10	13	6	8.043291853925405e-08	LEPMJ05183, NEUCR02768, SCHCR04050, SCHJY04663, SCHOY03384, SCHPO01898
GO:0040011	BP	e	locomotion	8/1320	1791/8270255	8.291223619900157e-10	1	8	2.355657544091425e-07	BRUMA06078, CAEBE18970, CAEBR08993, CAEEL09234, CAERE23987, ONCVO01101, PRIPA02605, STRRB08204
GO:0008654	BP	e	phospholipid biosynthetic process	21/1320	26545/8270255	4.620720582555026e-09	6	21	1.2478233058335478e-06	ARALY24551, BRANA00269, BRANA28161, BRANA43033, CHEQI31094, CHEQI35544, COCAP18231, ERATE09449, ERATE23940, GOSHI05151, GOSHI23592, GOSHI57902, KLEFL15786, LOTJA28065, MARPO16113, MICCC03863, MUSAC19458, MUSAC30566, ORYLO21204, ORYLO21205, VITVI20521
GO:0009792	BP	e	embryo development ending in birth or egg hatching	8/1320	2636/8270255	1.629445994450782e-08	5	8	4.314867912489813e-06	BRUMA06078, CAEBE18970, CAEBR08993, CAEEL09234, CAERE23987, ONCVO01101, PRIPA02605, STRRB08204
GO:0000902	BP	e	cell morphogenesis	12/1320	10348/8270255	1.8089761074476041e-07	4	12	4.366356046958709e-05	DROAN07504, DROER07362, DROGR09125, DROME07456, DROMO07188, DROPE03087, DROPS12100, DROSE05457, DROSI04827, DROVI02322, DROWI10079, DROYA04226
GO:0061077	BP	e	chaperone-mediated protein folding	8/1320	3681/8270255	2.0410790002445122e-07	3	8	4.883371029093778e-05	BRUMA06078, CAEBE18970, CAEBR08993, CAEEL09234, CAERE23987, ONCVO01101, PRIPA02605, STRRB08204
GO:0048235	BP	e	pollen sperm cell differentiation	3/1320	129/8270255	1.396680296324693e-06	4	3	0.0003148302072913719	ARATH26614, BRAOL50779, BRARP40741
GO:0009567	BP	e	double fertilization forming a zygote and endosperm	3/1320	152/8270255	2.2867232806909216e-06	3	3	0.0005112326023020072	ARATH26614, BRAOL50779, BRARP40741
GO:0045026	BP	e	plasma membrane fusion	3/1320	164/8270255	2.872278654794734e-06	5	3	0.0006299706927801389	ARATH26614, BRAOL50779, BRARP40741
GO:0002149	BP	e	hypochlorous acid biosynthetic process	2/1320	48/8270255	2.8573805959103522e-05	6	2	0.005688690200982106	MONDO01013, OCHPR07653
GO:0090305	BP	e	nucleic acid phosphodiester bond hydrolysis	29/1320	76483/8270255	3.2138348347344794e-05	6	29	0.006351981530245139	AMBTC20258, ARATH19487, BRADI17002, BRARP19606, CUCSA13713, GOSHI27113, GOSRA15958, LUPAN12748, MAIZE04304, MUSAM09545, ORYBR27995, ORYGL26443, ORYNI34239, ORYPU29423, ORYRU34875, ORYSJ31211, PHYPA09454, POPTR40343, PRUPE19939, SELML29775, SETIT21985, SOLLC09787, SOLTU12296, SOYBN07230, THECC22780, VITVI10589, WHEAT103390, WHEAT39004, WHEAT85638
GO:0007338	BP	e	single fertilization	4/1320	1306/8270255	6.607991172887392e-05	3	4	0.012344723235650933	ARATH26614, NEMVE18315, ORYSJ22678, ORYSJ33871
GO:0008290	CC	e	F-actin capping protein complex	439/1320	917/8270255	0.0	5	439	0.0	ACYPI26762, AEDAE08736, AGABI06201, AILME10132, AILME13784, AILME14630, AMBTC14768, AMPQE25296, ANAPL00802, ANAPL02178, ANAPL04078, ANOCA06394, ANOCA06746, ANODA06561, ANOGA01458, APIME09983, ARAAL05046, ARATH17947, ASHGO00602, ASPAC03175, ASPCL04411, ASPFN08644, ASPFU07963, ASPGL07848, ASPOR04320, ASPTN09508, ASTMX22126, ATTCE09750, AURAN00089, AURAN00709, AURPU06821, AURST15672, BATDE05691, BAT…
GO:0030863	CC	e	cortical cytoskeleton	161/1320	1252/8270255	0.0	6	161	0.0	ACYPI26762, AEDAE08736, AILME14630, AMBTC14768, ANAPL00802, ANAPL02178, ANOCA06746, ANOCA07239, ANODA06561, ANOGA01458, APIME09983, ARAAL05046, ARALY08929, ARATH17947, BOMIM05934, BOMMO12630, BOVIN14972, BOVIN16161, BRADI01810, BRANA38872, BRARP40353, CALJA20508, CALJA20887, CAMFO14247, CANLF03848, CAVPO14579, CHEQI38304, CHICK00233, CHICK00751, CHILA09090, CHLSB02015, CHLSB09905, COCAP02901, CUC…
GO:0005938	CC	e	cell cortex	109/1320	8718/8270255	4.467599505109836e-164	5	109	1.1077616045624616e-160	AGABI06201, ASHGO00602, ASPAC03175, ASPCL04411, ASPFN08644, ASPFU07963, ASPGL07848, ASPOR04320, ASPTN09508, AURPU06821, AURST15672, BATDE05691, BATDJ05691, BLUGR05318, BOTFB04853, BRUMA12652, CAEBE07662, CAEBR10639, CAEEL10684, CAERE12434, CANAL04027, CANAW03005, CANGA03123, CANTE01188, COLGR06630, COLSU10729, CONPW05870, COPCI04636, CRYPA07656, DEBHA03811, DEKBR03792, DICSQ10373, DOTSN01994, EME…
GO:0005874	CC	e	microtubule	109/1320	28063/8270255	9.39628257667913e-110	6	109	1.4237978182162404e-106	ACYPI26525, AEDAE08762, AILME18764, ANODA09240, ANOGA01434, APIME05246, ASTMX08705, BOVIN09077, BRADI04325, BRUMA06078, CAEBE18970, CAEBR08993, CAEEL09234, CAEJA16705, CAERE23987, CALJA19209, CANLF06974, CAVPO10153, CHILA13424, CHLSB09190, CULQU14244, DANPL09541, DANRE14202, DAPPU19039, DASNO13953, DROAN11000, DROER11130, DROGR02499, DROME11746, DROMO04621, DROPE03713, DROPS04540, DROSE14212, DRO…
GO:0071203	CC	e	WASH complex	49/1320	1201/8270255	1.4623770042505102e-99	4	49	2.0992806732069824e-96	AILME13784, ANAPL04078, ANOCA06394, ATTCE09750, BOVIN14082, CALJA19983, CANLF05452, CAVPO17783, CHICK07997, CHILA09803, CHLSB08558, CHOHO11024, DIPOR10194, DROME07456, ECHTE15536, ERIEU13072, FELCA09490, FICAL03518, FUKDA10449, GORGO01077, HORSE15729, HUMAN01427, ICTTR12211, JACJA12441, LOXAF15325, MACMU01336, MELGA08359, MONDO03081, MOUSE31066, MUSPF06004, MYOLU07326, NANGA05799, NOMLE09040, OTO…
GO:0005856	CC	e	cytoskeleton	106/1320	44740/8270255	4.752900378136514e-85	5	106	6.48176789068367e-82	AGABI06201, ANAPL12778, ANOCA13452, ASHGO00602, ASPAC03175, ASPCL04411, ASPFN08644, ASPFU07963, ASPGL07848, ASPOR04320, ASPTN09508, AURPU06821, AURST15672, BATDE05691, BATDJ05691, BLUGR05318, BOTFB04853, BOVIN09077, BOVIN14082, CANAL04027, CANAW03005, CANGA03123, CANTE01188, CHICK07309, COLGR06630, COLSU10729, CONPW05870, COPCI04636, CRYPA07656, DEBHA03811, DEKBR03792, DICSQ10373, DOTSN01994, EME…
GO:0000131	CC	e	incipient cellular bud site	33/1320	502/8270255	1.6310789686353186e-74	3	33	2.022167221342196e-71	ASPCL04411, ASPFN08644, ASPFU07963, ASPOR04320, ASPTN09508, BLUGR05318, CANGA03123, COLGR06630, COLSU10729, DEBHA03811, DOTSN01994, GIBM710425, HYPAI01297, HYPVG10904, KAZNA00525, KLULA04642, LACTC03313, LEPMJ05183, LODEL00166, NEOFI09918, NEUCR02768, NEUT907440, PARBA01251, PICGU05074, PICST04078, POSPM04475, SCLS107932, SPAPN02065, SPIPN08966, VERDV01574, YARLI03869, YEAST03706, ZYGRO01042
GO:0005934	CC	e	cellular bud tip	33/1320	685/8270255	6.051105582382533e-70	3	33	7.175821946064503e-67	ASPCL04411, ASPFN08644, ASPFU07963, ASPOR04320, ASPTN09508, BLUGR05318, CANGA03123, COLGR06630, COLSU10729, DEBHA03811, DOTSN01994, GIBM710425, HYPAI01297, HYPVG10904, KAZNA00525, KLULA04642, LACTC03313, LEPMJ05183, LODEL00166, NEOFI09918, NEUCR02768, NEUT907440, PARBA01251, PICGU05074, PICST04078, POSPM04475, SCLS107932, SPAPN02065, SPIPN08966, VERDV01574, YARLI03869, YEAST03706, ZYGRO01042
GO:0030479	CC	e	actin cortical patch	37/1320	1659/8270255	1.0125765058272402e-65	6	37	1.1507510081849158e-62	ASPCL04411, ASPFN08644, ASPFU07963, ASPOR04320, ASPTN09508, BLUGR05318, CANGA03123, COLGR06630, COLSU10729, DEBHA03811, DOTSN01994, GIBM710425, HYPAI01297, HYPVG10904, KAZNA00525, KLULA04642, LACTC03313, LEPMJ05183, LODEL00166, NEOFI09918, NEUCR02768, NEUT907440, PARBA01251, PICGU05074, PICST04078, POSPM04475, SCHCR04050, SCHJY04663, SCHOY03384, SCHPO01898, SCLS107932, SPAPN02065, SPIPN08966, VER…
GO:0005884	CC	e	actin filament	34/1320	2422/8270255	1.1266001768028225e-53	6	34	1.2291207928918792e-50	ASPCL04411, ASPFN08644, ASPFU07963, ASPOR04320, ASPTN09508, BLUGR05318, CANGA03123, COLGR06630, COLSU10729, DEBHA03811, DOTSN01994, GIBM710425, HYPAI01297, HYPVG10904, KAZNA00525, KLULA04642, LACTC03313, LEPMJ05183, LODEL00166, NEOFI09918, NEUCR02768, NEUT907440, PARBA01251, PICGU05074, PICST04078, POSPM04475, SCHJY04663, SCLS107932, SPAPN02065, SPIPN08966, VERDV01574, YARLI03869, YEAST03706, ZYG…
GO:0001669	CC	e	acrosomal vesicle	26/1320	1854/8270255	2.1926122102978047e-41	8	26	2.0621895874438835e-38	ANAPL00802, ANOCA06746, BOVIN16161, CALJA20887, CHICK00751, CHLSB02015, FELCA07688, GORGO04629, HORSE16461, HUMAN06094, ICTTR16976, LOXAF19146, MACMU04068, MELGA00754, MONDO14173, MOUSE41880, MUSPF12070, NOMLE07652, PANTR05309, PAPAN03095, PELSI13161, PIGXX13547, PONAB02129, RABIT12206, RATNO15539, SHEEP14828
GO:0005903	CC	e	brush border	23/1320	1427/8270255	3.603914142591431e-38	3	23	2.978689643611554e-35	ANAPL02178, BOVIN14972, CALJA20508, CHLSB09905, FICAL03644, GORGO18904, HORSE14659, HUMAN26861, ICTTR08126, LOXAF17819, MELGA00229, MONDO14534, MOUSE39058, MYOLU12540, OTOGA12061, PANTR41230, PELSI18263, PIGXX08337, PONAB14641, RABIT11495, RATNO14457, SARHA14210, TAEGU04273
GO:0005814	CC	e	centriole	22/1320	4071/8270255	2.916495031341792e-26	6	22	1.7677200439966084e-23	AILME18999, ANAPL03530, BOVIN05799, CHLSB02775, FICAL01986, GORGO05460, HORSE18578, HUMAN07367, LOXAF03836, MACMU05029, MELGA04781, MONDO05890, MOUSE37937, MUSPF13152, MYOLU16892, NOMLE14302, OTOGA06821, PANTR07221, PAPAN03912, PELSI03941, RATNO05739, SHEEP07287
GO:0015629	CC	e	actin cytoskeleton	24/1320	10030/8270255	2.2656541773643352e-20	6	24	1.0473850455527498e-17	ANOCA07239, ANOCA14594, ARALY08929, BRANA09923, CAEJA07559, CHEQI17120, CHEQI38304, COCAP02901, ERATE11836, ERATE24686, GADMO01438, GADMO05172, GADMO16335, GOSHI22929, GOSHI54541, HORVV28951, HUMAN01427, HUMAN26861, MARPO08708, MUSAC03490, ONCVO06690, ORYLO04447, PHYPA06862, VITVI18844
GO:0005634	CC	e	nucleus	172/1320	507610/8270255	4.30313153296339e-20	5	172	1.9561318760262742e-17	ACYPI26525, AEDAE08762, AEGTA06463, AGABI01264, AILME18764, AMBTC14768, ANAPL12778, ANOCA13452, ANODA09240, ANOGA01434, APIME05246, ASTMX08705, AURAN00950, BOVIN09077, BRADI01810, BRADI04325, BRAOL14703, BRUMA06078, CAEBE18970, CAEBR08993, CAEEL09234, CAEJA16705, CAERE23987, CALJA19209, CALJA23853, CANLF06974, CAVPO10153, CHICK07309, CHILA13424, CHLSB09190, COPCI11420, CUCSA03970, CULQU14244, DAN…
GO:0005813	CC	e	centrosome	22/1320	15430/8270255	2.981144532205734e-14	6	22	1.1784161900856724e-11	AILME18999, ANAPL03530, BOVIN05799, CHLSB02775, FICAL01986, GORGO05460, HORSE18578, HUMAN07367, LOXAF03836, MACMU05029, MELGA04781, MONDO05890, MOUSE37937, MUSPF13152, MYOLU16892, NOMLE14302, OTOGA06821, PANTR07221, PAPAN03912, PELSI03941, RATNO05739, SHEEP07287
GO:0032991	CC	e	protein-containing complex	64/1320	134401/8270255	4.580090600128819e-14	1	64	1.7845995874073362e-11	AILME10004, ANAPL00088, ANAPL04078, ANOCA06394, ANOCA07239, ANOCA14594, ANOCA17849, ARALY08929, BOVIN12875, BRANA09923, BRANA55155, BRAOL14703, BRARP11324, CAEJA07559, CALJA04978, CAVPO12611, CHEQI17120, CHEQI38304, CHICK11931, CHLSB17789, COCAP02901, ERATE11836, ERATE24686, FICAL01182, FICAL03518, GADMO01438, GADMO05172, GADMO16335, GOSHI22929, GOSHI54541, HORSE00490, HORVV28951, HUMAN03310, ICT…
GO:0009570	CC	e	chloroplast stroma	15/1320	5577/8270255	5.3161933341285446e-14	6	15	2.0422418758923386e-11	AEGTA31358, AMBTC11719, ARATH30527, BRADI00990, CHLRE00478, CHOCR03271, GALSU04807, MAIZE05647, ORYSJ17813, OSTLU03796, SORBI12139, TRIUA29811, WHEAT128267, WHEAT134656, WHEAT49414
GO:0005912	CC	e	adherens junction	11/1320	2642/8270255	1.2048229643188633e-12	3	11	4.267733292441169e-10	DROAN07504, DROER07362, DROGR09125, DROMO07188, DROPE03087, DROPS12100, DROSE05457, DROSI04827, DROVI02322, DROWI10079, DROYA04226
GO:0005829	CC	e	cytosol	115/1320	359830/8270255	4.849874823755261e-12	4	115	1.6131748270478628e-09	ACYPI26525, AEDAE08762, AILME18764, ANAPL12778, ANOCA13452, ANODA09240, ANOGA01434, APIME05246, ASTMX08705, BOVIN09077, BRADI04325, BRUMA06078, CAEBE18970, CAEBR08993, CAEEL09234, CAEJA16705, CAERE23987, CALJA19209, CANLF06974, CAVPO10153, CHICK07309, CHILA13424, CHLSB09190, CULQU14244, DANPL09541, DANRE14202, DAPPU19039, DASNO13953, DROAN11000, DROER11130, DROGR02499, DROME11746, DROMO04621, DRO…
GO:0099512	CC	e	supramolecular fiber	7/1320	1101/8270255	8.517585561668323e-10	3	7	2.395022125716531e-07	ANAPL12778, ANOCA13452, CHICK07309, FICAL14939, MELGA07808, PELSI05373, TAEGU06888
GO:0005869	CC	e	dynactin complex	7/1320	1798/8270255	2.4134076025967764e-08	6	7	6.269113558174008e-06	BRUMA12652, CAEBR10639, CAEEL10684, CAERE12434, DROME07456, PRIPA13586, TRISP06512
GO:0035267	CC	e	NuA4 histone acetyltransferase complex	9/1320	4104/8270255	3.2952503004379016e-08	9	9	8.479052070230544e-06	AMPQE25198, BRAFL26414, CAEBE18415, CAEBE24407, LEPOC14338, NEMVE07772, NEMVE08939, OOCBI11712, PETMA03260
GO:0016324	CC	e	apical plasma membrane	12/1320	8943/8270255	3.844908596751988e-08	4	12	9.800923549197241e-06	DROAN07504, DROER07362, DROGR09125, DROME07456, DROMO07188, DROPE03087, DROPS12100, DROSE05457, DROSI04827, DROVI02322, DROWI10079, DROYA04226
GO:0043231	CC	e	intracellular membrane-bounded organelle	22/1320	48223/8270255	1.756370453792408e-05	4	22	0.0035750003079990985	AILME18999, ANAPL03530, BOVIN05799, CHLSB02775, FICAL01986, GORGO05460, HORSE18578, HUMAN07367, LOXAF03836, MACMU05029, MELGA04781, MONDO05890, MOUSE37937, MUSPF13152, MYOLU16892, NOMLE14302, OTOGA06821, PANTR07221, PAPAN03912, PELSI03941, RATNO05739, SHEEP07287
GO:0009507	CC	e	chloroplast	15/1320	25908/8270255	2.7718992379312116e-05	6	15	0.005559084684895132	AEGTA31358, AMBTC11719, ARATH30527, BRADI00990, CHLRE00478, CHOCR03271, GALSU04807, MAIZE05647, ORYSJ17813, OSTLU03796, SORBI12139, TRIUA29811, WHEAT128267, WHEAT134656, WHEAT49414
GO:0000812	CC	e	Swr1 complex	4/1320	1422/8270255	9.155686284368148e-05	8	4	0.01698784649021369	BRAFL26414, CAEBE18415, CAEBE24407, NEMVE07772
GO:0003779	MF	e	actin binding	460/1320	30179/8270255	0.0	4	460	0.0	ACYPI26762, AEDAE08736, AGABI06201, AILME10132, AILME13784, AILME14630, AMBTC14768, AMPQE25296, ANAPL00802, ANAPL02178, ANAPL04078, ANOCA06394, ANOCA06746, ANOCA07239, ANOCA14594, ANODA06561, ANOGA01458, APIME09983, ARAAL05046, ARALY08929, ARATH17947, ASHGO00602, ASPAC03175, ASPCL04411, ASPFN08644, ASPFU07963, ASPGL07848, ASPOR04320, ASPTN09508, ASTMX22126, ATTCE09750, AURAN00089, AURAN00709, AUR…
GO:0008138	MF	e	protein tyrosine/serine/threonine phosphatase activity	172/1320	6988/8270255	2.7078528598456e-310	7	172	1.230944779204802e-306	ACYPI33077, AEDAE00557, AGABI01264, AGABI05460, AILME10002, AILME10004, AMPQE09903, ANAPL00088, ANAPL00089, ANAPL00090, ANOCA17849, ANODA04194, ANOGA08946, APIME03443, ASTMX07640, ASTMX07642, BOMMO02668, BOVIN12875, CALJA04978, CAMFO02575, CAPO304213, CAVPO12611, CHICK11930, CHICK11931, CHILA10402, CHILA10404, CHLSB17787, CHLSB17789, COPCI00674, COPCI11420, CULQU03042, DANRE05200, DANRE05202, DAN…
GO:0004725	MF	e	protein tyrosine phosphatase activity	187/1320	20580/8270255	6.939409291006008e-257	7	187	2.365904855152361e-253	ACYPI33077, AEDAE00557, AGABI01264, AGABI05460, AILME10002, AILME10004, ANAPL00088, ANAPL00089, ANAPL00090, ANOCA17849, ANODA04194, ANOGA08946, APIME03443, ASTMX07640, ASTMX07642, BOMIM09234, BOMMO02668, BOVIN12875, CALJA04978, CAMFO02575, CAPO304213, CAVPO12611, CHICK11930, CHICK11931, CHILA10402, CHILA10404, CHLSB17787, CHLSB17789, COPCI00674, COPCI11420, CULQU03042, DANPL10073, DANRE05200, DAN…
GO:0016791	MF	e	phosphatase activity	144/1320	27201/8270255	5.39787954210494e-164	5	144	1.2268930375909354e-160	ACYPI33077, AEDAE00557, AILME10002, AILME10004, AMPQE09903, ANAPL00088, ANAPL00089, ANAPL00090, ANOCA17849, ANOCA17850, ANOCA17851, ANOCA17852, ANODA04194, ANOGA08946, APIME03443, ASTMX07640, ASTMX07642, BOMMO02668, BOVIN12875, CALJA04978, CAMFO02575, CAPO304213, CAVPO12611, CHICK11930, CHICK11931, CHLSB17787, CHLSB17789, CULQU03042, DANRE05200, DANRE05202, DANRE05203, DANRE17508, DROAN01185, DRO…
GO:0051745	MF	e	4-hydroxy-3-methylbut-2-en-1-yl diphosphate reductase activity	74/1320	1280/8270255	3.3282293214515594e-161	5	74	6.982881134045483e-158	AEGTA31358, AMBTC11719, ARATH30527, AURAN03243, BABBI00299, BABBO00163, BRADI00990, BRANA58281, BRAOL00433, BRAOL18704, BRARP00380, BRARP29350, CHLRE00478, CHLVA03997, CHOCR03271, CUCSA04774, CUCSA22168, ECTSI06470, EIMMA04601, GALSU04807, GOSHI26277, GOSRA13832, GOSRA39983, GOSRA52753, GUITH17099, MAIZE05647, MANES17121, MANES23618, MICPC03733, MUSAM13527, MUSAM27463, NICAT02819, ORYBR15964, ORY…
GO:0051015	MF	e	actin filament binding	38/1320	12980/8270255	1.570001690229188e-34	5	38	1.1894943361389195e-31	ASPCL04411, ASPFN08644, ASPFU07963, ASPOR04320, ASPTN09508, BLUGR05318, CANGA03123, COLGR06630, COLSU10729, DEBHA03811, DICPU04467, DOTSN01994, GIBM710425, HYPAI01297, HYPVG10904, KAZNA00525, KLULA04642, LACTC03313, LEPMJ05183, LODEL00166, NEOFI09918, NEUCR02768, NEUT907440, PARBA01251, PICGU05074, PICST04078, POSPM04475, SCHCR04050, SCHJY04663, SCHOY03384, SCHPO01898, SCLS107932, SPAPN02065, SPI…
GO:0008408	MF	e	3'-5' exonuclease activity	43/1320	18896/8270255	1.8923819379307512e-34	6	43	1.3949923610016552e-31	AMBTC20258, ARALY09973, ARATH19487, BRADI17002, BRARP19606, CHEQI17657, CHEQI23163, COCAP13319, CUCSA13713, ERATE33433, GOSHI27113, GOSHI58996, GOSRA15958, HORVV176094, LOTJA08538, LUPAN12748, MAIZE04304, MANES26493, MARPO20527, MUSAC00902, MUSAM09545, ORYBR27995, ORYGL26443, ORYLO04786, ORYNI34239, ORYPU29423, ORYRU34875, ORYSJ31211, PHYPA09454, POPTR40343, PRUPE19939, SELML29775, SETIT21985, SO…
GO:0004721	MF	e	phosphoprotein phosphatase activity	34/1320	18703/8270255	1.798255280360677e-24	6	34	9.809482554367493e-22	BOMIM09234, BOVIN12875, CHICK11931, DANPL10073, DICDI10680, DROBM11558, DROBP09153, DROEL10602, DROEU12702, DROKI08132, DRORH06941, DROTK06030, GADMO18483, GADMO18484, GADMO18485, GADMO19105, GADMO19106, HORSE00490, HUMAN03310, HUMAN03311, ICHMU02250, IXOSC20371, LINHU12551, MELCN07459, MOUSE11083, NOTFU04449, NOTFU04450, NOTFU19801, NOTFU19803, NOTFU19804, PANTR00947, PEDHC02364, RATNO07320, TET…
GO:0046429	MF	e	4-hydroxy-3-methylbut-2-en-1-yl diphosphate synthase activity	14/1320	1410/8270255	6.981409416866405e-21	5	14	3.3406656464040558e-18	AEGTA31358, AMBTC11719, ARATH30527, BRADI00990, CHLRE00478, CHOCR03271, GALSU04807, MAIZE05647, OSTLU03796, SORBI12139, TRIUA29811, WHEAT128267, WHEAT134656, WHEAT49414
GO:0016758	MF	e	transferase activity, transferring hexosyl groups	23/1320	23276/8270255	1.2399069299925744e-11	4	23	4.02600732327946e-09	AEGTA23812, AMBTC15018, GOSHI25243, GOSRA56516, MEDTR25789, MUSAM03459, MUSAM08320, MUSAM14009, NICAT18507, POPTR22368, POPTR36717, POPTR36718, PRUPE00808, PRUPE12519, SELML01996, SELML02392, SELML04125, SELML04126, SOLLC11330, SOLTU14932, THECC12830, TRIUA18198, WHEAT45706
GO:0005515	MF	e	protein binding	123/1320	422965/8270255	4.015502460534049e-10	2	123	1.1528718906428021e-07	ACYPI26525, AEDAE08762, AILME18764, ANAPL12778, ANOCA13452, ANODA09240, ANOGA01434, APIME05246, ASTMX08705, BOVIN09077, BRADI04325, BRUMA06078, CAEBE18970, CAEBR08993, CAEEL09234, CAEJA16705, CAERE23987, CALJA19209, CANLF06974, CAVPO10153, CHICK07309, CHICK07997, CHILA13424, CHLSB09190, CULQU14244, DANPL09541, DANRE14202, DAPPU19039, DASNO13953, DICDI02351, DROAN11000, DROER11130, DROGR02499, DRO…
GO:0004532	MF	e	exoribonuclease activity	5/1320	723/8270255	1.5177748437582225e-07	6	5	3.6961882913844216e-05	GOSHI27113, HORVV176094, ORYLO04786, SELML29775, WHEAT103390
GO:0042803	MF	e	protein homodimerization activity	26/1320	51112/8270255	4.5037031971062244e-07	4	26	0.00010589526267333816	AILME10004, ANAPL00088, ANOCA17849, BOVIN12875, CALJA04978, CAVPO12611, CHICK11931, CHLSB17789, FICAL01182, HORSE00490, HUMAN03310, ICTTR00246, LOXAF15763, MELGA12520, MOUSE11083, MUSPF06074, MYOLU05921, NOMLE11048, OTOGA17072, PANTR00947, PELSI08037, PONAB00271, RABIT06679, RATNO07320, SHEEP12909, TAEGU11171
GO:0006355	BP	p	regulation of transcription, DNA-templated	13/1320	570260/8270255	2.7160971213537218e-25	9	13	1.5433656038525576e-22	CALJA23853, DICDI00215, IXOSC05550, IXOSC08483, LATCH19453, LEPOC14338, MONBE00006, MYOLU03320, NEMVE07306, ORNAN04797, PETMA03260, PRIPA02257, SCLS110966
GO:0006351	BP	p	transcription, DNA-templated	8/1320	449157/8270255	5.20852256708034e-22	9	8	2.6804236418323827e-19	CALJA23853, DICDI00215, LEPOC14338, MACMU06659, MYOLU03320, NEMVE07306, ORNAN04797, PETMA03260
GO:0006508	BP	p	proteolysis	2/1320	282867/8270255	3.18938010811161e-17	5	2	1.3592241007616276e-14	RHOPR00896, THEKT01109
GO:0055085	BP	p	transmembrane transport	16/1320	446605/8270255	1.5244797096424728e-15	4	16	6.300027890984613e-13	AURAN02091, BRAFL10143, CAEBR10164, CAPTE12209, LEIDB05151, LEIIN04622, LEIMU02365, LEPSE05935, LOTJA07927, MELHA00598, MUSAC34960, MUSAM34960, PLAMA04278, SOLIN12574, TRIVA31954, VITVI13148
GO:0016310	BP	p	phosphorylation	9/1320	319142/8270255	5.839047104171146e-13	5	9	2.152162294138757e-10	CRAGI20879, DROPE02892, RETFI22039, SCHMA06187, SOLIN06438, STRRB02722, TETTS23941, TRYB205882, ZOONE11667
GO:0007165	BP	p	signal transduction	0/1320	174732/8270255	9.813527714933116e-13	4	0	3.568852912330677e-10
GO:0005975	BP	p	carbohydrate metabolic process	0/1320	168566/8270255	3.2030298124084037e-12	3	0	1.1058561789042937e-09
GO:0000160	BP	p	phosphorelay signal transduction system	0/1320	123442/8270255	4.443768269628618e-09	6	0	1.2120377955412053e-06
GO:0006412	BP	p	translation	10/1320	243948/8270255	5.3042930633003185e-08	7	10	1.3395795676066314e-05	BRANA45872, BRAOL20272, HORVV111012, JACJA09904, OCTDE19829, PANPA06605, PANTR02784, POPTR29622, PRUPE24550, XIPMA00123
GO:0015031	BP	p	protein transport	0/1320	103545/8270255	1.4637519918108248e-07	7	0	3.596741943841464e-05
GO:0008652	BP	p	cellular amino acid biosynthetic process	0/1320	96946/8270255	2.868610963455208e-07	7	0	6.803596872020939e-05
GO:0006281	BP	p	DNA repair	2/1320	124944/8270255	7.467510498832389e-07	7	2	0.00017115659567701967	LEPOC14338, PETMA03260
GO:0007186	BP	p	G protein-coupled receptor signaling pathway	0/1320	80883/8270255	4.102007577946028e-06	5	0	0.0008879544181625231
GO:0006811	BP	p	ion transport	1/1320	96142/8270255	7.403093308499953e-06	4	1	0.0015652664340258622	CAPTE12209
GO:0008152	BP	p	metabolic process	24/1320	331391/8270255	1.1746757571795158e-05	1	24	0.0024457466623718544	AEGTA23812, AMBTC15018, GOSHI25243, GOSRA56516, MEDTR25789, MUSAM03459, MUSAM08320, MUSAM14009, NEMVE12835, NICAT18507, POPTR22368, POPTR36717, POPTR36718, PRUPE00808, PRUPE12519, SELML01996, SELML02392, SELML04125, SELML04126, SOLLC11330, SOLTU14932, THECC12830, TRIUA18198, WHEAT45706
GO:0006260	BP	p	DNA replication	0/1320	73245/8270255	2.062354073348816e-05	6	0	0.004166719063006589
GO:0009058	BP	p	biosynthetic process	0/1320	67653/8270255	4.12473907541107e-05	2	0	0.007978883566087726
GO:0071555	BP	p	cell wall organization	0/1320	64966/8270255	5.928753188318995e-05	4	0	0.011229634945236152
GO:0022900	BP	p	electron transport chain	0/1320	65277/8270255	6.0183192391466524e-05	4	0	0.01132066601708448
GO:0032259	BP	p	methylation	10/1320	177669/8270255	0.00012575766577360296	2	10	0.022418564274346544	AEGTA06463, ASPFN05919, ASPOR05207, ASPTN05043, AURAN00950, ENTHI01919, ENTNP03453, PLAYO02260, SELML03318, SELML12921
GO:0006629	BP	p	lipid metabolic process	1/1320	75972/8270255	0.00012806825587895077	3	1	0.02267345715269723	ORYRU05459
GO:0008033	BP	p	tRNA processing	0/1320	61267/8270255	0.00013461305302808397	9	0	0.023423840105951322
GO:0005886	CC	p	plasma membrane	7/1320	756094/8270255	3.4582651685669976e-44	2	7	3.368720802595174e-41	ARATH26614, BRAOL50779, BRARP40741, CHICK07997, NEMVE18315, ORYSJ22678, ORYSJ33871
GO:0016020	CC	p	membrane	152/1320	2177625/8270255	5.014365311445864e-40	1	152	4.4118327054737395e-37	AEGTA15656, AEGTA16793, AMPQE17805, ANAPL00802, ANAPL02178, ANOCA06746, ARAAL13164, ARATH26614, ASPCL06015, ASPFN05919, ASPFU02548, ASPOR05207, ASPTN05043, BODSA09965, BOVIN14972, BOVIN16161, BRADI23061, BRAFL10143, BRAFL18712, BRANA20416, BRANA93064, BRAOL50779, BRARP40741, CAEBR10164, CALJA20508, CALJA20887, CAPTE12209, CAPTE24959, CHICK00751, CHLSB02015, CHLSB09905, CIOSA09115, CRAGI19534, CUC…
GO:0005622	CC	p	intracellular	7/1320	474149/8270255	1.5886001854295698e-24	2	7	8.842667358692146e-22	BRUMA06078, CAEBE18970, CAERE23987, CAPTE20006, ONCVO01101, STRPU26631, STRRB08204
GO:0005576	CC	p	extracellular region	0/1320	142388/8270255	2.118484424850952e-10	1	0	6.420184743089968e-08
GO:0005739	CC	p	mitochondrion	0/1320	103980/8270255	9.183050857633134e-08	5	0	2.297868918733429e-05
GO:0005737	CC	p	cytoplasm	148/1320	1257577/8270255	3.362385593203241e-05	3	148	0.006597774608245927	ACYPI33077, AEDAE00557, AILME10004, AILME18764, ANAPL00088, ANAPL04078, ANAPL12778, ANOCA06394, ANOCA13452, ANOCA17849, ANOGA08946, ASPFU07963, ASPOR04320, BOVIN09077, BOVIN12875, BOVIN14082, BRANA55155, BRAOL14703, BRARP11324, CALJA04978, CALJA19209, CANAL04027, CAVPO12611, CHEQI17120, CHICK00233, CHICK07309, CHICK07997, CHICK11931, CHILA10404, CHLSB09190, CHLSB17789, CULQU03042, DASNO08710, DEB…
GO:0005730	CC	p	nucleolus	0/1320	64782/8270255	5.88694359952558e-05	5	0	0.01122841864874547
GO:0005840	CC	p	ribosome	10/1320	178672/8270255	9.3294684214179e-05	5	10	0.017077936321756592	BRANA45872, BRAOL20272, HORVV111012, JACJA09904, OCTDE19829, PANPA06605, PANTR02784, POPTR29622, PRUPE24550, XIPMA00123
GO:0005524	MF	p	ATP binding	22/1320	991579/8270255	3.6664408623671626e-45	8	22	3.703784241520902e-42	AURAN02091, CHLRE01540, CHLRE10446, CRAGI20879, DAPPU02815, DAPPU07427, DAPPU09291, DAPPU11439, IXOSC08483, LEPOC14338, MUSAC30134, MUSAM27032, MUSAM34960, NEMVE22725, PETMA03260, RHOPR00896, SCHMA06187, STRRB02722, TETTS23941, THEKT01109, TRYB205882, ZOONE11667
GO:0003677	MF	p	DNA binding	9/1320	749078/8270255	2.41686043927928e-41	4	9	2.197328949378079e-38	DAPPU02815, DAPPU07427, DAPPU09291, DICDI00215, DICPU09242, KLULA03369, LATCH10183, RETFI22039, STRRB02722
GO:0000166	MF	p	nucleotide binding	6/1320	612908/8270255	3.457013554362624e-35	4	6	2.6940012770068734e-32	ICHMU01711, LEPOC14338, PETMA03260, SELML00164, SELML00267, TETTS23941
GO:0003824	MF	p	catalytic activity	11/1320	569321/8270255	5.499829342581374e-27	1	11	3.40926921179334e-24	BRAOL00212, DICDI10680, ICHMU02250, LOTJA36766, LUCCU00608, NEMVE12835, PARTE16399, SOYBN01187, VITVI18077, VITVI18081, WHEAT74282
GO:0016787	MF	p	hydrolase activity	23/1320	707791/8270255	5.976022545954488e-26	2	23	3.543391629150188e-23	BOVIN12875, CHICK11931, DICDI10680, DROAN01185, DROER05230, DROME21590, DROMO02839, DROPS07889, DROVI05048, DROWI04662, DROYA14155, HORSE00490, HUMAN03310, HUMAN03311, ICHMU02250, IXOSC02646, IXOSC20371, LEPOC14338, MOUSE11083, PANTR00947, PEDHC02364, PETMA03260, RATNO07320
GO:0016740	MF	p	transferase activity	38/1320	801501/8270255	6.249482166663545e-22	2	38	3.156567149921263e-19	AEGTA06463, AEGTA23812, AMBTC15018, ARATH19487, AURAN00950, CHOCR03043, ENTHI01919, ENTNP03453, GOSHI25243, GOSRA56516, ICHMU02250, ICHMU02716, IXOSC08483, MAIZE04304, MEDTR25789, MUSAM03459, MUSAM08320, MUSAM14009, NICAT18507, POPTR22368, POPTR36717, POPTR36718, PRUPE00808, PRUPE12519, RETFI22039, SELML01996, SELML02392, SELML04125, SELML04126, SOLLC11330, SOLTU14932, TETTS23941, THECC12829, THE…
GO:0016829	MF	p	lyase activity	0/1320	203169/8270255	9.729442346611124e-15	2	0	3.9607543284151995e-12
GO:0016874	MF	p	ligase activity	0/1320	169067/8270255	3.312360219114942e-12	2	0	1.1293078122045005e-09
GO:0016853	MF	p	isomerase activity	0/1320	160328/8270255	9.759623706991291e-12	2	0	3.2071534531106924e-09
GO:0003700	MF	p	DNA-binding transcription factor activity	5/1320	238384/8270255	3.1749247635055306e-11	2	5	9.953571600530271e-09	IXOSC05550, LATCH19453, MONBE00006, PRIPA02257, SCLS110966
GO:0016491	MF	p	oxidoreductase activity	33/1320	537580/8270255	4.326007637903381e-11	2	33	1.3408165718615308e-08	ARALY24551, ARATH30527, BABBO00163, BOMIM01463, BRANA00269, BRANA28161, BRANA43033, CHEQI31094, CHEQI35544, COCAP18231, DROBP13088, DROEL13790, DROEU14410, DROKI13153, ECTSI06470, ERATE09449, ERATE23940, GALSU04807, GOSHI05151, GOSHI23592, GOSHI57902, KLEFL15786, LOTJA28065, MARPO16113, MICCC03863, MICPC05499, MUSAC19458, MUSAC30566, ORYLO21204, ORYLO21205, ORYSJ17813, SAPPC07012, VITVI20521
GO:0022857	MF	p	transmembrane transporter activity	0/1320	148211/8270255	1.0628955177392598e-10	2	0	3.2573567692514956e-08
GO:0016301	MF	p	kinase activity	9/1320	271985/8270255	3.4947546194839e-10	4	9	1.0290593122074198e-07	CRAGI20879, DROPE02892, RETFI22039, SCHMA06187, SOLIN06438, STRRB02722, TETTS23941, TRYB205882, ZOONE11667
GO:0016887	MF	p	ATPase activity	1/1320	160251/8270255	3.508799854639415e-10	7	1	1.0290593122074198e-07	IXOSC08483
GO:0008270	MF	p	zinc ion binding	7/1320	247138/8270255	3.9268380656760086e-10	6	7	1.1394096621416291e-07	AEGTA06463, AURAN00950, LEPSM12029, MONBE00006, PRIPA02257, SCLS110966, THEKT13065
GO:0005525	MF	p	GTP binding	0/1320	132375/8270255	9.576360041366427e-10	8	0	2.665257348247646e-07
GO:0008233	MF	p	peptidase activity	1/1320	144608/8270255	3.137688127306053e-09	3	1	8.644489259825514e-07	THEKT01109
GO:0043565	MF	p	sequence-specific DNA binding	1/1320	141755/8270255	7.091219077890545e-09	5	1	1.896205885779065e-06	RETFI22039
GO:0003723	MF	p	RNA binding	15/1320	305900/8270255	2.047641748591987e-08	4	15	5.370137374312159e-06	ACYPI26854, ASTMX03906, BRAFL17751, CIOSA01895, DANRE20282, ENTDS05212, ENTHI01919, ENTNP03453, GUITH16703, OCTBM11427, SELML16097, SELML18314, SPIPN02607, STRPU05342, STRPU13577
GO:0005509	MF	p	calcium ion binding	0/1320	101660/8270255	1.3427068766023886e-07	5	0	3.3293027326663774e-05
GO:0016746	MF	p	transferase activity, transferring acyl groups	1/1320	112260/8270255	5.592634096059651e-07	3	1	0.0001303752948461769	ICHMU02716
GO:0009055	MF	p	electron transfer activity	0/1320	93149/8270255	6.262198232508967e-07	3	0	0.0001447469972810865
GO:0051539	MF	p	4 iron, 4 sulfur cluster binding	0/1320	91544/8270255	9.555170137249105e-07	4	0	0.0002171810545778911
GO:0050660	MF	p	flavin adenine dinucleotide binding	0/1320	83933/8270255	2.878142592961197e-06	5	0	0.0006299706927801389
GO:0019843	MF	p	rRNA binding	0/1320	83994/8270255	2.8871250814855126e-06	5	0	0.0006299706927801389
GO:0016616	MF	p	oxidoreductase activity, acting on the CH-OH group of donors, NAD or NADP as acceptor	0/1320	78357/8270255	5.974826390459228e-06	4	0	0.0012831762976360272
GO:0003924	MF	p	GTPase activity	0/1320	79288/8270255	6.159752980509036e-06	7	0	0.0013125567386201872
GO:0004519	MF	p	endonuclease activity	0/1320	76985/8270255	9.020851018096245e-06	5	0	0.00189264393475827
GO:0030170	MF	p	pyridoxal phosphate binding	0/1320	74820/8270255	1.3317885392964865e-05	5	0	0.0027518585158569447
GO:0016779	MF	p	nucleotidyltransferase activity	1/1320	90646/8270255	1.4801953944403416e-05	4	1	0.0030355134874707006	ICHMU02250
GO:0000287	MF	p	magnesium ion binding	3/1320	112889/8270255	3.919034730932118e-05	5	3	0.007635119449012393	DROPE02892, LEPOC15988, SOLIN06438
GO:0004930	MF	p	G protein-coupled receptor activity	0/1320	67868/8270255	4.1779516864822055e-05	4	0	0.00802490367949311
GO:0000155	MF	p	phosphorelay sensor kinase activity	0/1320	63713/8270255	9.284618940729577e-05	7	0	0.017077936321756592
GO:0005506	MF	p	iron ion binding	2/1320	92657/8270255	0.00010692294667291737	6	2	0.01944215580335881	MICPC05499, SAPPC07012
GO:0046983	MF	p	protein dimerization activity	0/1320	59196/8270255	0.0001238029487800556	3	0	0.022228695692948195
GO:0004497	MF	p	monooxygenase activity	0/1320	59369/8270255	0.0001238776075280706	3	0	0.022228695692948195
GO:0016798	MF	p	hydrolase activity, acting on glycosyl bonds	0/1320	60622/8270255	0.00012885007731138666	3	0	0.02267345715269723
GO:0005215	MF	p	transporter activity	0/1320	61324/8270255	0.0001352332713178861	1	0	0.023423840105951322
GO:0051287	MF	p	NAD binding	0/1320	61365/8270255	0.0001356908061133019	5	0	0.023423840105951322
GO:0004553	MF	p	hydrolase activity, hydrolyzing O-glycosyl compounds	0/1320	58716/8270255	0.00019376374979417316	4	0	0.033238404249283475
GO:0051536	MF	p	iron-sulfur cluster binding	3/1320	96175/8270255	0.00027148635906471333	3	3	0.04627994027181285	ARATH30527, LUCCU00608, ORYSJ17813
GO:0004252	MF	p	serine-type endopeptidase activity	0/1320	55935/8270255	0.0002755435962585941	6	0	0.04667982352765934
