# Supplementary material for: Scalable phylogenetic profiling using MinHash uncovers likely eukaryotic sexual reproduction genes
Source: PLoS Comput Biol. 2020 Jul 22;16(7):e1007553. doi: 10.1371/journal.pcbi.1007553 (PMC7423146; doi:10.1371/journal.pcbi.1007553)
Supplement: S3 Data — (CSV) [file pcbi.1007553.s003.csv]

# GO	NS	enrichment	name	ratio_in_study	ratio_in_pop	p_uncorrected	depth	study_count	p_fdr_bh	study_items
GO:0000027	BP	e	ribosomal large subunit assembly	154/1526	6749/8270255	2.9891759846412264e-262	7	154	4.0764887490544725e-258	AEGTA11060, AGABI05428, AILME00284, AMBTC05313, ARAAL11935, ARALY23709, ARATH25453, ASHGO02427, ASPFU06299, AURST07641, BATDE04127, BATDJ04127, BLUGR03025, BOVIN14282, BRADI04994, BRANA90011, BRAOL47503, BRARP31264, CALJA19774, CANAL06299, CANAW01656, CANGA01659, CANLF16960, CANTE03278, CAVPO17895, CHEQI08971, CHILA07441, CHLRE15173, CHLSB14503, CHLVA07419, COLGR11705, COLSU07674, CONPW08518, CRY…
GO:0032259	BP	e	methylation	319/1526	177669/8270255	4.60533077067975e-206	2	319	3.140259919257255e-202	AEGTA04575, AEGTA08076, AEGTA19359, AEGTA21606, AILME06455, AMBTC11731, AMBTC14507, AMBTC23908, ARAAL06188, ARAAL11601, ARAAL16176, ARALY10258, ARALY19403, ARALY24550, ARATH19864, ARATH24737, ARATH30528, AURAN02909, AURAN07309, AURAN07937, AURAN10614, AURST11900, BATDE05015, BATDJ05015, BLAHO05206, BODSA10467, BODSA13237, BOVIN13312, BRADI01933, BRADI10399, BRADI17569, BRADI21266, BRANA25144, BRA…
GO:0006364	BP	e	rRNA processing	210/1526	73407/8270255	8.122708264662212e-173	9	210	3.692447798644364e-169	ACYPI09188, AEGTA11060, AGABI05428, AILME00284, AMBTC05313, ANODA07525, APIME08806, ARAAL11935, ARALY23709, ARATH25453, ASHGO02427, ASTMX02370, ATTCE12485, AURST07641, BATDE04127, BATDJ04127, BOMIM03114, BOMMO07932, BOVIN14282, BRADI04994, BRANA90011, BRAOL47503, BRARP31264, BRUMA07894, CAEBR04255, CAEEL05295, CAERE01879, CALJA19774, CAMFO03656, CANAL06299, CANAW01656, CANGA01659, CANLF16960, CAN…
GO:1903052	BP	e	positive regulation of proteolysis involved in cellular protein catabolic process	48/1526	91/8270255	4.988994789915344e-154	9	48	1.9439261842134432e-150	AILME06812, BOVIN13007, CALJA03225, CANLF13426, CAVPO07717, CHILA03689, CHLSB00875, DAPPU02058, DASNO05738, DIPOR10631, ECHTE11729, FELCA11482, FUKDA04020, GORGO04030, HORSE17732, HUMAN05314, ICTTR11245, JACJA09657, LOXAF05767, MACEU07663, MACMU07735, MICMU12353, MONDO07836, MOUSE44988, MUSPF08723, MYOLU07558, NANGA00226, NOMLE01299, OCHPR12174, OCTDE11019, ORNAN19002, OTOGA18922, PANPA07690, PAN…
GO:0032502	BP	e	developmental process	90/1526	14246/8270255	1.8286716232882608e-103	1	90	5.541890947243035e-100	AEGTA12664, AILME14368, AMBTC05831, ARAAL05018, ARALY08870, ARATH17860, BOMMO04045, BOVIN10516, BRADI00837, BRANA09913, BRAOL14682, BRARP11306, CALJA07640, CANLF07210, CAVPO00975, CHEQI17287, CHILA08657, CHLSB10635, COCAP18633, CUCSA02714, DANPL08139, DAPPU08624, DASNO14999, ECHTE04719, FELCA02173, FUKDA18237, GORGO14117, GOSHI22632, GOSRA50558, HELME09465, HORSE06415, HORVV130991, HUMAN21444, IX…
GO:0022618	BP	e	ribonucleoprotein complex assembly	41/1526	2051/8270255	4.077465112544723e-68	6	41	8.554835457281333e-65	ACYPI09188, ANODA07525, APIME08806, ATTCE12485, BOMIM03114, BOMMO07932, CAMFO03656, CULQU11880, DANPL03022, DAPPU18885, DENPD07244, DIACI08347, DROAN02758, DROBM02437, DROBP03894, DROEL04065, DROER13631, DROEU06214, DROFC12485, DROGR12957, DROKI05407, DROME02334, DROPE08791, DROPS01467, DRORH07010, DROSE03467, DROSI01611, DROTK04257, DROVI08562, DROWI00688, DROYA01080, HARSA07810, LEPSM12150, LIN…
GO:0042273	BP	e	ribosomal large subunit biogenesis	41/1526	4025/8270255	3.5556499914482546e-56	4	41	4.618112072226245e-53	ACYPI09188, ANODA07525, APIME08806, ATTCE12485, BOMIM03114, BOMMO07932, CAMFO03656, CULQU11880, DANPL03022, DAPPU18885, DENPD07244, DIACI08347, DROAN02758, DROBM02437, DROBP03894, DROEL04065, DROER13631, DROEU06214, DROFC12485, DROGR12957, DROKI05407, DROME02334, DROPE08791, DROPS01467, DRORH07010, DROSE03467, DROSI01611, DROTK04257, DROVI08562, DROWI00688, DROYA01080, HARSA07810, LEPSM12150, LIN…
GO:0001913	BP	e	T cell mediated cytotoxicity	21/1526	121/8270255	5.610631018310526e-56	6	21	6.9559073192918e-53	ANAPL10076, BOVIN13007, CHLSB00875, FELCA11482, FICAL06747, HORSE17732, HUMAN05314, LOXAF05767, MACMU07735, MELGA01944, MOUSE44988, MUSPF08723, MYOLU07558, OTOGA18922, PANTR04019, PELSI10808, PIGXX18224, PONAB01602, RABIT00740, RATNO01402, SHEEP10786
GO:1901991	BP	e	negative regulation of mitotic cell cycle phase transition	22/1526	170/8270255	1.5064726811564059e-55	8	22	1.786480103414825e-52	ANAPL07303, BOVIN10516, CALJA07640, CAVPO00975, CHLSB10635, FICAL07618, GORGO14117, HORSE06415, HUMAN21444, LOXAF14884, MELGA03857, MONDO12315, MOUSE40664, MUSPF19573, OTOGA06555, PANTR32096, PELSI09671, PIGXX04307, RABIT12639, RATNO15048, SARHA16314, SHEEP08629
GO:0040016	BP	e	embryonic cleavage	22/1526	310/8270255	1.5588489450719793e-49	3	22	1.5747261102532681e-46	ANAPL07303, BOVIN10516, CALJA07640, CAVPO00975, CHLSB10635, FICAL07618, GORGO14117, HORSE06415, HUMAN21444, LOXAF14884, MELGA03857, MONDO12315, MOUSE40664, MUSPF19573, OTOGA06555, PANTR32096, PELSI09671, PIGXX04307, RABIT12639, RATNO15048, SARHA16314, SHEEP08629
GO:0008152	BP	e	metabolic process	200/1526	331391/8270255	1.0630050026944997e-47	1	200	9.997745327066371e-45	AEGTA08076, AEGTA19359, AEGTA21606, AMBTC14507, AMBTC23908, ARAAL06188, ARAAL11601, ARATH19864, ARATH24737, AURAN02909, AURAN07309, AURAN07937, AURAN10614, BLAHO05206, BODSA10467, BRADI01933, BRADI10399, BRADI17569, BRANA91183, BRANA91511, BRANA96353, BRAOL15385, BRAOL33748, BRAOL45728, BRAOL57243, BRARP03223, BRARP11831, BRARP26124, CAEBE01696, CAEBE08104, CAEBR01080, CAEEL01801, CAERE07863, CAP…
GO:0000466	BP	e	maturation of 5.8S rRNA from tricistronic rRNA transcript (SSU-rRNA, 5.8S rRNA, LSU-rRNA)	26/1526	1053/8270255	3.8762335741078325e-46	11	26	3.5241423577930376e-43	ASPFU06299, BLUGR03025, CANGA01659, COLGR11705, COLSU07674, DEBHA05940, FOMPI05616, GIBM711520, HYPAI04781, HYPVG03290, KLULA00947, LACTC00960, LODEL04448, PICGU04572, PICST03305, SCHCR01522, SCHJY03834, SCHOY03257, SCHPO01117, SCLS100636, SPAPN00854, SPIPN03449, TALSN06714, VANPO04700, YEAST02948, ZYGRO00701
GO:0000463	BP	e	maturation of LSU-rRNA from tricistronic rRNA transcript (SSU-rRNA, 5.8S rRNA, LSU-rRNA)	26/1526	1476/8270255	2.5608753792099966e-42	11	26	2.2531572892887954e-39	ASPFU06299, BLUGR03025, CANGA01659, COLGR11705, COLSU07674, DEBHA05940, FOMPI05616, GIBM711520, HYPAI04781, HYPVG03290, KLULA00947, LACTC00960, LODEL04448, PICGU04572, PICST03305, SCHCR01522, SCHJY03834, SCHOY03257, SCHPO01117, SCLS100636, SPAPN00854, SPIPN03449, TALSN06714, VANPO04700, YEAST02948, ZYGRO00701
GO:0009793	BP	e	embryo development ending in seed dormancy	28/1526	2418/8270255	2.2067424591073264e-40	5	28	1.88090314287976e-37	AEGTA10393, AEGTA11060, AMBTC05313, AMBTC19746, ARATH10853, ARATH25453, BRADI04994, BRAOL38992, BRARP23979, BRARP31264, MAIZE34297, MUSAM20968, NICAT14273, ORYBR22299, ORYGL21148, ORYNI27171, ORYPU23321, ORYRU27628, ORYSI27078, ORYSJ24795, POPTR05571, SETIT13039, SOLLC06936, SOLTU10344, SORBI02635, TRIUA24415, VITVI16953, WHEAT20442
GO:0000055	BP	e	ribosomal large subunit export from nucleus	25/1526	1571/8270255	1.1975368442442782e-39	13	25	9.606711007871378e-37	ASPFU06299, BLUGR03025, CANGA01659, COLGR11705, COLSU07674, DEBHA05940, FOMPI05616, GIBM711520, HYPAI04781, HYPVG03290, KLULA00947, LACTC00960, LODEL04448, PICGU04572, PICST03305, SCHCR01522, SCHJY03834, SCHOY03257, SCLS100636, SPAPN00854, SPIPN03449, TALSN06714, VANPO04700, YEAST02948, ZYGRO00701
GO:2001235	BP	e	positive regulation of apoptotic signaling pathway	21/1526	734/8270255	6.588447944095616e-39	8	21	5.134283362148797e-36	ANAPL10076, BOVIN13007, CHLSB00875, FELCA11482, FICAL06747, HORSE17732, HUMAN05314, LOXAF05767, MACMU07735, MELGA01944, MOUSE44988, MUSPF08723, MYOLU07558, OTOGA18922, PANTR04019, PELSI10808, PIGXX18224, PONAB01602, RABIT00740, RATNO01402, SHEEP10786
GO:0018027	BP	e	peptidyl-lysine dimethylation	18/1526	345/8270255	2.5053411732687223e-38	10	18	1.8981439028029e-35	AILME06455, BOVIN13312, CALJA03990, CHLSB00302, GORGO03663, HORSE04146, HUMAN04733, MUSPF05818, MYOLU16623, NOMLE12415, OTOGA04563, PANTR03165, PAPAN05521, PELSI03244, PIGXX08770, PONAB01036, RABIT14618, SHEEP11081
GO:0018023	BP	e	peptidyl-lysine trimethylation	18/1526	521/8270255	4.7309798102607836e-35	10	18	3.3086531878169966e-32	AILME06455, BOVIN13312, CALJA03990, CHLSB00302, GORGO03663, HORSE04146, HUMAN04733, MUSPF05818, MYOLU16623, NOMLE12415, OTOGA04563, PANTR03165, PAPAN05521, PELSI03244, PIGXX08770, PONAB01036, RABIT14618, SHEEP11081
GO:0018026	BP	e	peptidyl-lysine monomethylation	18/1526	551/8270255	1.310537575808105e-34	10	18	8.936228095041515e-32	AILME06455, BOVIN13312, CALJA03990, CHLSB00302, GORGO03663, HORSE04146, HUMAN04733, MUSPF05818, MYOLU16623, NOMLE12415, OTOGA04563, PANTR03165, PAPAN05521, PELSI03244, PIGXX08770, PONAB01036, RABIT14618, SHEEP11081
GO:0035335	BP	e	peptidyl-tyrosine dephosphorylation	39/1526	13746/8270255	1.495915449065962e-32	8	39	9.714546160303361e-30	AILME00675, ANAPL03878, ANOCA12668, BRUMA06937, CAEBE04010, CAEBE13301, CAEBR03179, CAEEL05339, CAEJA13156, CAERE22147, DANRE01452, DAPPU20090, FICAL01302, FICAL12352, GASAC00835, GUITH17892, HELRO14419, LOALO07757, MEGSC05455, MELGA12628, MELGA14373, MUSPF14780, NEMVE05403, ONCVO02760, ORYLA18398, OSTLU02251, PELSI09494, PETMA08087, PHYIT06924, PHYNI09577, PHYPR11007, PHYRM01518, STRRB11072, TAE…
GO:0006470	BP	e	protein dephosphorylation	45/1526	35525/8270255	4.680917367052526e-23	7	45	2.7164259826884604e-20	ACYPI25624, AILME00675, ANAPL03878, ANOCA12668, BRUMA06937, CAEBE04010, CAEBE13301, CAEBR03179, CAEEL05339, CAEJA13156, CAERE22147, CANLF11333, DANRE01452, DAPPU20090, DAPPU21702, DASNO02323, FICAL01302, FICAL12352, GASAC00835, GUITH17892, HELRO14419, LOALO07757, MEGSC05455, MELGA12628, MELGA14373, MUSPF14780, NEMVE05403, OCTBM03455, ONCVO02760, ORYLA18398, OSTLU02251, PELSI09494, PETMA08087, PHY…
GO:0016311	BP	e	dephosphorylation	41/1526	39101/8270255	2.7803877432313347e-18	5	41	1.4583668403198971e-15	AILME00675, ANAPL03878, ANOCA12668, BRUMA06937, CAEBE04010, CAEBE13301, CAEBR03179, CAEEL05339, CAEJA13156, CAERE22147, DANRE01452, DAPPU20090, DAPPU21702, FICAL01302, FICAL12352, GASAC00835, GUITH17892, HELRO14419, LOALO07757, MEGSC05455, MELGA12628, MELGA14373, MUSPF14780, NEMVE05403, OCTBM03455, ONCVO02760, ORYLA18398, OSTLU02251, PELSI09494, PETMA08087, PHYIT06924, PHYNI09577, PHYPR11007, PHY…
GO:0009553	BP	e	embryo sac development	9/1526	523/8270255	1.6746071269775796e-15	5	9	8.304528979693361e-13	AEGTA10393, AMBTC19746, MAIZE34297, MUSAM20968, NICAT14273, POPTR05571, SOLLC06936, SOLTU10344, VITVI16953
GO:0006479	BP	e	protein methylation	18/1526	10768/8270255	5.081737208391112e-12	8	18	2.2000695612518662e-09	AILME06455, BOVIN13312, CALJA03990, CHLSB00302, GORGO03663, HORSE04146, HUMAN04733, MUSPF05818, MYOLU16623, NOMLE12415, OTOGA04563, PANTR03165, PAPAN05521, PELSI03244, PIGXX08770, PONAB01036, RABIT14618, SHEEP11081
GO:0042548	BP	e	regulation of photosynthesis, light reaction	4/1526	24/8270255	1.2232774061648814e-11	6	4	4.90660165487458e-09	ARATH16783, ARATH24809, BRAOL25617, BRARP16742
GO:0009555	BP	e	pollen development	9/1526	1436/8270255	1.3352805267136452e-11	5	9	5.202825195159239e-09	AEGTA10393, AMBTC19746, MAIZE34297, MUSAM20968, NICAT14273, POPTR05571, SOLLC06936, SOLTU10344, VITVI16953
GO:0006508	BP	e	proteolysis	105/1526	282867/8270255	4.6931159300474324e-11	5	105	1.7778435693339406e-08	AILME06812, ANAPL10076, ASTMX05858, BOVIN13007, BRAFL17939, BRAFL23060, BRAFL27856, CALJA03225, CANLF08194, CANLF13426, CAPTE09174, CAVPO07717, CHILA03689, CHLSB00875, CHOHO08112, CIOSA06026, CRAGI15810, DANRE08856, DAPPU02058, DASNO05738, DIPOR10631, ECHTE11729, FELCA04071, FELCA11482, FICAL06747, FUKDA04020, GADMO09908, GASAC19549, GIAIB00707, GIAIB01132, GIAIC05271, GIAIC05284, GORGO04030, HEL…
GO:0065003	BP	e	protein-containing complex assembly	17/1526	11742/8270255	1.730053837752063e-10	4	17	6.376651138471287e-08	ANAPL04819, ANOCA17938, ASTMX02370, CHICK13047, DANRE02184, FICAL07251, GADMO19466, GASAC12551, MELGA02319, NOTFU26462, ORENI10571, PELSI11997, POEFO02438, TAEGU12202, TAKRU10052, TETNG00916, XIPMA15024
GO:0016486	BP	e	peptide hormone processing	6/1526	568/8270255	1.624699276930507e-09	7	6	5.539209097284946e-07	CHLSB04647, FICAL01564, OTOGA00935, PELSI14564, PONAB11250, RATNO05223
GO:0034622	BP	e	cellular protein-containing complex assembly	8/1526	2227/8270255	1.3620025994106832e-08	5	8	4.269956425163952e-06	BRUMA07894, CAEBR04255, CAEEL05295, CAERE01879, LOALO12628, ONCVO02227, STRRB05382, THECL07615
GO:0006915	BP	e	apoptotic process	21/1526	26253/8270255	4.4282906429027346e-08	4	21	1.2849109285656605e-05	ANAPL10076, BOVIN13007, CHLSB00875, FELCA11482, FICAL06747, HORSE17732, HUMAN05314, LOXAF05767, MACMU07735, MELGA01944, MOUSE44988, MUSPF08723, MYOLU07558, OTOGA18922, PANTR04019, PELSI10808, PIGXX18224, PONAB01602, RABIT00740, RATNO01402, SHEEP10786
GO:0006996	BP	e	organelle organization	8/1526	3317/8270255	2.775656201839513e-07	3	8	7.725104378078849e-05	BRUMA07894, CAEBR04255, CAEEL05295, CAERE01879, LOALO12628, ONCVO02227, STRRB05382, THECL07615
GO:0045732	BP	e	positive regulation of protein catabolic process	7/1526	2326/8270255	3.587377533477083e-07	7	7	9.687695269860142e-05	ANAPL10076, ANOCA05244, CHICK01877, FICAL06747, MELGA01944, PELSI10808, TAEGU00664
GO:0010015	BP	e	root morphogenesis	3/1526	80/8270255	5.096779348447693e-07	4	3	0.000136288879145991	ARATH17860, BRAOL14682, BRARP11306
GO:0015979	BP	e	photosynthesis	13/1526	16676/8270255	2.025484815841041e-05	3	13	0.0042496229501587995	CHLCH00245, CHLL202259, CHLL700905, CHLL701957, CHLP801900, CHLPB00236, CHLPD00190, CHLPM00359, CHLTE02030, DICT601466, DICTD01577, PELPB02323, PROA200221
GO:0016567	BP	e	protein ubiquitination	19/1526	37873/8270255	0.00012126709839250477	9	19	0.0228107593700384	AMBTC12178, ARATH10853, ARATH22735, BRADI11445, ORYSJ22113, PHYIT06376, PLAF700415, POPTR07539, POPTR11882, SOLLC06339, SOLLC11022, SOLLC17454, SOLLC25461, SORBI06526, SOYBN08299, SOYBN10173, SOYBN28722, SOYBN35955, SOYBN39146
GO:0002237	BP	e	response to molecule of bacterial origin	3/1526	590/8270255	0.00019693750746068272	4	3	0.03605013769120887	ARATH17860, BRAOL14682, BRARP11306
GO:0007268	BP	e	chemical synaptic transmission	6/1526	4600/8270255	0.0002499261407512963	7	6	0.045143943635706	DROER11535, DROGR02750, DROME12239, DROPE01167, DROSE02075, DROSI07972
GO:0010182	BP	e	sugar mediated signaling pathway	2/1526	131/8270255	0.0002851642294515611	6	2	0.04922692631829955	AMBTC12178, ARATH22735
GO:0005730	CC	e	nucleolus	223/1526	64782/8270255	7.735197585400797e-201	5	223	4.219550282836135e-197	ACYPI09188, AEGTA11060, AGABI05428, AILME00284, AMBTC05313, ANAPL04819, ANOCA17938, ANODA07525, APIME08806, ARAAL11935, ARALY23709, ARATH25453, ASHGO02427, ASPFU06299, ASTMX02370, ATTCE12485, AURST07641, BATDE04127, BATDJ04127, BLUGR03025, BOMIM03114, BOMMO07932, BOVIN14282, BRADI04994, BRANA90011, BRAOL47503, BRARP31264, BRUMA07894, CAEBR04255, CAEEL05295, CAERE01879, CALJA19774, CAMFO03656, CAN…
GO:0005764	CC	e	lysosome	67/1526	11754/8270255	2.3004510918298012e-74	7	67	5.704073048150711e-71	AILME06812, ANAPL10076, ANOCA05244, ASTMX05858, BOVIN13007, CALJA03225, CANLF13426, CAVPO07717, CHICK01877, CHILA03689, CHLSB00875, DANRE08856, DAPPU02058, DASNO05738, DIPOR10631, ECHTE11729, FELCA11482, FICAL06747, FUKDA04020, GADMO09908, GASAC19549, GORGO04030, HORSE17732, HUMAN05314, ICTTR11245, JACJA09657, LOXAF05767, MACEU07663, MACMU07735, MELGA01944, MICMU12353, MONDO07836, MOUSE44988, MUS…
GO:0030687	CC	e	preribosome, large subunit precursor	25/1526	1786/8270255	2.915482147146394e-38	4	25	2.1491831233356188e-35	ASPFU06299, BLUGR03025, CANGA01659, COLGR11705, COLSU07674, DEBHA05940, FOMPI05616, GIBM711520, HYPAI04781, HYPVG03290, KLULA00947, LACTC00960, LODEL04448, PICGU04572, PICST03305, SCHCR01522, SCHJY03834, SCHOY03257, SCLS100636, SPAPN00854, SPIPN03449, TALSN06714, VANPO04700, YEAST02948, ZYGRO00701
GO:0005813	CC	e	centrosome	23/1526	15430/8270255	6.24723344916631e-14	6	23	2.8880219038306962e-11	AILME06812, ANAPL10076, BOVIN13007, CHLSB00875, FELCA11482, FICAL06747, HORSE17732, HUMAN05314, LOXAF05767, MACMU07735, MELGA01944, MOUSE44988, MUSPF08723, MYOLU07558, OTOGA18922, PANTR04019, PELSI10808, PIGXX18224, PONAB01602, RABIT00740, RATNO01402, SARHA00402, SHEEP10786
GO:0016020	CC	e	membrane	530/1526	2177625/8270255	4.751736235093904e-13	1	530	2.0903807389062296e-10	ACYPI08536, AEGTA10393, AEGTA12664, AILME06812, AILME14368, AMBTC05831, AMBTC12178, AMBTC19746, AMBTC24071, ANAPL07303, ANAPL10076, ANOCA05244, ARAAL05018, ARAAL09451, ARAAL09710, ARAAL11639, ARAAL20096, ARATH10853, ARATH16783, ARATH17860, ARATH22735, ARATH24809, ARATH35353, ARATH38809, ASPCL05090, ASPFN06699, ASPFU06370, ASPTN02080, ASPTN03496, ASTMX00962, ASTMX05858, AURAN02086, AURAN07718, BAB…
GO:0019013	CC	e	viral nucleocapsid	11/1526	2859/8270255	1.2946383959939686e-11	2	11	5.117574239237028e-09	ANODA07525, BLUGR03025, CRYPI00401, ENTDS06182, GIAIB02933, GIAIC02552, IXOSC15140, PEDHC04073, PERM507017, PERM513875, SCHMA04578
GO:0009428	CC	e	bacterial-type flagellum basal body, distal rod, P ring	6/1526	618/8270255	2.679987993391772e-09	4	6	9.024280557995134e-07	ISOPI00267, PIRSD01285, PLAL201150, RHOBA03807, RUBBR02099, SINAD02450
GO:0016021	CC	e	integral component of membrane	649/1526	2961385/8270255	6.589098270280397e-08	3	649	1.8720589096031024e-05	ACYPI08536, ACYPI21251, AEGTA10393, AEGTA12664, AILME14368, AMBTC05831, AMBTC12178, AMBTC19746, AMBTC24071, ANAPL07303, ANOCA03604, ARAAL05018, ARAAL09451, ARAAL09710, ARAAL11639, ARAAL20096, ARALY08870, ARALY15986, ARALY17920, ARALY19441, ARALY22538, ARALY30089, ARATH10853, ARATH16783, ARATH17860, ARATH22735, ARATH24809, ARATH35353, ARATH38809, ASPAC08429, ASPCL05090, ASPFN06699, ASPFU06370, ASP…
GO:0019031	CC	e	viral envelope	3/1526	208/8270255	9.009829754589141e-06	3	3	0.0019817992464227323	CHLCH00245, CHLL700905, CHLL701957
GO:0043231	CC	e	intracellular membrane-bounded organelle	23/1526	48223/8270255	5.298867668957393e-05	4	23	0.010472943164551659	AILME06812, ANAPL10076, BOVIN13007, CHLSB00875, FELCA11482, FICAL06747, HORSE17732, HUMAN05314, LOXAF05767, MACMU07735, MELGA01944, MOUSE44988, MUSPF08723, MYOLU07558, OTOGA18922, PANTR04019, PELSI10808, PIGXX18224, PONAB01602, RABIT00740, RATNO01402, SARHA00402, SHEEP10786
GO:0030286	CC	e	dynein complex	6/1526	4731/8270255	0.0002898684459107266	6	6	0.0497242884416042	CHLRE13062, KLEFL12500, MICCC04854, MICPC05363, SCHMA02468, VOLCA05510
GO:0042134	MF	e	rRNA primary transcript binding	104/1526	380/8270255	4.021899174632238e-295	6	104	1.096972999880943e-290	AGABI05428, AILME00284, ASHGO02427, ASPFU06299, AURST07641, BATDE04127, BATDJ04127, BLUGR03025, BOVIN14282, CALJA19774, CANAL06299, CANAW01656, CANGA01659, CANLF16960, CANTE03278, CAVPO17895, CHILA07441, CHLSB14503, COLGR11705, COLSU07674, CONPW08518, CRYPA01586, DASNO14365, DEBHA05940, DEKBR05136, DICDI08633, DICSQ03272, ERIEU04113, FELCA09300, FOMME01350, FOMPI05616, FUKDA10829, GIBM711520, GLO…
GO:0008168	MF	e	methyltransferase activity	346/1526	155296/8270255	1.0039000516382023e-254	4	346	9.12712463614399e-251	AEGTA04575, AEGTA08076, AEGTA19359, AEGTA21606, AGABI05283, AILME06455, AMBTC11731, AMBTC14507, AMBTC23908, ARAAL06188, ARAAL11601, ARAAL16176, ARALY10258, ARALY19403, ARALY24550, ARATH19864, ARATH24737, ARATH30528, AURAN02909, AURAN07309, AURAN07937, AURAN10614, AURST11900, BATDE05015, BATDJ05015, BLAHO05206, BODSA10467, BODSA13237, BOVIN13312, BRADI01933, BRADI10399, BRADI17569, BRADI21266, BRA…
GO:0008234	MF	e	cysteine-type peptidase activity	103/1526	18087/8270255	8.445348636351861e-114	5	103	2.879336050706213e-110	AILME06812, ANAPL10076, ANOCA05244, ASTMX05858, BOVIN13007, BRAFL17939, BRAFL23060, BRAFL27856, CALJA03225, CANLF08194, CANLF13426, CAPTE09174, CAVPO07717, CHICK01877, CHILA03689, CHLSB00875, CHOHO08112, CIOSA06026, CRAGI15810, DANRE08856, DAPPU02058, DASNO05738, DIPOR10631, ECHTE11729, FELCA04071, FELCA11482, FICAL06747, FUKDA04020, GASAC19549, GIAIB00707, GIAIB01132, GIAIC05271, GIAIC05284, GOR…
GO:0019902	MF	e	phosphatase binding	49/1526	1378/8270255	1.8219544917963936e-93	4	49	4.969380876374664e-90	AILME06812, BOVIN13007, CALJA03225, CANLF13426, CAVPO07717, CHILA03689, CHLSB00875, DAPPU02058, DASNO05738, DIPOR10631, ECHTE11729, FELCA11482, FUKDA04020, GORGO04030, HORSE17732, HUMAN05314, ICTTR11245, JACJA09657, LOXAF05767, MACEU07663, MACMU07735, MICMU12353, MONDO07836, MOUSE44988, MUSPF08723, MYOLU07558, NANGA00226, NOMLE01299, OCHPR12174, OCTDE11019, ORNAN19002, OTOGA18922, PANPA07690, PAN…
GO:0008781	MF	e	N-acylneuraminate cytidylyltransferase activity	29/1526	223/8270255	8.15898522980194e-73	6	29	1.8544693511903993e-69	ACYPI08536, AEDAE07722, ANOGA06297, CIOIN01710, CULQU06114, DAPPU04649, DIACI06171, DROAN11639, DROBM03642, DROBP07799, DROEL01969, DROER11535, DROFC00669, DROGR02750, DROKI05702, DROME12239, DROMO04634, DROPE01167, DROSE02075, DROSI07972, DROTK08745, DROVI06107, DROWI08365, DROYA08096, HELME00216, IXOSC16541, MELCN12045, POEFO21542, STRMM05990
GO:0016278	MF	e	lysine N-methyltransferase activity	18/1526	19/8270255	1.0558866799642514e-66	6	18	2.0570935140017828e-63	AILME06455, BOVIN13312, CALJA03990, CHLSB00302, GORGO03663, HORSE04146, HUMAN04733, MUSPF05818, MYOLU16623, NOMLE12415, OTOGA04563, PANTR03165, PAPAN05521, PELSI03244, PIGXX08770, PONAB01036, RABIT14618, SHEEP11081
GO:0016505	MF	e	peptidase activator activity involved in apoptotic process	21/1526	51/8270255	3.829149052484395e-65	5	21	6.5275025254069925e-62	ANAPL10076, BOVIN13007, CHLSB00875, FELCA11482, FICAL06747, HORSE17732, HUMAN05314, LOXAF05767, MACMU07735, MELGA01944, MOUSE44988, MUSPF08723, MYOLU07558, OTOGA18922, PANTR04019, PELSI10808, PIGXX18224, PONAB01602, RABIT00740, RATNO01402, SHEEP10786
GO:0051087	MF	e	chaperone binding	56/1526	13165/8270255	1.7559895803580487e-55	3	56	1.9956089918444074e-52	AILME06812, ANAPL10076, ANOCA05244, BOVIN13007, CALJA03225, CANLF13426, CAVPO07717, CHICK01877, CHILA03689, CHLSB00875, DAPPU02058, DASNO05738, DIPOR10631, ECHTE11729, FELCA11482, FICAL06747, FUKDA04020, GORGO04030, HORSE17732, HUMAN05314, ICTTR11245, JACJA09657, LOXAF05767, MACEU07663, MACMU07735, MELGA01944, MICMU12353, MONDO07836, MOUSE44988, MUSPF08723, MYOLU07558, NANGA00226, NOMLE01299, OCH…
GO:0008138	MF	e	protein tyrosine/serine/threonine phosphatase activity	44/1526	6988/8270255	3.743705801320466e-51	7	44	3.927291374269835e-48	AILME00675, ANAPL03878, ANOCA12668, BRUMA06937, CAEBE04010, CAEBE13301, CAEBR03179, CAEEL05339, CAEJA13156, CAERE22147, CANLF11333, DANRE01452, DAPPU20090, DAPPU21702, DASNO02323, FICAL01302, FICAL12352, GASAC00835, GUITH17892, HELRO14419, LOALO07757, MEGSC05455, MELGA12628, MELGA14373, MUSPF14780, NEMVE05403, OCTBM03455, ONCVO02760, ORYLA18398, OSTLU02251, PELSI09494, PETMA08087, PHYIT06924, PHY…
GO:0004725	MF	e	protein tyrosine phosphatase activity	43/1526	20580/8270255	1.9705943446222458e-30	7	43	1.2499525755714362e-27	ACYPI25624, AILME00675, ANAPL03878, ANOCA12668, BRUMA06937, CAEBE04010, CAEBE13301, CAEBR03179, CAEEL05339, CAEJA13156, CAERE22147, CANLF11333, DANRE01452, DAPPU20090, DASNO02323, FICAL01302, FICAL12352, GASAC00835, GUITH17892, HELRO14419, LOALO07757, MEGSC05455, MELGA12628, MELGA14373, MUSPF14780, NEMVE05403, ONCVO02760, ORYLA18398, OSTLU02251, PELSI09494, PETMA08087, PHYIT06924, PHYNI09577, PHY…
GO:0016279	MF	e	protein-lysine N-methyltransferase activity	19/1526	1806/8270255	4.195490962624258e-27	7	19	2.542933689012814e-24	AILME06455, BOVIN13312, CALJA03990, CHLSB00302, GORGO03663, HORSE04146, HUMAN04733, MOUSE15432, MUSPF05818, MYOLU16623, NOMLE12415, OTOGA04563, PANTR03165, PAPAN05521, PELSI03244, PIGXX08770, PONAB01036, RABIT14618, SHEEP11081
GO:0016791	MF	e	phosphatase activity	43/1526	27201/8270255	1.0094188387292936e-25	5	43	5.985195397030757e-23	AILME00675, ANAPL03878, ANOCA12668, BRUMA06937, CAEBE04010, CAEBE13301, CAEBR03179, CAEEL05339, CAEJA13156, CAERE22147, CHICK12052, DANRE01452, DAPPU20090, DAPPU21702, FICAL01302, FICAL12352, GASAC00835, GUITH17892, HELRO14419, LOALO07757, MEGSC05455, MELGA12628, MELGA14373, MUSPF14780, NEMVE05403, OCTBM03455, ONCVO02760, ORYLA18398, OSTLU02251, PELSI09494, PETMA08087, PHYIT06924, PHYNI09577, PHY…
GO:0019843	MF	e	rRNA binding	55/1526	83994/8270255	3.5003830324133004e-15	5	55	1.704874057304871e-12	AEGTA11060, AMBTC05313, ARAAL11935, ARALY23709, ARATH25453, BRADI04994, BRANA90011, BRAOL47503, BRARP31264, CHEQI08971, CHLRE15173, CHLVA07419, CUCSA10221, DICPU02485, DROME02334, ERATE23425, GOSHI43195, GOSRA20382, HORVV163165, HUMAN01202, KLEFL15621, LOTJA26836, LUPAN06728, MAIZE38534, MANES09851, MARPO04583, MEDTR01834, MOUSE31804, MUSAC33039, MUSAM29936, ORYBR22299, ORYGL21148, ORYLO22965, OR…
GO:0003723	MF	e	RNA binding	108/1526	305900/8270255	4.0644713279951944e-10	4	108	1.4397202009229732e-07	ACYPI09188, ANAPL04819, ANOCA17938, ANODA07525, APIME08806, ASTMX02370, ATTCE12485, BABBI00332, BABBO00184, BOMIM03114, BOMMO07932, BOVIN14282, BRUMA07894, CAEBR04255, CAEEL05295, CAEEL05339, CAERE01879, CALJA19774, CAMFO03656, CAVPO17895, CHLRE16032, CHLVA09594, CULQU11880, DANPL03022, DANRE02184, DAPPU18885, DENPD07244, DIACI08347, DROAN02758, DROBM02437, DROBP03894, DROEL04065, DROER13631, DRO…
GO:0003729	MF	e	mRNA binding	19/1526	21138/8270255	3.249339225260723e-08	5	19	9.633231235759372e-06	CHLRE16032, CHLVA09594, ERATE05572, MICCC01182, MICPC04508, OSTLU03055, OSTTA03313, PARTE12460, PARTE33943, PARTE37593, PERM507533, PERM510172, PLAF400480, PLAF702290, PLAFR01819, PLAVS02035, TETTS22586, THEAN01579, VOLCA08747
GO:0008233	MF	e	peptidase activity	59/1526	144608/8270255	4.038746192897603e-08	3	59	1.1844817463578722e-05	AILME06812, ANAPL10076, ASTMX05858, BOVIN13007, BRAFL17939, CALJA03225, CAPTE09174, CHLSB00875, CIOSA06026, CRAGI15810, DANRE08856, DAPPU02058, FELCA11482, FICAL06747, GADMO09908, GASAC19549, HELRO22234, HORSE17732, HUMAN05314, ICHMU00855, LATCH01093, LEPOC01039, LEPOC11228, LOTGI17952, LOTGI19317, LOXAF05767, MACMU07735, MELGA01944, MONDO07836, MOUSE44988, MUSPF08723, MYOLU07558, NOTFU10690, ORE…
GO:0031404	MF	e	chloride ion binding	3/1526	168/8270255	4.757129207996009e-06	4	3	0.0011089803345990695	HUMAN05314, MOUSE44988, RATNO01402
GO:0016868	MF	e	intramolecular transferase activity, phosphotransferases	7/1526	6527/8270255	0.0002536257400536761	4	7	0.04551080302607905	AEGTA00327, BOMMO10818, CHLVA05205, DROSE13681, LATCH03870, MEGSC00780, RETFI08141
GO:0055114	BP	p	oxidation-reduction process	4/1526	802703/8270255	1.0340483944322317e-60	2	4	1.6590394093023012e-57	CHLTE02030, ENTDS06182, RHOBA04788, SINAD02906
GO:0006355	BP	p	regulation of transcription, DNA-templated	0/1526	570260/8270255	7.730483216117371e-48	9	0	7.53031891855719e-45
GO:0006351	BP	p	transcription, DNA-templated	2/1526	449157/8270255	7.486469145671428e-34	9	2	4.98032794995581e-31	EIMAC00299, SARHA11951
GO:0055085	BP	p	transmembrane transport	5/1526	446605/8270255	1.750740197642664e-29	4	5	1.0852599747887195e-26	BRANA01882, LOTGI01059, OCTBM24914, POSPM00998, SAPPC00415
GO:0006412	BP	p	translation	0/1526	243948/8270255	3.356133088834158e-20	7	0	1.8681332652643195e-17
GO:0007165	BP	p	signal transduction	2/1526	174732/8270255	7.337895054214022e-12	4	2	3.0435920404052087e-09	CORAD01119, OPITP01516
GO:0051301	BP	p	cell division	0/1526	121349/8270255	3.2888096337488443e-10	2	0	1.1802931942171017e-07
GO:0006281	BP	p	DNA repair	1/1526	124944/8270255	3.2620054474723997e-09	7	1	1.0850146168269475e-06	GIAIC00642
GO:0015031	BP	p	protein transport	0/1526	103545/8270255	1.0373095528042484e-08	7	0	3.3285433003218678e-06
GO:0016310	BP	p	phosphorylation	21/1526	319142/8270255	1.7125425787581507e-08	5	21	5.307908958594154e-06	CHLTF00753, CHLTF02887, CHLTF02976, CORAD01119, DICSQ07884, ENTDS06497, ENTHI02515, ENTNP04841, ICHMU03046, ICHMU06385, ICHMU07164, ICHMU07950, KORVE03361, KORVE04447, OPITP01516, SOLUE00219, SOLUE02409, SOLUE04217, SOLUE06451, TETTS09804, TETTS10149
GO:0006811	BP	p	ion transport	0/1526	96142/8270255	3.0187442721395144e-08	4	0	9.153225352531917e-06
GO:0008652	BP	p	cellular amino acid biosynthetic process	0/1526	96946/8270255	3.111357544222156e-08	7	0	9.325524947105417e-06
GO:0000160	BP	p	phosphorelay signal transduction system	2/1526	123442/8270255	6.49424633707877e-08	6	2	1.8645323036191945e-05	CORAD01119, OPITP01516
GO:0090305	BP	p	nucleic acid phosphodiester bond hydrolysis	0/1526	76483/8270255	1.3582214197117595e-06	6	0	0.0003528141830727452
GO:0005975	BP	p	carbohydrate metabolic process	8/1526	168566/8270255	1.7758929794546363e-06	3	8	0.00044849519457986305	AEGTA00327, BOMMO10818, CHLVA05205, DROSE13681, LATCH03870, MEGSC00780, PAPAN13493, RETFI08141
GO:0006807	BP	p	nitrogen compound metabolic process	0/1526	72577/8270255	2.9184563327261237e-06	2	0	0.0007044327121690711
GO:0006260	BP	p	DNA replication	0/1526	73245/8270255	3.0695690367230236e-06	6	0	0.0007344078550580742
GO:0009058	BP	p	biosynthetic process	0/1526	67653/8270255	6.040142454957947e-06	2	0	0.0013829476789894207
GO:0007275	BP	p	multicellular organism development	0/1526	68244/8270255	6.1351666052326275e-06	3	0	0.0013829476789894207
GO:0007186	BP	p	G protein-coupled receptor signaling pathway	1/1526	80883/8270255	1.0669314159591078e-05	5	1	0.0023280443496227735	HUMAN21444
GO:0071555	BP	p	cell wall organization	0/1526	64966/8270255	1.3740099708580773e-05	4	0	0.00295087574450032
GO:0006310	BP	p	DNA recombination	0/1526	61445/8270255	1.8778662872864887e-05	7	0	0.003970449843855735
GO:0006629	BP	p	lipid metabolic process	1/1526	75972/8270255	2.1296118910553246e-05	3	1	0.004433982009811754	HUMAN21444
GO:0009987	BP	p	cellular process	0/1526	59430/8270255	2.741929813140175e-05	1	0	0.005623017718300622
GO:0008033	BP	p	tRNA processing	0/1526	61267/8270255	3.0277684207665183e-05	9	0	0.006117213605659762
GO:0006974	BP	p	cellular response to DNA damage stimulus	0/1526	57242/8270255	6.477149246471393e-05	4	0	0.012618874692679088
GO:0008643	BP	p	carbohydrate transport	0/1526	53769/8270255	8.600782412867056e-05	5	0	0.016520164810630206
GO:0019752	BP	p	carboxylic acid metabolic process	0/1526	47557/8270255	0.0002673293581922936	5	0	0.04734680678373252
GO:0006457	BP	p	protein folding	0/1526	47920/8270255	0.00027048461645791844	2	0	0.04759656718638532
GO:0008360	BP	p	regulation of cell shape	0/1526	48568/8270255	0.0002808754155824093	6	0	0.04910818564109111
GO:0005737	CC	p	cytoplasm	34/1526	1257577/8270255	1.5319882033833558e-65	3	34	2.785665216485402e-62	BABBI00332, BABBO00184, CHLRE13062, CHLRE16032, CHLVA09594, ERATE05572, KLEFL12500, LEPBA03270, LEPBJ00026, LEPBL02586, LEPBP03384, LEPIC03377, LEPII03379, LEPIN04310, MICCC01182, MICCC04854, MICPC04508, MICPC05363, OSTLU03055, OSTTA03313, PARTE12460, PARTE33943, PERM507533, PERM510172, PLAF400480, PLAF702290, PLAFR01819, SCHMA02468, SCHPO04326, TETTS22586, THEAN01579, VOLCA05510, VOLCA08747, XEN…
GO:0005622	CC	p	intracellular	2/1526	474149/8270255	6.148233883147687e-36	2	2	4.412975767443505e-33	CORAD01119, OPITP01516
GO:0005886	CC	p	plasma membrane	46/1526	756094/8270255	2.4670604690022467e-21	2	46	1.4018557144174226e-18	AEGTA10393, AMBTC19746, ARAAL11639, ARALY19441, ARATH24809, BRADI07683, BRANA13034, BRARP14098, CHEQI13325, CHLRE03329, CHLVA06578, COCAP18981, EMENI05168, GOSHI52486, GOSRA47568, HORVV107042, LOTJA13126, LUPAN03818, MAIZE00055, MAIZE34297, MANES15058, MOUSE40664, MUSAM20968, NICAT14273, ORYGL12239, ORYNI16335, ORYPU13825, ORYRU17709, ORYSI15815, ORYSJ14720, POPTR05571, POPTR16349, PRUPE13106, SE…
GO:0005634	CC	p	nucleus	25/1526	507610/8270255	1.3025580263564166e-17	5	25	6.70325852242854e-15	BABBI00332, BABBO00184, CHLRE16032, CHLVA09594, DROME02334, HUMAN01202, MICCC01182, MICPC04508, MOUSE31804, OSTLU03055, OSTTA03313, PARTE12460, PARTE33943, PERM507533, PERM510172, PLAF400480, PLAF702290, PLAFR01819, SCHPO01117, SCHPO04326, TETTS22586, THEAN01579, VOLCA08747, XENTR00430, YEAST02948
GO:0005840	CC	p	ribosome	0/1526	178672/8270255	7.755586146135447e-15	5	0	3.711116002383233e-12
GO:0005576	CC	p	extracellular region	0/1526	142388/8270255	7.799145733571191e-12	1	0	3.1749507445246896e-09
GO:0005829	CC	p	cytosol	21/1526	359830/8270255	6.62827212235875e-11	4	21	2.4765222210593826e-08	AEGTA11060, AMBTC05313, ARATH25453, BRADI04994, BRARP31264, CHOCR07003, GALSU02063, ORYBR22299, ORYGL21148, ORYNI27171, ORYPU23321, ORYRU27628, ORYSI27078, ORYSJ24795, OSTLU00058, SCHPO04326, SELML03373, SETIT13039, SORBI02635, TRIUA24415, WHEAT20442
GO:0032991	CC	p	protein-containing complex	1/1526	134401/8270255	7.721553940020533e-10	1	1	2.7000690219751284e-07	SCHPO04326
GO:0005739	CC	p	mitochondrion	2/1526	103980/8270255	1.5543244734483759e-06	5	2	0.0003962074767598547	HUMAN04733, PONAB01036
GO:0005887	CC	p	integral component of plasma membrane	0/1526	71026/8270255	4.406404208170366e-06	4	0	0.0010360747825676443
GO:0005789	CC	p	endoplasmic reticulum membrane	0/1526	68090/8270255	6.099064785723112e-06	5	0	0.0013829476789894207
GO:0005524	MF	p	ATP binding	17/1526	991579/8270255	3.316893400577285e-60	8	17	5.0260148611525246e-57	CHLTF00753, CHLTF02887, CHLTF02976, DANRE00233, DANRE00237, ENTDS06497, ENTHI02515, ENTNP04841, HERA201212, KORVE03361, KORVE04447, PARTE15187, PARTE20717, SOLUE00219, SOLUE02409, SOLUE04217, SOLUE06451
GO:0003677	MF	p	DNA binding	2/1526	749078/8270255	2.24129423625106e-59	4	2	3.2174368575656665e-56	EIMAC00299, SARHA11951
GO:0046872	MF	p	metal ion binding	14/1526	910532/8270255	7.56294076167603e-57	4	14	1.0313960463735686e-53	ARATH10853, ARATH22735, BABBI02936, CHLTE02030, ENCCU00485, MYOLU17699, NICAT19434, PERM506300, PERM506834, PERM511022, PERM519732, SOLLC11022, SOLTU14582, THECC26901
GO:0000166	MF	p	nucleotide binding	0/1526	612908/8270255	1.800606690975918e-51	4	0	1.9644618998547264e-48
GO:0016491	MF	p	oxidoreductase activity	3/1526	537580/8270255	9.877382759169716e-40	2	3	8.163806507768304e-37	ENTDS06182, RHOBA04788, SINAD02906
GO:0003700	MF	p	DNA-binding transcription factor activity	0/1526	238384/8270255	6.75880262312238e-20	2	0	3.686926830913258e-17
GO:0005515	MF	p	protein binding	15/1526	422965/8270255	1.2757543582711072e-18	2	15	6.822784337616558e-16	ASTMX05858, DANRE08856, GADMO09908, GASAC19549, HUMAN01202, HUMAN05314, HUMAN21444, NOTFU10690, ORENI10634, ORYLA03583, POEFO12858, TAKRU08640, XENTR08481, XIPMA12505, YEAST02948
GO:0016829	MF	p	lyase activity	0/1526	203169/8270255	7.732106751170186e-17	2	0	3.9054298451512375e-14
GO:0003824	MF	p	catalytic activity	39/1526	569321/8270255	6.060758559280102e-14	1	39	2.850123960420082e-11	AMBTC12178, ARAAL20096, ARALY17920, ARATH22735, BRAOL02882, BRARP02303, CAEJA17150, CHEQI22983, CUCSA00162, DICDI07579, DICPU11604, ERATE27147, GOSRA38317, HORVV00002, LEPBA01949, LEPBJ00664, LEPBP01243, LEPBP02005, LEPIC02793, LEPIN00718, LOTJA13980, MANES13757, MUSAC07050, MUSAM02056, ORYBR19849, ORYGL18857, ORYLO28784, ORYNI24091, ORYPU20815, ORYSI24108, ORYSJ22113, PRUPE02354, SELML32395, SOL…
GO:0003735	MF	p	structural constituent of ribosome	0/1526	161555/8270255	1.5693535101001964e-13	2	0	7.134019497997142e-11
GO:0016853	MF	p	isomerase activity	0/1526	160328/8270255	2.4265969701374564e-13	2	0	1.0850070878770348e-10
GO:0016887	MF	p	ATPase activity	1/1526	160251/8270255	5.897738753886454e-12	7	1	2.513450383003954e-09	HERA201212
GO:0043565	MF	p	sequence-specific DNA binding	0/1526	141755/8270255	7.364878997864116e-12	5	0	3.0435920404052087e-09
GO:0005525	MF	p	GTP binding	0/1526	132375/8270255	3.234877560847149e-11	8	0	1.2426941615789575e-08
GO:0016740	MF	p	transferase activity	80/1526	801501/8270255	2.8416045665725505e-10	2	80	1.0333968607102176e-07	AEGTA08076, AEGTA21606, ARATH10853, ARATH19864, ARATH22735, ARATH24737, ARATH30528, BODSA10467, BODSA13237, CALJA03990, CHLAA00937, CHLAD02141, CHLSY01027, CHLTF02976, CULQU06114, DEIPD00880, DIACI06171, DICSQ08384, DROME12239, ENTDS06497, FERNB00548, FERPD00098, GOSHI15333, GOSHI35624, GOSHI45752, HERA201742, HUMAN04733, ICHMU06385, ICHMU07164, ICHMU07950, IXOSC16541, KOSOT01231, LEIIN07795, LEP…
GO:0016746	MF	p	transferase activity, transferring acyl groups	0/1526	112260/8270255	1.45021798615597e-09	3	0	5.006923490177732e-07
GO:0008270	MF	p	zinc ion binding	12/1526	247138/8270255	4.589872413972909e-09	6	12	1.508298434832664e-06	BABBI02936, ENCCU00485, MYOLU17699, NICAT19434, PERM502721, PERM506300, PERM506834, PERM511022, PERM519732, SOLLC11022, SOLTU14582, THECC26901
GO:0042626	MF	p	ATPase-coupled transmembrane transporter activity	0/1526	107306/8270255	4.743046426305776e-09	5	0	1.5400784675891671e-06
GO:0016757	MF	p	transferase activity, transferring glycosyl groups	1/1526	120711/8270255	1.0841826996506128e-08	3	1	3.438498038717496e-06	THET801104
GO:0051536	MF	p	iron-sulfur cluster binding	0/1526	96175/8270255	3.0203126736127313e-08	3	0	9.153225352531917e-06
GO:0051539	MF	p	4 iron, 4 sulfur cluster binding	0/1526	91544/8270255	1.0230948423040789e-07	4	0	2.876795033385954e-05
GO:0050660	MF	p	flavin adenine dinucleotide binding	0/1526	83933/8270255	2.927624344464033e-07	5	0	8.065752928813786e-05
GO:0022857	MF	p	transmembrane transporter activity	5/1526	148211/8270255	3.3973184873063963e-07	2	5	9.266186174128196e-05	BRANA01882, LOTGI01059, OCTBM24914, POSPM00998, SAPPC00415
GO:0016616	MF	p	oxidoreductase activity, acting on the CH-OH group of donors, NAD or NADP as acceptor	0/1526	78357/8270255	9.238212017868215e-07	4	0	0.0002446332357158792
GO:0003924	MF	p	GTPase activity	0/1526	79288/8270255	9.828808676267765e-07	7	0	0.0002577699583126955
GO:0004519	MF	p	endonuclease activity	0/1526	76985/8270255	1.4020418708705283e-06	5	0	0.00036076124554711
GO:0030170	MF	p	pyridoxal phosphate binding	0/1526	74820/8270255	2.026488892447436e-06	5	0	0.0005070870141422369
GO:0005509	MF	p	calcium ion binding	2/1526	101660/8270255	2.2048275663483418e-06	5	2	0.0005466970170195548	DICT601466, DICTD01577
GO:0016787	MF	p	hydrolase activity	82/1526	707791/8270255	2.8431390904318e-06	2	82	0.0006944644405468995	AILME06812, ANAPL10076, ASPFN11832, ASPOR02025, ASTMX05858, BOVIN13007, BRAFL17939, CAEEL05339, CALJA03225, CAPTE09174, CHLSB00875, CIOSA06026, CRAGI15810, DANRE08856, DAPPU02058, ENTHI03551, ENTNP00101, FELCA11482, FICAL06747, FOMME08049, FUSC105431, FUSO404134, GASAC19549, GIAIC03365, GIAIC05271, GIAIC05284, GIAIC05425, GIBM713766, GIBZA03996, HELRO22234, HORSE17732, HUMAN05314, HYPAI02504, HYP…
GO:0003676	MF	p	nucleic acid binding	23/1526	292311/8270255	2.8516963278186155e-06	3	23	0.0006944644405468995	BABBI00332, BABBO00184, CHLRE16032, CHLVA09594, ENTNP04297, GRENI04886, MICPC04508, OSTLU03055, OSTTA03313, PARTE12460, PARTE33943, PARTE37593, PERM507533, PERM510172, PLAF400480, PLAF702290, PLAFR01819, PLAVS02035, PLAYO03288, SALR504178, TETTS22586, THEAN01579, VOLCA08747
GO:0016301	MF	p	kinase activity	21/1526	271985/8270255	3.7743895550914047e-06	4	21	0.0008951867401314614	CHLTF00753, CHLTF02887, CHLTF02976, CORAD01119, DICSQ07884, ENTDS06497, ENTHI02515, ENTNP04841, ICHMU03046, ICHMU06385, ICHMU07164, ICHMU07950, KORVE03361, KORVE04447, OPITP01516, SOLUE00219, SOLUE02409, SOLUE04217, SOLUE06451, TETTS09804, TETTS10149
GO:0004386	MF	p	helicase activity	0/1526	67513/8270255	6.0345709400432205e-06	9	0	0.0013829476789894207
GO:0020037	MF	p	heme binding	2/1526	96825/8270255	6.675846069471842e-06	4	2	0.001492489356924955	ISOPI00926, SINAD03544
GO:0009055	MF	p	electron transfer activity	2/1526	93149/8270255	8.971574448347544e-06	3	2	0.0019817992464227323	ISOPI00926, SINAD03544
GO:0005506	MF	p	iron ion binding	2/1526	92657/8270255	1.3450110934811694e-05	6	2	0.002911522029738008	ISOPI00926, SINAD03544
GO:0051287	MF	p	NAD binding	0/1526	61365/8270255	1.877533037209967e-05	5	0	0.003970449843855735
GO:0004497	MF	p	monooxygenase activity	0/1526	59369/8270255	2.7413142293007092e-05	3	0	0.005623017718300622
GO:0016798	MF	p	hydrolase activity, acting on glycosyl bonds	0/1526	60622/8270255	2.865927522127771e-05	3	0	0.005833445758659325
GO:0004553	MF	p	hydrolase activity, hydrolyzing O-glycosyl compounds	0/1526	58716/8270255	4.22221712774412e-05	4	0	0.008467718541119182
GO:0046983	MF	p	protein dimerization activity	0/1526	59196/8270255	4.4023309198595684e-05	3	0	0.00876449458680071
GO:0016874	MF	p	ligase activity	11/1526	169067/8270255	5.790269086484269e-05	2	11	0.01136184095927039	GOSHI09334, GOSHI31271, MAIZE19190, MEDTR22212, MEDTR41443, NICAT00319, NICAT04016, NICAT09526, NICAT14682, NICAT19434, PHYNI04896
GO:0004812	MF	p	aminoacyl-tRNA ligase activity	0/1526	53193/8270255	8.53467649151414e-05	4	0	0.01650945399333675
GO:0000049	MF	p	tRNA binding	0/1526	54228/8270255	8.762790398196413e-05	5	0	0.01671364392383267
GO:0004930	MF	p	G protein-coupled receptor activity	1/1526	67868/8270255	9.048004010817686e-05	4	1	0.017137799263545306	HUMAN21444
GO:0004518	MF	p	nuclease activity	0/1526	52655/8270255	0.00013182843140640665	4	0	0.024583648259041784
GO:0008483	MF	p	transaminase activity	0/1526	52720/8270255	0.00013249482288099512	4	0	0.024583648259041784
GO:0016705	MF	p	oxidoreductase activity, acting on paired donors, with incorporation or reduction of molecular oxygen	0/1526	50056/8270255	0.00018597339424965948	3	0	0.034273137352428804
GO:0042803	MF	p	protein homodimerization activity	0/1526	51112/8270255	0.0002009896567163316	4	0	0.036546619246252965
GO:0015103	MF	p	inorganic anion transmembrane transporter activity	0/1526	47104/8270255	0.0002659749438125171	5	0	0.04734680678373252
GO:0008237	MF	p	metallopeptidase activity	0/1526	48736/8270255	0.0002846013378834868	5	0	0.04922692631829955
