# Supplementary material for: Scalable phylogenetic profiling using MinHash uncovers likely eukaryotic sexual reproduction genes
Source: PLoS Comput Biol. 2020 Jul 22;16(7):e1007553. doi: 10.1371/journal.pcbi.1007553 (PMC7423146; doi:10.1371/journal.pcbi.1007553)
Supplement: S4 Data — (CSV) [file pcbi.1007553.s004.csv]

	0	1	2	3	4	path	OMAID	HOG
0	S000001692	YKL209C	S. cerevisiae	STE6	STErile	./yeastmating/results_signal_strength.tsv	6844990	HOG:0259166
1	S000002248	YDL090C	S. cerevisiae	RAM1	RAS protein and A-factor Maturation	./yeastmating/results_signal_strength.tsv	6842368	HOG:0405589.7a
2	S000006326	YPR122W	S. cerevisiae	AXL1	AXiaL budding	./yeastmating/results_signal_strength.tsv	6847757	HOG:0219055
0	S000000951	YER149C	S. cerevisiae	PEA2	PEAnut shmoo mutant	./yeastmating/results_polarisome.tsv	6843538	HOG:0217913
1	S000003944	YLL021W	S. cerevisiae	SPA2	Spindle Pole Antigen	./yeastmating/results_polarisome.tsv	6845359	HOG:0220110
2	S000005215	YNL271C	S. cerevisiae	BNI1	Bud Neck Involved	./yeastmating/results_polarisome.tsv	6846426	HOG:0260593.1c
0	S000000818	YER016W	S. cerevisiae	BIM1	BInding to Microtubules	./yeastmating/results_polarization.tsv	6843379	HOG:0408681.3d
1	S000004715	YMR109W	S. cerevisiae	MYO5	MYOsin	./yeastmating/results_polarization.tsv	6846120	HOG:0422600.10fey.2574b.1738a
2	S000004811	YMR198W	S. cerevisiae	CIK1	Chromosome Instability and Karyogamy	./yeastmating/results_polarization.tsv	6846221	HOG:0218435.1
3	S000005900	YOR373W	S. cerevisiae	NUD1		./yeastmating/results_polarization.tsv	6847331	HOG:0218021
4	S000006190	YPL269W	S. cerevisiae	KAR9	KARyogamy	./yeastmating/results_polarization.tsv	6847365	HOG:0218343
5	S000006345	YPR141C	S. cerevisiae	KAR3	KARyogamy	./yeastmating/results_polarization.tsv	6847777	HOG:0422600.10jry
0	S000000534	YCL029C	S. cerevisiae	BIK1	BIlateral Karyogamy defect	./yeastmating/resultskar.tsv	6842075	HOG:0219830
1	S000000560	YCL055W	S. cerevisiae	KAR4	KARyogamy	./yeastmating/resultskar.tsv	6842049	HOG:0408350.2
2	S000001115	YHR073W	S. cerevisiae	OSH3	OxySterol binding protein Homolog	./yeastmating/resultskar.tsv	6844425	HOG:0259916
3	S000001299	YIL037C	S. cerevisiae	PRM2	Pheromone-Regulated Membrane protein	./yeastmating/resultskar.tsv	6843159	HOG:0218591
4	S000003556	YJL019W	S. cerevisiae	MPS3	MonoPolar Spindle	./yeastmating/resultskar.tsv	6844793	HOG:0217984
5	S000003571	YJL034W	S. cerevisiae	KAR2	KARyogamy	./yeastmating/resultskar.tsv	6844781	HOG:0404837.10ab.59d
6	S000003609	YJL073W	S. cerevisiae	JEM1	DnaJ-like protein of the ER Membrane	./yeastmating/resultskar.tsv	6844742	HOG:0398864
7	S000004669	YMR065W	S. cerevisiae	KAR5	KARyogamy	./yeastmating/resultskar.tsv	6846074	HOG:0219280
8	S000004811	YMR198W	S. cerevisiae	CIK1	Chromosome Instability and Karyogamy	./yeastmating/resultskar.tsv	6846221	HOG:0218435.1
9	S000004845	YMR232W	S. cerevisiae	FUS2	cell FUSion	./yeastmating/resultskar.tsv	6846256	HOG:0218583
10	S000005132	YNL188W	S. cerevisiae	KAR1	KARyogamy	./yeastmating/resultskar.tsv	6846507	HOG:0218691
11	S000006113	YPL192C	S. cerevisiae	PRM3	Pheromone-Regulated Membrane protein	./yeastmating/resultskar.tsv	6847443	HOG:0217526
12	S000006190	YPL269W	S. cerevisiae	KAR9	KARyogamy	./yeastmating/resultskar.tsv	6847365	HOG:0218343
13	S000006345	YPR141C	S. cerevisiae	KAR3	KARyogamy	./yeastmating/resultskar.tsv	6847777	HOG:0422600.10jry
0	S000000045	YAL047C	S. cerevisiae	SPC72	Spindle Pole Component	./yeastmating/results_cell_sensing.tsv	6841520	HOG:0218807
1	S000000112	YBL016W	S. cerevisiae	FUS3	cell FUSion	./yeastmating/results_cell_sensing.tsv	6841703	HOG:0401069.3r.26a
2	S000000999	YHL007C	S. cerevisiae	STE20	STErile	./yeastmating/results_cell_sensing.tsv	6844332	HOG:0219392
3	S000001661	YKL178C	S. cerevisiae	STE3	STErile	./yeastmating/results_cell_sensing.tsv	6845020	HOG:0256520
4	S000002318	YDL159W	S. cerevisiae	STE7	STErile	./yeastmating/results_cell_sensing.tsv	6842297	HOG:0217590.1
5	S000002510	YDR103W	S. cerevisiae	STE5	STErile	./yeastmating/results_cell_sensing.tsv	6842564	HOG:0218765
6	S000004354	YLR362W	S. cerevisiae	STE11	STErile	./yeastmating/results_cell_sensing.tsv	6845752	HOG:0401246
7	S000005132	YNL188W	S. cerevisiae	KAR1	KARyogamy	./yeastmating/results_cell_sensing.tsv	6846507	HOG:0218691
0	S000000818	YER016W	S. cerevisiae	BIM1	BInding to Microtubules	./yeastmating/nuclear_congression.tsv	6843379	HOG:0408681.3d
1	S000005853	YOR326W	S. cerevisiae	MYO2	MYOsin	./yeastmating/nuclear_congression.tsv	6847283	HOG:0401396.1a
2	S000006345	YPR141C	S. cerevisiae	KAR3	KARyogamy	./yeastmating/nuclear_congression.tsv	6847777	HOG:0422600.10jry
0	S000000039	YAL041W	S. cerevisiae	CDC24	Cell Division Cycle	./yeastmating/results_polarity.tsv	6841527	HOG:0259374.1
1	S000003384	YGR152C	S. cerevisiae	RSR1	RaS-Related	./yeastmating/results_polarity.tsv	6844137	HOG:0410251.10m.164e
2	S000003693	YJL157C	S. cerevisiae	FAR1	Factor ARrest	./yeastmating/results_polarity.tsv	6844653	HOG:0218693
3	S000004219	YLR229C	S. cerevisiae	CDC42	Cell Division Cycle	./yeastmating/results_polarity.tsv	6845616	HOG:0410251.10dc.226
0	S000000375	YBR171W	S. cerevisiae	SEC66	SECretory	./yeastmating/results_nuclearfusion.tsv	6841895	HOG:0256980
1	S000002284	YDL126C	S. cerevisiae	CDC48	Cell Division Cycle	./yeastmating/results_nuclearfusion.tsv	6842331	HOG:0419289.10c
2	S000003571	YJL034W	S. cerevisiae	KAR2	KARyogamy	./yeastmating/results_nuclearfusion.tsv	6844781	HOG:0404837.10ab.59d
3	S000005601	YOR075W	S. cerevisiae	UFE1	Unknown Function Essential	./yeastmating/results_nuclearfusion.tsv	6847033	HOG:0259186.1
4	S000005780	YOR254C	S. cerevisiae	SEC63	SECretory	./yeastmating/results_nuclearfusion.tsv	6847208	HOG:0421997
0	S000001047	YHR005C	S. cerevisiae	GPA1	G Protein Alpha subunit	./yeastmating/results_signaling.tsv	6844345	HOG:0409582.6u.29h
1	S000001126	YHR084W	S. cerevisiae	STE12	STErile	./yeastmating/results_signaling.tsv	6844437	HOG:0218493
2	S000001661	YKL178C	S. cerevisiae	STE3	STErile	./yeastmating/results_signaling.tsv	6845020	HOG:0256520
3	S000003693	YJL157C	S. cerevisiae	FAR1	Factor ARrest	./yeastmating/results_signaling.tsv	6844653	HOG:0218693
4	S000003846	YJR086W	S. cerevisiae	STE18	STErile	./yeastmating/results_signaling.tsv	6844893	HOG:0219743
5	S000005215	YNL271C	S. cerevisiae	BNI1	Bud Neck Involved	./yeastmating/results_signaling.tsv	6846426	HOG:0260593.1c
6	S000005738	YOR212W	S. cerevisiae	STE4	STErile	./yeastmating/results_signaling.tsv	6847169	HOG:0422600.10bsi.2070
0	S000000007	YAL009W	S. cerevisiae	SPO7	SPOrulation	./yeastmating/resultsSPO.tsv	6841567	HOG:0256513
1	S000000016	YAL018C	S. cerevisiae	LDS1	Lipid Droplets in Sporulation	./yeastmating/resultsSPO.tsv	6841556	HOG:0220154.1
2	S000000154	YBL058W	S. cerevisiae	SHP1	Suppressor of High-copy PP1	./yeastmating/resultsSPO.tsv	6841660	HOG:0408836.3a
3	S000000454	YBR250W	S. cerevisiae	SPO23	SPOrulation	./yeastmating/resultsSPO.tsv	6841982	HOG:0218418
4	S000000553	YCL048W	S. cerevisiae	SPS22	SPorulation Specific 2 too (2)	./yeastmating/resultsSPO.tsv	6842056	HOG:0219845.1
5	S000000595	YCR002C	S. cerevisiae	CDC10	Cell Division Cycle	./yeastmating/resultsSPO.tsv	6842103	HOG:0402263.3a.20a
6	S000000848	YER046W	S. cerevisiae	SPO73	SPOrulation	./yeastmating/resultsSPO.tsv	6843412	HOG:0220108
7	S000000898	YER096W	S. cerevisiae	SHC1	Sporulation-specific Homolog of CSD4	./yeastmating/resultsSPO.tsv	6843479	HOG:0217418
8	S000000917	YER115C	S. cerevisiae	SPR6	SPorulation Regulated	./yeastmating/resultsSPO.tsv	6843498
9	S000000934	YER132C	S. cerevisiae	PMD1	Paralog of MDS3	./yeastmating/resultsSPO.tsv	6843516	HOG:0219467.1
10	S000000982	YER180C	S. cerevisiae	ISC10	message Induced in Sporogenesis in S. Cervisiae	./yeastmating/resultsSPO.tsv	6843573	HOG:0217924
11	S000001014	YHL022C	S. cerevisiae	SPO11	SPOrulation	./yeastmating/resultsSPO.tsv	6844315	HOG:0257047
12	S000001056	YHR014W	S. cerevisiae	SPO13	SPOrulation	./yeastmating/resultsSPO.tsv	6844356	HOG:0217386
13	S000001181	YHR139C	S. cerevisiae	SPS100	SPorulation Specific	./yeastmating/resultsSPO.tsv	6844495	HOG:0218320.2a
14	S000001195	YHR152W	S. cerevisiae	SPO12	SPOrulation	./yeastmating/resultsSPO.tsv	6844509	HOG:0217297
15	S000001196	YHR153C	S. cerevisiae	SPO16	SPOrulation	./yeastmating/resultsSPO.tsv	6844510	HOG:0218019
16	S000001227	YHR184W	S. cerevisiae	SSP1		./yeastmating/resultsSPO.tsv	6844543	HOG:0218317
17	S000001228	YHR185C	S. cerevisiae	PFS1	Prospore Formation at Spindles	./yeastmating/resultsSPO.tsv	6844544	HOG:0217344
18	S000001335	YIL073C	S. cerevisiae	SPO22	SPOrulation	./yeastmating/resultsSPO.tsv	6843120	HOG:0261044
19	S000001739	YKR031C	S. cerevisiae	SPO14	SPOrulation	./yeastmating/resultsSPO.tsv	6845238	HOG:0401414
20	S000002511	YDR104C	S. cerevisiae	SPO71	SPOrulation	./yeastmating/resultsSPO.tsv	6842565	HOG:0217730
21	S000002626	YDR218C	S. cerevisiae	SPR28	SPorulation Regulated	./yeastmating/resultsSPO.tsv	6842687	HOG:0402263.3a.20d.17b.18
22	S000002920	YDR512C	S. cerevisiae	EMI1	Early Meiotic Induction	./yeastmating/resultsSPO.tsv	6842986
23	S000002924	YDR516C	S. cerevisiae	EMI2	Early Meiotic Induction	./yeastmating/resultsSPO.tsv	6842990	HOG:0607083.3e.8c.32a
24	S000002930	YDR522C	S. cerevisiae	SPS2	SPorulation Specific	./yeastmating/resultsSPO.tsv	6842996	HOG:0219845.1a
25	S000002931	YDR523C	S. cerevisiae	SPS1	SPorulation Specific	./yeastmating/resultsSPO.tsv	6842997	HOG:0217915
26	S000003138	YGL170C	S. cerevisiae	SPO74	SPOrulation	./yeastmating/resultsSPO.tsv	6843815	HOG:0217394
27	S000003288	YGR056W	S. cerevisiae	RSC1	Remodel the Structure of Chromatin	./yeastmating/resultsSPO.tsv	6844040	HOG:0219321.2
28	S000003291	YGR059W	S. cerevisiae	SPR3	SPorulation Regulated	./yeastmating/resultsSPO.tsv	6844043	HOG:0219538
29	S000003457	YGR225W	S. cerevisiae	AMA1	Activator of Meiotic APC/C	./yeastmating/resultsSPO.tsv	6844215	HOG:0219014
30	S000003928	YLL005C	S. cerevisiae	SPO75	SPOrulation	./yeastmating/resultsSPO.tsv	6845375	HOG:0219677
31	S000004333	YLR341W	S. cerevisiae	SPO77	SPOrulation	./yeastmating/resultsSPO.tsv	6845730	HOG:0217505
32	S000004619	YMR017W	S. cerevisiae	SPO20	SPOrulation	./yeastmating/resultsSPO.tsv	6846025	HOG:0217573
33	S000004837	YMR224C	S. cerevisiae	MRE11	Meiotic REcombination	./yeastmating/resultsSPO.tsv	6846247	HOG:0408036.5a
34	S000004957	YNL012W	S. cerevisiae	SPO1	SPOrulation	./yeastmating/resultsSPO.tsv	6846686	HOG:0218375
35	S000005146	YNL202W	S. cerevisiae	SPS19	SPorulation-Specific	./yeastmating/resultsSPO.tsv	6846493	HOG:0402357.3br
36	S000005148	YNL204C	S. cerevisiae	SPS18	SPorulation-Specific	./yeastmating/resultsSPO.tsv	6846491	HOG:0217577
37	S000005251	YNL307C	S. cerevisiae	MCK1	Meiosis and Centromere regulatory Kinase	./yeastmating/resultsSPO.tsv	6846391	HOG:0422600.10dwk.2399
38	S000005451	YOL091W	S. cerevisiae	SPO21	SPOrulation	./yeastmating/resultsSPO.tsv	6846857	HOG:0217281
39	S000005703	YOR177C	S. cerevisiae	MPC54	Meiotic Plaque Component	./yeastmating/resultsSPO.tsv	6847132	HOG:0218194
40	S000005716	YOR190W	S. cerevisiae	SPR1	SPorulation Regulated	./yeastmating/resultsSPO.tsv	6847145	HOG:0403826.4b.5b.12
41	S000005768	YOR242C	S. cerevisiae	SSP2	Sporulation SPecific	./yeastmating/resultsSPO.tsv	6847197	HOG:0218424
42	S000005824	YOR298W	S. cerevisiae	MUM3	MUddled Meiosis	./yeastmating/resultsSPO.tsv	6847252	HOG:0218797
43	S000005840	YOR313C	S. cerevisiae	SPS4	SPorulation Specific trancript	./yeastmating/resultsSPO.tsv	6847269	HOG:0219017
44	S000006051	YPL130W	S. cerevisiae	SPO19	SPOrulation	./yeastmating/resultsSPO.tsv	6847507	HOG:0217403
45	S000028425	YPR036W-A	S. cerevisiae	SPO24	SPOrulation	./yeastmating/resultsSPO.tsv	6847676	HOG:0218505
0	S000003000	YGL032C	S. cerevisiae	AGA2	a-AGglutinin	./yeastmating/results_agglutination.tsv	6843950	HOG:0217847
1	S000003764	YJR004C	S. cerevisiae	SAG1	Sexual AGglutination	./yeastmating/results_agglutination.tsv	6844813	HOG:0218063.3m
2	S000005327	YNR044W	S. cerevisiae	AGA1	a-AGglutinin	./yeastmating/results_agglutination.tsv	6846743	HOG:0218063.3h
0	S000000244	YBR040W	S. cerevisiae	FIG1	Factor-Induced Gene	./yeastmating/results_fusion.tsv	6841759	HOG:0219823
1	S000000532	YCL027W	S. cerevisiae	FUS1	cell FUSion	./yeastmating/results_fusion.tsv	6842077	HOG:0218522
2	S000004467	YML008C	S. cerevisiae	ERG6	ERGosterol biosynthesis	./yeastmating/results_fusion.tsv	6845998	HOG:0419362.4a.12a.14
3	S000004845	YMR232W	S. cerevisiae	FUS2	cell FUSion	./yeastmating/results_fusion.tsv	6846256	HOG:0218583
4	S000005223	YNL279W	S. cerevisiae	PRM1	Pheromone-Regulated Membrane protein	./yeastmating/results_fusion.tsv	6846418	HOG:0260600
	S000000662	YCR066W	S. cerevisiae	RAD18	RADiation sensitive
	S000000897	YER095W	S. cerevisiae	RAD51	RADiation sensitive
	S000000981	YER179W	S. cerevisiae	DMC1	Disrupted Meiotic cDNA
	S000001334	YIL072W	S. cerevisiae	HOP1	HOmolog Pairing
	S000001886	YFL008W	S. cerevisiae	SMC1	Stability of MiniChromosomes
	S000001891	YFL003C	S. cerevisiae	MSH4	MutS Homolog
	S000001927	YFR031C	S. cerevisiae	SMC2	Structural Maintenance of Chromosomes
	S000002313	YDL154W	S. cerevisiae	MSH5	MutS Homolog
	S000002504	YDR097C	S. cerevisiae	MSH6	MutS Homolog
	S000003001	YGL033W	S. cerevisiae	HOP2	HOmologous Pairing
	S000003151	YGL183C	S. cerevisiae	MND1	Meiotic Nuclear Divisions
	S000003220	YGL251C	S. cerevisiae	HFM1	Helicase Family Member
	S000003610	YJL074C	S. cerevisiae	SMC3	Stability of MiniChromosomes
	S000004025	YLR035C	S. cerevisiae	MLH2	MutL Homolog
	S000004076	YLR086W	S. cerevisiae	SMC4	Structural Maintenance of Chromosomes
	S000004494	YML032C	S. cerevisiae	RAD52	RADiation sensitive
	S000004681	YMR076C	S. cerevisiae	PDS5	Precocious Dissociation of Sisters
	S000004777	YMR167W	S. cerevisiae	MLH1	MutL Homolog
	S000004837	YMR224C	S. cerevisiae	MRE11	Meiotic REcombination
	S000005026	YNL082W	S. cerevisiae	PMS1	PostMeiotic Segregation
	S000005194	YNL250W	S. cerevisiae	RAD50	RADiation sensitive
	S000005394	YOL034W	S. cerevisiae	SMC5	Structural Maintenance of Chromosomes
	S000005450	YOL090W	S. cerevisiae	MSH2	MutS Homolog
	S000005943	YPL022W	S. cerevisiae	RAD1	RADiation sensitive
	S000006085	YPL164C	S. cerevisiae	MLH3	MutL Homolog
	S000006211	YPR007C	S. cerevisiae	REC8	RECombination
	LEPOC06130	W5M6Y3	S. cerevisiae	SPO11	SPO11 meiotic protein covalently bound to DSB homolog (S. cerevisiae) [Source:ZFIN;Acc:ZDB-GENE-040426- 1900]
	ARATH26614	F4JP36	Arabidopsis thaliana	HAP2	HAP2 gamete fusogen
	DANRE26148	BMBL_DANRE	Danio rerio	KAR5	Kar5 karyogamy
	ARATH38809	A0A1P8B9F7	Arabidopsis thaliana	KAR5	Kar5 karyogamy
	S000000897	YER095W	S. cerevisiae	RAD51	RADiation sensitive
	S000000981	YER179W	S. cerevisiae	DMC1	Disrupted Meiotic cDNA
	S000001014	YHL022C	S. cerevisiae	SPO11	SPOrulation
	S000001334	YIL072W	S. cerevisiae	HOP1	HOmolog Pairing
	S000001891	YFL003C	S. cerevisiae	MSH4	MutS Homolog
	S000002313	YDL154W	S. cerevisiae	MSH5	MutS Homolog
	S000002504	YDR097C	S. cerevisiae	MSH6	MutS Homolog
	S000003001	YGL033W	S. cerevisiae	HOP2	HOmologous Pairing
	S000003151	YGL183C	S. cerevisiae	MND1	Meiotic Nuclear Divisions
	S000005450	YOL090W	S. cerevisiae	MSH2	MutS Homolog
	S000006211	YPR007C	S. cerevisiae	REC8	RECombination
	S000000534	YCL029C	S. cerevisiae	BIK1	BIlateral Karyogamy defect
	S000000560	YCL055W	S. cerevisiae	KAR4	KARyogamy
	S000001115	YHR073W	S. cerevisiae	OSH3	OxySterol binding protein Homolog
	S000001299	YIL037C	S. cerevisiae	PRM2	Pheromone-Regulated Membrane protein
	S000003556	YJL019W	S. cerevisiae	MPS3	MonoPolar Spindle
	S000003571	YJL034W	S. cerevisiae	KAR2	KARyogamy
	S000003609	YJL073W	S. cerevisiae	JEM1	DnaJ-like protein of the ER Membrane
	S000004669	YMR065W	S. cerevisiae	KAR5	KARyogamy
	S000004811	YMR198W	S. cerevisiae	CIK1	Chromosome Instability and Karyogamy
	S000004845	YMR232W	S. cerevisiae	FUS2	cell FUSion
	S000005132	YNL188W	S. cerevisiae	KAR1	KARyogamy
	S000006113	YPL192C	S. cerevisiae	PRM3	Pheromone-Regulated Membrane protein
	S000006190	YPL269W	S. cerevisiae	KAR9	KARyogamy
	S000006345	YPR141C	S. cerevisiae	KAR3	KARyogamy
