# Supplementary material for: Scalable phylogenetic profiling using MinHash uncovers likely eukaryotic sexual reproduction genes
Source: PLoS Comput Biol. 2020 Jul 22;16(7):e1007553. doi: 10.1371/journal.pcbi.1007553 (PMC7423146; doi:10.1371/journal.pcbi.1007553)
Supplement: S5 Data — After searching with the HOGs corresponding to each of the manually curated list of conserved sexual reporduction network components, the returned HOGs were clustered according to their jaccard similarity. Using a hierarchical clustering and a manually defined cutoff the results were separated into discrete clusters. Each cluster was analyzed using goatools for GO enrichment. Enrichment results for clusters containing a query were recorded in this csv file. (CSV) [file pcbi.1007553.s005.csv]

0	1	2	3	4	5	6	7	8	9	10	queries
# GO	NS	enrichment	name	ratio_in_study	ratio_in_pop	p_uncorrected	depth	study_count	p_fdr_bh	study_items	FUS3
GO:0010506	BP	e	regulation of autophagy	214/666	2573/8270255	0.0	6	214	0.0	AEDAE02783, AILME04321, AILME16611, AMPQE23393, ANAPL09855, ANAPL13386, ANODA01382, ANOGA11790, APIME08016, APIME08017, ASTMX09270, ASTMX16316, ATTCE07048, ATTCE07049, BOMIM05600, BOVIN14102, BOVIN16005, BRAFL17944, BRAFL20647, BRUMA09030, CAEBE07282, CAEBR20395, CAEEL20556, CAEJA16276, CAERE15038, CAERE15040, CALJA19958, CALJA21666, CAMFO08993, CANLF04281, CANLF16797, CAPTE23100, CAVPO14658, CAV…	FUS3
GO:0007601	BP	e	visual perception	197/666	6794/8270255	0.0	6	197	0.0	AEDAE02783, AILME04321, AILME16611, AMPQE23393, ANAPL09855, ANODA01382, ANOGA11790, APIME08016, APIME08017, ASTMX09270, ASTMX16316, ATTCE07048, ATTCE07049, BOMIM05600, BOVIN14102, BOVIN16005, BRAFL17944, BRAFL20647, BRUMA09030, CALJA19958, CALJA21666, CAMFO08993, CANLF04281, CANLF16797, CAPTE23100, CAVPO14658, CAVPO17768, CHILA01256, CHILA09780, CHLSB02557, CHLSB08577, CHOHO06083, CHOHO06575, CIO…	FUS3
GO:0006914	BP	e	autophagy	220/666	14213/8270255	0.0	4	220	0.0	ACYPI05092, AEDAE02783, AILME04321, AILME11873, AILME16611, ANODA05155, ANOGA11790, APIME03024, APIME08016, APIME08017, ASTMX12433, ASTMX16316, ATTCE07048, ATTCE07049, ATTCE08432, BOMIM05600, BOMIM10079, BOVIN13593, BOVIN14102, BOVIN16005, CAEBE07282, CAEBE12717, CAEBR01606, CAEBR20395, CAEEL02065, CAEEL20556, CAEJA11232, CAERE15040, CAERE29079, CALJA04312, CALJA19958, CAMFO08993, CAMFO11437, CAN…	FUS3
GO:0008272	BP	e	sulfate transport	156/666	10325/8270255	1.8209885877064716e-298	7	156	9.933492745938802e-295	AGABI02013, ASHGO04425, ASPAC04631, ASPAC10015, ASPCL08766, ASPFN11046, ASPFU00451, ASPGL00747, ASPGL08426, ASPOR03395, ASPTN06131, AURPU08857, AURST11500, BLUGR02758, BOTFB01656, CANAL06351, CANGA04092, CANTE01444, COCLU05734, COCLU07613, COCLU10905, COLGR00567, COLGR06160, COLGR07498, COLSU03018, COLSU10213, COLSU10527, CONPW02247, COPCI02554, COPCI11964, CRYGA00477, CRYNJ00066, CRYPA02681, DEB…	FUS3
GO:0006915	BP	e	apoptotic process	160/666	26253/8270255	2.500641214269172e-243	4	160	9.74356987417024e-240	AEDAE02783, AILME04321, AILME16611, ANAPL09855, ANAPL13386, ANOCA06845, ANOGA11790, APIME08016, APIME08017, ASTMX16316, ATTCE07048, ATTCE07049, BOMIM05600, BOVIN14102, BOVIN16005, CAEBE07282, CAEBR20395, CAEEL20556, CAERE15040, CALJA19958, CAMFO08993, CANLF04281, CANLF16797, CAVPO14658, CAVPO17768, CHICK00643, CHILA01256, CHILA09780, CHLSB02557, CHLSB08577, CHOHO06083, CULQU12578, DANRE20662, DAN…	FUS3
GO:0007160	BP	e	cell-matrix adhesion	105/666	3284/8270255	5.351926706837799e-234	4	105	1.8246725116125122e-230	ANAPL10613, ANOCA08235, ASTMX13053, ASTMX15510, ASTMX17029, ASTMX18354, ASTMX18355, BOVIN14963, BRAFL12374, BRAFL12375, BRAFL18886, BRAFL18887, BRAFL27398, BRAFL27399, BRAFL27400, CALJA20090, CANLF05516, CAPO300871, CAVPO09204, CHILA15132, CHLSB09633, CIOIN02478, CIOIN03304, CIOIN03313, CIOSA12930, CIOSA12931, CRAGI11711, CRAGI22287, DANRE20016, DANRE27311, DANRE37164, FELCA02261, FICAL10083, FUK…	FUS3
GO:0045494	BP	e	photoreceptor cell maintenance	68/666	1108/8270255	5.717155449733571e-171	2	68	1.7326157210164794e-167	AILME04321, ANAPL09855, APIME08016, ATTCE07049, BOVIN14102, CALJA19958, CANLF16797, CAVPO17768, CHILA09780, CHLSB08577, CHOHO06083, DANRE20662, DENPD11118, DIPOR04991, DROKI04062, DROTK10583, DROYA15071, ECHTE11349, FELCA09471, FICAL09196, FUKDA12129, GASAC03853, GORGO01057, HORSE15747, HUMAN01404, ICTTR12415, IXOSC00083, JACJA10385, LOXAF15304, LUCCU13871, MACMU01311, MELGA08257, MICMU08035, MON…	FUS3
GO:1902358	BP	e	sulfate transmembrane transport	81/666	7249/8270255	4.852457299324618e-143	8	81	1.1029231069923248e-139	ASHGO04425, ASPCL08766, ASPFN11046, ASPFU00451, ASPOR03395, ASPTN06131, BLUGR02758, CANAL06351, CANGA04092, COLGR00567, COLGR06160, COLGR07498, COLSU03018, COLSU10213, COLSU10527, CRYNJ00066, DEBHA03639, DOTSN05980, EMEND09439, EMENI03886, FOMPI00027, FOMPI06392, FUSC100251, FUSC109316, FUSC110229, FUSO401872, FUSO411487, GIBM707558, GIBM712145, HYPAI10970, HYPAI11313, HYPVG02315, HYPVG07705, KAZ…	FUS3
GO:0045087	BP	e	innate immune response	72/666	10438/8270255	4.234982403054238e-112	6	72	7.219321565206522e-109	ACYPI05092, AILME11873, ANODA05155, APIME03024, ASTMX12433, ATTCE08432, BOMIM10079, BOVIN13593, CAEBE12717, CAEBR01606, CAEEL02065, CAEJA11232, CAERE29079, CALJA04312, CAMFO11437, CAVPO05029, CHILA17640, CHLSB00048, DANRE39444, DASNO18591, DENPD02953, DIACI13630, DIPOR07249, ECHTE03361, FELCA12458, FUKDA10945, GADMO06833, HARSA02431, HORSE04400, HUMAN03913, ICTTR07333, JACJA05805, LEPSM01490, LIN…	FUS3
GO:0006954	BP	e	inflammatory response	49/666	7148/8270255	2.3961846441632388e-76	4	49	3.4397861141869656e-73	AILME11873, ANAPL03127, ANOCA00527, ASTMX12433, BOVIN13593, CALJA04312, CAVPO05029, CHICK11099, CHILA17640, CHLSB00048, DANRE39444, DASNO18591, DIPOR07249, ECHTE03361, FELCA12458, FICAL04843, FUKDA10945, GADMO06833, HORSE04400, HUMAN03913, ICTTR07333, JACJA05805, LOXAF01641, MACMU06740, MELGA10645, MICMU01527, MONDO15552, MOUSE47126, MUSPF10598, NANGA20148, NOMLE17719, NOTFU27053, OCTDE16304, ORE…	FUS3
GO:0036010	BP	e	protein localization to endosome	23/666	381/8270255	2.0562260716766865e-58	6	23	2.438415917607897e-55	AILME11873, ANAPL03127, ANOCA00527, BOVIN13593, CALJA04312, CHICK11099, CHLSB00048, FICAL04843, HORSE04400, HUMAN03913, LOXAF01641, MELGA10645, MONDO15552, MOUSE47126, MUSPF10598, NOMLE17719, OTOGA01021, PAPAN05273, PELSI04003, PONAB00781, RABIT17836, RATNO02202, TAEGU10393	FUS3
GO:0055085	BP	e	transmembrane transport	151/666	446605/8270255	4.546652224637177e-51	4	151	5.1670808094574584e-48	AGABI02013, ASHGO04425, ASPAC04631, ASPAC10015, ASPCL08766, ASPFN11046, ASPFU00451, ASPGL00747, ASPGL08426, ASPOR03395, ASPTN06131, AURPU08857, AURST11500, BLUGR02758, BOTFB01656, CANAL06351, CANGA04092, CANTE01444, COCLU05734, COCLU07613, COCLU10905, COLGR00567, COLGR06160, COLGR07498, COLSU03018, COLSU10213, COLSU10527, CONPW02247, COPCI02554, COPCI11964, CRYGA00477, CRYNJ00066, CRYPA02681, DEB…	FUS3
GO:0006820	BP	e	anion transport	27/666	3196/8270255	4.6329041301642224e-45	5	27	5.054498406009167e-42	AURST11500, COLGR07498, COLSU10213, COPCI11964, CRYPA02681, DICSQ04750, FOMME02907, GLOTR03499, LACBI01635, LACTC02788, MAGGR10999, MAGO702121, MUCCI03679, NEUCR00099, NEUT909119, PHACH07768, PHLGI08115, PHYBL05905, SCHPO02282, THIHE00118, TRAVS04904, TUBMM03189, VERDA08406, VERDV03170, YEASA01331, YEAST00532, ZYGRO01751	FUS3
GO:0030855	BP	e	epithelial cell differentiation	23/666	2253/8270255	1.778423091028446e-40	4	23	1.7965366595481803e-37	AILME11873, ANAPL03127, ANOCA00527, BOVIN13593, CALJA04312, CHICK11099, CHLSB00048, FICAL04843, HORSE04400, HUMAN03913, LOXAF01641, MELGA10645, MONDO15552, MOUSE47126, MUSPF10598, NOMLE17719, OTOGA01021, PAPAN05273, PELSI04003, PONAB00781, RABIT17836, RATNO02202, TAEGU10393	FUS3
GO:0006952	BP	e	defense response	30/666	8962/8270255	5.362566267678083e-38	3	30	5.043586032790334e-35	ACYPI05092, ANODA05155, APIME03024, ATTCE08432, BOMIM10079, CAEBE12717, CAEBR01606, CAEEL02065, CAEJA11232, CAERE29079, CAMFO11437, DENPD02953, DIACI13630, HARSA02431, LEPSM01490, LINHU16549, LOALO09700, LUCCU05018, MELHA05584, NASVI14196, PEDHC00902, PRIPA26479, RHOPR10985, SOLIN05566, STRMM08991, STRRB01916, THECL02137, TRICA03654, TRISP11189, ZOONE08454	FUS3
GO:0035023	BP	e	regulation of Rho protein signal transduction	29/666	8831/8270255	1.5388807851248113e-36	9	29	1.3990991138093075e-33	ASTMX05454, ASTMX22886, BRAFL21093, BRAFL21536, CAPTE11209, CIOIN05883, CIOSA07866, DAPPU07812, DAPPU08446, DAPPU20900, GADMO17838, GASAC06223, HELRO00741, HELRO07712, IXOSC19974, LEPOC07888, LEPSM00750, LOTGI01298, NEMVE01730, ORYLA15570, PETMA02259, PETMA04734, TAKRU05514, TAKRU18754, TETNG04958, TETNG19460, THECL02702, TRIAD05640, XIPMA08144	FUS3
GO:0050794	BP	e	regulation of cellular process	33/666	15121/8270255	1.0759914674867867e-35	3	33	9.466989443774874e-33	AILME11873, BOVIN13593, CALJA04312, CAVPO05029, CHILA17640, CHLSB00048, DASNO18591, DIPOR07249, ECHTE03361, FELCA12458, FUKDA10945, HORSE04400, HUMAN03913, ICTTR07333, JACJA05805, LOXAF01641, MACMU06740, MICMU01527, MONDO15552, MOUSE47126, MUSPF10598, NANGA20148, NOMLE17719, OCTDE16304, OTOGA01021, PANPA05873, PANTR01965, PAPAN05273, PONAB00781, PROCA02703, PTEVA00331, RABIT17836, RATNO02202	FUS3
GO:0006821	BP	e	chloride transport	27/666	9894/8270255	5.397019491406758e-32	7	27	4.460718382670283e-29	AURST11500, COLGR07498, COLSU10213, COPCI11964, CRYPA02681, DICSQ04750, FOMME02907, GLOTR03499, LACBI01635, LACTC02788, MAGGR10999, MAGO702121, MUCCI03679, NEUCR00099, NEUT909119, PHACH07768, PHLGI08115, PHYBL05905, SCHPO02282, THIHE00118, TRAVS04904, TUBMM03189, VERDA08406, VERDV03170, YEASA01331, YEAST00532, ZYGRO01751	FUS3
GO:0019532	BP	e	oxalate transport	14/666	553/8270255	9.819706712095134e-31	9	14	7.6523571592112795e-28	ASHGO04425, CRYNJ00066, EMENI03886, NEUCR00099, NEUCR03999, PHAND03223, PHAND09885, SCHPO02282, SCHPO03041, SCLS109749, USTMA05925, YARLI01395, YEAST00532, YEAST03976	FUS3
GO:0007600	BP	e	sensory perception	9/666	363/8270255	3.5893735788784296e-20	4	9	2.1282644426936774e-17	CAEBE07282, CAEBR20395, CAEEL20556, CAEJA16276, CAERE15038, CAERE15040, ONCVO07389, PRIPA20301, STRRB10978	FUS3
GO:0016310	BP	e	phosphorylation	69/666	319142/8270255	2.772987505139498e-13	5	69	1.5126646840535962e-10	ACYPI05092, AILME11873, ANAPL03127, ANOCA00527, ANODA05155, APIME03024, ASTMX12433, ATTCE08432, BOMIM10079, BOVIN13593, CALJA04312, CAMFO11437, CAVPO05029, CHICK11099, CHILA17640, CHLSB00048, DANRE39444, DASNO18591, DENPD02953, DIACI13630, DIPOR07249, ECHTE03361, FELCA12458, FICAL04843, FUKDA10945, GADMO06833, GRENI05136, HARSA02431, HORSE04400, HUMAN03913, ICTTR07333, JACJA05805, LEPSM01490, LIN…	FUS3
GO:0001895	BP	e	retina homeostasis	5/666	433/8270255	4.01845406526331e-10	6	5	1.8576836377975724e-07	ANAPL09855, FICAL09196, MELGA08257, PELSI15963, TAEGU07388	FUS3
GO:0042742	BP	e	defense response to bacterium	10/666	6906/8270255	4.4070720775186304e-10	6	10	2.0033815152386774e-07	ASTMX16316, DANRE31334, LEPOC16227, ORENI02148, ORYLA11142, PETMA01453, POEFO21828, TETNG07441, XENTR08945, XIPMA04803	FUS3
GO:0032501	BP	e	multicellular organismal process	4/666	924/8270255	1.185765313997304e-06	1	4	0.0004687209991199488	CAEBE07282, CAEBR20395, CAEEL20556, CAERE15040	FUS3
GO:0033235	BP	e	positive regulation of protein sumoylation	3/666	285/8270255	1.951398805794682e-06	10	3	0.0007291014031239719	HUMAN03913, MOUSE47126, RATNO02202	FUS3
GO:0042592	BP	e	homeostatic process	4/666	1784/8270255	1.5646528782404083e-05	3	4	0.005334488406750892	CAEBE07282, CAEBR20395, CAEEL20556, CAERE15040	FUS3
GO:0044237	BP	e	cellular metabolic process	11/666	35018/8270255	0.00016594176806119295	2	11	0.049736942020538875	CAEBE12717, CAEBR01606, CAEEL02065, CAEJA11232, CAERE29079, LOALO09700, MELHA05584, PRIPA26479, STRRB01916, THECL02137, TRISP11189	FUS3
GO:0045321	BP	e	leukocyte activation	1/666	3/8270255	0.00024156925606354994	3	1	0.07084732751756263	HUMAN03913	FUS3
GO:0005765	CC	e	lysosomal membrane	131/666	6703/8270255	1.9937917823311213e-264	7	131	9.06344514384689e-261	AEDAE02783, AILME04321, AILME16611, ANOGA11790, APIME08016, APIME08017, ATTCE07048, ATTCE07049, BOMIM05600, BOVIN14102, BOVIN16005, CAEBE07282, CAEBR20395, CAEEL20556, CAERE15040, CALJA19958, CAMFO08993, CANLF04281, CANLF16797, CAVPO14658, CAVPO17768, CHILA01256, CHILA09780, CHLSB02557, CHLSB08577, CHOHO06083, CULQU12578, DASNO02977, DENPD11118, DIPOR04991, DROAN01500, DROBM05664, DROBP10009, DRO…	FUS3
GO:0005764	CC	e	lysosome	91/666	11754/8270255	2.497848668648465e-146	7	91	6.193529312489716e-143	AILME04321, AILME16611, ANAPL09855, ANAPL10613, ANAPL13386, ANOCA06845, ANOCA08235, ASTMX16316, BOVIN14102, BOVIN14963, BOVIN16005, CALJA19958, CAVPO09204, CAVPO17768, CHICK00643, CHLSB02557, CHLSB08577, DANRE20662, DANRE31334, DROME18797, FICAL09196, FICAL10083, FICAL10835, GADMO08091, GASAC03853, GORGO01057, HORSE12661, HORSE14308, HORSE15747, HUMAN01404, HUMAN07009, HUMAN26186, ICTTR12415, ICT…	FUS3
GO:0001917	CC	e	photoreceptor inner segment	50/666	885/8270255	5.051112040655678e-124	3	50	1.0597621608375662e-120	AILME04321, ANAPL09855, BOVIN14102, CALJA19958, CANLF16797, CAVPO17768, CHILA09780, CHLSB08577, CHOHO06083, DIPOR04991, ECHTE11349, FELCA09471, FICAL09196, FUKDA12129, GORGO01057, HORSE15747, HUMAN01404, ICTTR12415, JACJA10385, LOXAF15304, MACMU01311, MELGA08257, MICMU08035, MONDO03059, MOUSE31125, MUSPF05986, MYOLU07345, NANGA11578, NOMLE09022, OCHPR06033, OCTDE20575, ORNAN13912, OTOGA16606, PAN…	FUS3
GO:0016324	CC	e	apical plasma membrane	72/666	8943/8270255	6.627895226365551e-117	4	72	1.205172281994136e-113	AILME04321, ANAPL09855, APIME08016, ATTCE07049, BOVIN14102, CAEBE07282, CAEBR20395, CAEEL20556, CAERE15040, CALJA19958, CANLF16797, CAVPO17768, CHILA09780, CHLSB08577, CHOHO06083, DANRE20662, DENPD11118, DIPOR04991, DROKI04062, DROTK10583, DROYA15071, ECHTE11349, FELCA09471, FICAL09196, FUKDA12129, GASAC03853, GORGO01057, HORSE15747, HUMAN01404, ICTTR12415, IXOSC00083, JACJA10385, LOXAF15304, LUC…	FUS3
GO:0043227	CC	e	membrane-bounded organelle	44/666	5554/8270255	2.0853960113566533e-71	2	44	2.843958810487636e-68	AILME11873, BOVIN13593, CAEBE12717, CAEBR01606, CAEEL02065, CAEJA11232, CAERE29079, CALJA04312, CAVPO05029, CHILA17640, CHLSB00048, DASNO18591, DIPOR07249, ECHTE03361, FELCA12458, FUKDA10945, HORSE04400, HUMAN03913, ICTTR07333, JACJA05805, LOALO09700, LOXAF01641, MACMU06740, MELHA05584, MICMU01527, MONDO15552, MOUSE47126, MUSPF10598, NANGA20148, NOMLE17719, OCTDE16304, OTOGA01021, PANPA05873, PAN…	FUS3
GO:0005576	CC	e	extracellular region	106/666	142388/8270255	1.611100673683179e-66	1	106	1.9973986761231232e-63	ANAPL10613, ANOCA08235, ASTMX13053, ASTMX15510, ASTMX17029, ASTMX18354, ASTMX18355, BOVIN14963, BRAFL12374, BRAFL12375, BRAFL18886, BRAFL18887, BRAFL27398, BRAFL27399, BRAFL27400, CALJA20090, CANLF05516, CAPO300871, CAVPO09204, CHICK05736, CHILA15132, CHLSB09633, CIOIN02478, CIOIN03304, CIOIN03313, CIOSA12930, CIOSA12931, CRAGI11711, CRAGI22287, DANRE20016, DANRE27311, DANRE37164, FELCA02261, FIC…	FUS3
GO:0001650	CC	e	fibrillar center	19/666	2656/8270255	9.177153677511953e-31	6	19	7.361966663357015e-28	BOVIN07615, CALJA16880, CHLSB05144, FICAL11737, FUKDA19681, HORSE03573, HUMAN11839, ICTTR01212, LOXAF07885, MOUSE04297, MUSPF10207, MYOLU14300, OTOGA10979, PELSI14021, PONAB05379, RABIT07266, RATNO03794, SHEEP02683, TAEGU03829	FUS3
GO:0016021	CC	e	integral component of membrane	368/666	2961385/8270255	1.950269597210837e-24	3	368	1.3298400815981393e-21	AEDAE02783, AGABI02013, AILME04321, AILME16611, AMPQE23393, ANAPL09855, ANAPL13386, ANOCA06845, ANODA01382, ANODA09604, ANOGA11790, APIME08016, APIME08017, ASHGO04425, ASPAC04631, ASPAC10015, ASPCL08766, ASPFN11046, ASPFU00451, ASPGL00747, ASPGL08426, ASPOR03395, ASPTN06131, ASTMX09270, ASTMX16316, ATTCE07048, ATTCE07049, AURPU08857, BLUGR02758, BOMIM05600, BOTFB01656, BOVIN14102, BOVIN16005, BRA…	FUS3
GO:0043231	CC	e	intracellular membrane-bounded organelle	26/666	48223/8270255	8.633265059373886e-14	4	26	4.805557234580056e-11	AILME04321, ANAPL09855, BOVIN14102, CALJA19958, CAVPO17768, CHLSB08577, FICAL09196, GORGO01057, HORSE15747, HUMAN01404, ICTTR12415, LOXAF15304, MELGA08257, MONDO03059, MOUSE31125, NOMLE09022, ORNAN13912, OTOGA16606, PANTR22054, PAPAN00983, PELSI15963, PIGXX12736, RABIT03587, SARHA08312, SHEEP00644, TAEGU07388	FUS3
GO:0005794	CC	e	Golgi apparatus	28/666	61142/8270255	4.671073102732848e-13	5	28	2.498108213275263e-10	AILME04321, ANAPL09855, BOVIN14102, CALJA19958, CAVPO17768, CHLSB08577, DROSE01720, FICAL09196, GORGO01057, HORSE15747, HUMAN01404, ICTTR12415, LOXAF15304, MELGA08257, MONDO03059, MOUSE31125, NOMLE09022, ORNAN13912, OTOGA16606, PANTR22054, PAPAN00983, PELSI15963, PIGXX12736, RABIT03587, SARHA08312, SCHPO02282, SHEEP00644, TAEGU07388	FUS3
GO:0005887	CC	e	integral component of plasma membrane	28/666	71026/8270255	1.4859325497188632e-11	4	28	7.368874598833091e-09	AURST11500, CAEBR20394, COLGR07498, COLSU10213, COPCI11964, CRYPA02681, DICSQ04750, FOMME02907, GLOTR03499, LACBI01635, LACTC02788, MAGGR10999, MAGO702121, MUCCI03679, NEUCR00099, NEUT909119, PHACH07768, PHLGI08115, PHYBL05905, SCHPO02282, THIHE00118, TRAVS04904, TUBMM03189, VERDA08406, VERDV03170, YEASA01331, YEAST00532, ZYGRO01751	FUS3
GO:0016020	CC	e	membrane	243/666	2177625/8270255	9.119713855631617e-09	1	243	3.826772237113113e-06	AEDAE02783, AILME04321, AILME16611, AMPQE23393, ANAPL09855, ANAPL13386, ANOCA06845, ANODA01382, ANODA09604, APIME08016, ASHGO04425, ASPCL08766, ASPFN11046, ASPFU00451, ASPOR03395, ASPTN06131, ASTMX09270, ASTMX16316, BLUGR02758, BOVIN14102, BOVIN16005, BRAFL17944, BRAFL20647, BRUMA09030, CAEBE07282, CAEBR20394, CAEBR20395, CAEEL20556, CAERE15038, CAERE15040, CAERE15041, CALJA19958, CALJA21666, CAM…	FUS3
GO:0005623	CC	e	cell	16/666	56416/8270255	2.064972374675089e-05	1	16	0.006785797773405187	ANAPL09855, CAEBE07282, CAEBR20395, CAEEL20556, CAERE15040, DANRE20662, FICAL09196, GASAC03853, MELGA08257, NOTFU16189, ORENI01643, PELSI15963, POEFO03477, TAEGU07388, TAKRU07861, XIPMA04891	FUS3
GO:0045092	CC	e	interleukin-18 receptor complex	1/666	1/8270255	8.052956045485902e-05	5	1	0.025039561063217728	HUMAN03913	FUS3
GO:0015116	MF	e	sulfate transmembrane transporter activity	156/666	6796/8270255	0.0	6	156	0.0	AGABI02013, ASHGO04425, ASPAC04631, ASPAC10015, ASPCL08766, ASPFN11046, ASPFU00451, ASPGL00747, ASPGL08426, ASPOR03395, ASPTN06131, AURPU08857, AURST11500, BLUGR02758, BOTFB01656, CANAL06351, CANGA04092, CANTE01444, COCLU05734, COCLU07613, COCLU10905, COLGR00567, COLGR06160, COLGR07498, COLSU03018, COLSU10213, COLSU10527, CONPW02247, COPCI02554, COPCI11964, CRYGA00477, CRYNJ00066, CRYPA02681, DEB…	FUS3
GO:0008271	MF	e	secondary active sulfate transmembrane transporter activity	81/666	3527/8270255	1.774608264027852e-168	7	81	4.840244040135966e-165	ASHGO04425, ASPCL08766, ASPFN11046, ASPFU00451, ASPOR03395, ASPTN06131, BLUGR02758, CANAL06351, CANGA04092, COLGR00567, COLGR06160, COLGR07498, COLSU03018, COLSU10213, COLSU10527, CRYNJ00066, DEBHA03639, DOTSN05980, EMEND09439, EMENI03886, FOMPI00027, FOMPI06392, FUSC100251, FUSC109316, FUSC110229, FUSO401872, FUSO411487, GIBM707558, GIBM712145, HYPAI10970, HYPAI11313, HYPVG02315, HYPVG07705, KAZ…	FUS3
GO:0005102	MF	e	signaling receptor binding	79/666	12698/8270255	1.702342259146981e-119	3	79	3.31652750844528e-116	ACYPI05092, AILME11873, ANAPL03127, ANOCA00527, ANODA05155, APIME03024, ASTMX12433, ATTCE08432, BOMIM10079, BOVIN13593, CAEBE12717, CAEBR01606, CAEEL02065, CAEJA11232, CAERE29079, CALJA04312, CAMFO11437, CAVPO05029, CHICK11099, CHILA17640, CHLSB00048, DANRE39444, DASNO18591, DENPD02953, DIACI13630, DIPOR07249, ECHTE03361, FELCA12458, FICAL04843, FUKDA10945, GADMO06833, HARSA02431, HORSE04400, HUM…	FUS3
GO:0019899	MF	e	enzyme binding	70/666	21237/8270255	7.927531627523485e-87	3	70	1.271902500827665e-83	ACYPI05092, AILME11873, ANAPL03127, ANOCA00527, ANODA05155, APIME03024, ATTCE08432, BOMIM10079, BOVIN13593, CAEBE12717, CAEBR01606, CAEEL02065, CAEJA11232, CAERE29079, CALJA04312, CAMFO11437, CAVPO05029, CHICK11099, CHILA17640, CHLSB00048, DASNO18591, DENPD02953, DIACI13630, DIPOR07249, ECHTE03361, FELCA12458, FICAL04843, FUKDA10945, HARSA02431, HORSE04400, HUMAN03913, ICTTR07333, JACJA05805, LEP…	FUS3
GO:0005509	MF	e	calcium ion binding	106/666	101660/8270255	7.8205769434754485e-81	5	106	1.1850346451849604e-77	ANAPL10613, ANOCA08235, ASTMX13053, ASTMX15510, ASTMX17029, ASTMX18354, ASTMX18355, BOVIN14963, BRAFL12374, BRAFL12375, BRAFL18886, BRAFL18887, BRAFL27398, BRAFL27399, BRAFL27400, CALJA20090, CANLF05516, CAPO300871, CAVPO09204, CHICK05736, CHILA15132, CHLSB09633, CIOIN02478, CIOIN03304, CIOIN03313, CIOSA12930, CIOSA12931, CRAGI11711, CRAGI22287, DANRE20016, DANRE27311, DANRE37164, FELCA02261, FIC…	FUS3
GO:0035325	MF	e	Toll-like receptor binding	23/666	121/8270255	1.5426281296004126e-70	4	23	2.0035801064214882e-67	AILME11873, ANAPL03127, ANOCA00527, BOVIN13593, CALJA04312, CHICK11099, CHLSB00048, FICAL04843, HORSE04400, HUMAN03913, LOXAF01641, MELGA10645, MONDO15552, MOUSE47126, MUSPF10598, NOMLE17719, OTOGA01021, PAPAN05273, PELSI04003, PONAB00781, RABIT17836, RATNO02202, TAEGU10393	FUS3
GO:0008509	MF	e	anion transmembrane transporter activity	27/666	4216/8270255	7.805024878144157e-42	4	27	8.187771290437765e-39	AURST11500, COLGR07498, COLSU10213, COPCI11964, CRYPA02681, DICSQ04750, FOMME02907, GLOTR03499, LACBI01635, LACTC02788, MAGGR10999, MAGO702121, MUCCI03679, NEUCR00099, NEUT909119, PHACH07768, PHLGI08115, PHYBL05905, SCHPO02282, THIHE00118, TRAVS04904, TUBMM03189, VERDA08406, VERDV03170, YEASA01331, YEAST00532, ZYGRO01751	FUS3
GO:0019900	MF	e	kinase binding	23/666	2531/8270255	2.5623699684094816e-39	4	23	2.4960228888703078e-36	AILME11873, ANAPL03127, ANOCA00527, BOVIN13593, CALJA04312, CHICK11099, CHLSB00048, FICAL04843, HORSE04400, HUMAN03913, LOXAF01641, MELGA10645, MONDO15552, MOUSE47126, MUSPF10598, NOMLE17719, OTOGA01021, PAPAN05273, PELSI04003, PONAB00781, RABIT17836, RATNO02202, TAEGU10393	FUS3
GO:0005089	MF	e	Rho guanyl-nucleotide exchange factor activity	28/666	8822/8270255	6.38865460512403e-35	8	28	5.445329823586185e-32	ASTMX05454, ASTMX22886, BRAFL21093, BRAFL21536, CAPTE11209, CIOIN05883, CIOSA07866, DAPPU07812, DAPPU08446, DAPPU20900, GASAC06223, HELRO00741, HELRO07712, IXOSC19974, LEPOC07888, LEPSM00750, LOTGI01298, NEMVE01730, ORYLA15570, PETMA02259, PETMA04734, TAKRU05514, TAKRU18754, TETNG04958, TETNG19460, THECL02702, TRIAD05640, XIPMA08144	FUS3
GO:0015297	MF	e	antiporter activity	27/666	20812/8270255	1.2773003929083269e-23	5	27	8.294849575374908e-21	AURST11500, COLGR07498, COLSU10213, COPCI11964, CRYPA02681, DICSQ04750, FOMME02907, GLOTR03499, LACBI01635, LACTC02788, MAGGR10999, MAGO702121, MUCCI03679, NEUCR00099, NEUT909119, PHACH07768, PHLGI08115, PHYBL05905, SCHPO02282, THIHE00118, TRAVS04904, TUBMM03189, VERDA08406, VERDV03170, YEASA01331, YEAST00532, ZYGRO01751	FUS3
GO:0005150	MF	e	interleukin-1, type I receptor binding	3/666	23/8270255	9.196101154645835e-10	6	3	4.1118632621797565e-07	HUMAN03913, MOUSE47126, RATNO02202	FUS3
GO:0032183	MF	e	SUMO binding	3/666	260/8270255	1.482317922279463e-06	4	3	0.0005694397370446811	HUMAN03913, MOUSE47126, RATNO02202	FUS3
GO:0031624	MF	e	ubiquitin conjugating enzyme binding	3/666	452/8270255	7.736941177149483e-06	5	3	0.0027054496231634887	HUMAN03913, MOUSE47126, RATNO02202	FUS3
GO:0055114	BP	p	oxidation-reduction process	0/666	802703/8270255	4.988975978140469e-30	2	0	3.779842216771703e-27		FUS3
GO:0006355	BP	p	regulation of transcription, DNA-templated	0/666	570260/8270255	4.455862585797368e-21	9	0	2.7621284551732545e-18		FUS3
GO:0006351	BP	p	transcription, DNA-templated	0/666	449157/8270255	1.2860938867082705e-16	9	0	7.30796057499335e-14		FUS3
GO:0008152	BP	p	metabolic process	0/666	331391/8270255	2.999025996542985e-12	1	0	1.5433666802964135e-09		FUS3
GO:0006508	BP	p	proteolysis	0/666	282867/8270255	1.5155586466400125e-10	5	0	7.127045187432128e-08		FUS3
GO:0006412	BP	p	translation	0/666	243948/8270255	3.4589282858162083e-09	7	0	1.5216494999296304e-06		FUS3
GO:0032259	BP	p	methylation	0/666	177669/8270255	1.2613670971458911e-06	2	0	0.0004914826796379168		FUS3
GO:0000160	BP	p	phosphorelay signal transduction system	0/666	123442/8270255	8.078758473192154e-05	6	0	0.025039561063217728		FUS3
GO:0051301	BP	p	cell division	0/666	121349/8270255	0.0001265635549171219	2	0	0.038786752363646065		FUS3
GO:0005622	CC	p	intracellular	4/666	474149/8270255	2.342890904354939e-12	2	4	1.22889133492848e-09	DAPPU20900, HELRO07712, ORYLA15570, TRIAD05640	FUS3
GO:0005829	CC	p	cytosol	1/666	359830/8270255	7.221520546032644e-12	4	1	3.6475365350563033e-09	SCHPO03041	FUS3
GO:0005840	CC	p	ribosome	0/666	178672/8270255	7.919761705288481e-07	5	0	0.000317663971340799		FUS3
GO:0032991	CC	p	protein-containing complex	0/666	134401/8270255	3.872219570478942e-05	1	0	0.012280789393582925		FUS3
GO:0005524	MF	p	ATP binding	5/666	991579/8270255	1.0881785769813589e-29	8	5	8.021640726261234e-27	BRAFL21536, ORNAN18935, SALR503363, WOLCO08755, YEASO02169	FUS3
GO:0003677	MF	p	DNA binding	0/666	749078/8270255	6.190439135978068e-28	4	0	4.443269142994784e-25		FUS3
GO:0016787	MF	p	hydrolase activity	1/666	707791/8270255	1.3815006781897824e-24	2	1	9.661648973750337e-22	IXOSC11943	FUS3
GO:0016740	MF	p	transferase activity	4/666	801501/8270255	6.22333329826807e-24	2	4	4.140034529518575e-21	ANODA09604, CRAGI12317, DROSE01720, IXOSC19974	FUS3
GO:0003824	MF	p	catalytic activity	0/666	569321/8270255	4.357828025124354e-21	1	0	2.7621284551732545e-18		FUS3
GO:0000166	MF	p	nucleotide binding	1/666	612908/8270255	6.386672334934405e-21	4	1	3.871033065229686e-18	BRAFL21536	FUS3
GO:0016491	MF	p	oxidoreductase activity	0/666	537580/8270255	8.493592664548753e-20	2	0	4.92899446650143e-17		FUS3
GO:0003723	MF	p	RNA binding	0/666	305900/8270255	2.1055668490580985e-11	4	0	1.0255238537153507e-08		FUS3
GO:0003676	MF	p	nucleic acid binding	0/666	292311/8270255	6.902485741081728e-11	3	0	3.302899975228142e-08		FUS3
GO:0008270	MF	p	zinc ion binding	0/666	247138/8270255	3.6259023647001873e-09	6	0	1.5697855078920255e-06		FUS3
GO:0003700	MF	p	DNA-binding transcription factor activity	0/666	238384/8270255	8.093540923227707e-09	2	0	3.449239510641183e-06		FUS3
GO:0016301	MF	p	kinase activity	1/666	271985/8270255	1.1303361739914591e-08	4	1	4.671199870548038e-06	GRENI05136	FUS3
GO:0016829	MF	p	lyase activity	0/666	203169/8270255	1.1540744847681187e-07	2	0	4.698116652544841e-05		FUS3
GO:0016874	MF	p	ligase activity	0/666	169067/8270255	1.713220253215503e-06	2	0	0.0006490011445340673		FUS3
GO:0016887	MF	p	ATPase activity	0/666	160251/8270255	3.7082227007332918e-06	7	0	0.001349156766773589		FUS3
GO:0016853	MF	p	isomerase activity	0/666	160328/8270255	3.709871952631317e-06	2	0	0.001349156766773589		FUS3
GO:0003735	MF	p	structural constituent of ribosome	0/666	161555/8270255	3.767974130707043e-06	2	0	0.0013522565054609817		FUS3
GO:0008168	MF	p	methyltransferase activity	0/666	155296/8270255	5.444218821367099e-06	4	0	0.0019284554331530862		FUS3
GO:0022857	MF	p	transmembrane transporter activity	0/666	148211/8270255	1.2147717785142119e-05	2	0	0.004194038007465206		FUS3
GO:0043565	MF	p	sequence-specific DNA binding	0/666	141755/8270255	1.7309032983624763e-05	5	0	0.005828442896646487		FUS3
GO:0008233	MF	p	peptidase activity	0/666	144608/8270255	1.8464538470042377e-05	3	0	0.006141710814273242		FUS3
GO:0046872	MF	p	metal ion binding	41/666	910532/8270255	2.336817449114433e-05	4	41	0.007587701895785257	BOVIN07615, CALJA16880, CANLF15392, CAVPO05668, CHILA16301, CHLSB05144, DASNO12654, DIPOR11967, ECHTE06103, FELCA14634, FUKDA19681, GORGO08367, HORSE03573, HUMAN11839, ICTTR01212, IXOSC18836, KAZNA02919, LOXAF07885, MACMU09239, MICMU08976, MONDO13521, MOUSE04297, MUSPF10207, MYOLU14300, NANGA01964, NOMLE13108, OCHPR12048, OCTDE16957, OTOGA10979, PANPA16147, PANTR13358, PAPAN07224, PONAB05379, PTE…	FUS3
GO:0005525	MF	p	GTP binding	0/666	132375/8270255	3.732202218154376e-05	8	0	0.011975978294136541		FUS3
GO:0005515	MF	p	protein binding	14/666	422965/8270255	0.0001361874106146323	2	14	0.041272351383489954	ASTMX12433, DANRE39444, GADMO06833, HUMAN03913, HUMAN07009, MOUSE47126, NOTFU27053, ORENI07891, ORYLA19015, POEFO15101, RATNO02202, TAKRU03088, TETNG16205, XENTR12059	FUS3
GO:0000287	MF	p	magnesium ion binding	0/666	112889/8270255	0.00017276329837864852	5	0	0.05121868438345259		FUS3
GO:0004672	MF	p	protein kinase activity	1/666	144035/8270255	0.000264583424880871	5	1	0.07677141397474209	WOLCO08755	FUS3
GO:0016746	MF	p	transferase activity, transferring acyl groups	0/666	112260/8270255	0.0002754393240288587	3	0	0.07908007960933812		FUS3
# GO	NS	enrichment	name	ratio_in_study	ratio_in_pop	p_uncorrected	depth	study_count	p_fdr_bh	study_items	KAR2
GO:0044255	BP	e	cellular lipid metabolic process	6/330	13991/8270255	2.5138443662156698e-05	4	6	0.029810915255883648	ASPFN07879, ASPOR10373, ASPTN08113, BOMIM01465, DROEL09814, DROKI09504	KAR2
GO:0008610	BP	e	lipid biosynthetic process	6/330	16232/8270255	5.690774645518948e-05	4	6	0.06208635138261172	ASPFN07879, ASPOR10373, ASPTN08113, BOMIM01465, DROEL09814, DROKI09504	KAR2
GO:0005794	CC	e	Golgi apparatus	24/330	61142/8270255	1.5302464512592803e-16	5	24	1.0434367989524218e-12	AILME07184, BOVIN02497, CAVPO12068, CHLSB02896, DANRE22278, FICAL06201, GORGO20815, HORSE12049, HUMAN06887, HUMAN29407, MELGA12399, MOUSE02086, MOUSE25386, MUSPF11457, NOMLE16540, ORNAN14537, OTOGA07733, PANTR45240, PAPAN06468, PONAB16311, RATNO12494, SARHA15836, SHEEP13322, TAEGU03423	KAR2
GO:0005730	CC	e	nucleolus	17/330	64782/8270255	1.872523315608463e-09	5	17	3.928697956401602e-06	AMBTC04907, ARATH32009, BRADI17056, CUCSA17793, GOSRA13120, LUPAN03023, ORYBR28093, ORYGL26574, ORYNI34416, ORYPU29569, ORYRU35052, ORYSI34381, ORYSJ31354, OSTLU02551, POPTR25916, SETIT00966, THECC05233	KAR2
GO:0003723	MF	e	RNA binding	134/330	305900/8270255	2.352266527968977e-100	4	134	6.415806955035385e-96	ACYPI12897, AEGTA13829, AEGTA14699, AMBTC04907, AMPQE23314, ARAAL16989, ARALY20108, ARATH32009, AURAN06292, BABBI02702, BATDE07788, BATDJ07788, BODSA05532, BOMMO04621, BRADI17056, BRAFL28332, BRANA38126, BRANA38710, BRANA47284, BRANA89460, BRAOL05471, BRAOL53709, BRARP04523, BRARP39407, BRUMA12082, CHEQI19798, CHLRE00479, CHLVA05633, COCAP01125, COCAP06371, CRYMR01607, CRYPI02871, CUCSA17793, DIC…	KAR2
GO:0003676	MF	e	nucleic acid binding	110/330	292311/8270255	6.228206770147006e-74	3	110	8.49371698278798e-70	ACYPI12897, AEGTA13829, AEGTA14699, AMBTC04907, AMPQE23314, ARAAL16989, ARATH32009, AURAN06292, BABBI02702, BATDJ07788, BODSA05532, BOMMO04621, BRADI17056, BRAFL28332, BRANA47284, BRANA89460, BRAOL05471, BRAOL53709, BRARP04523, BRARP39407, BRUMA12082, CHLRE00479, CHLVA05633, CRYMR01607, CRYPI02871, CUCSA17793, DICDI03871, DICPU11641, ENTDS05295, ENTHI02160, ENTNP04930, FOMPI04868, GALSU04472, GIA…	KAR2
GO:0016757	MF	e	transferase activity, transferring glycosyl groups	61/330	120711/8270255	4.747262493712338e-47	3	61	4.3160528172001334e-43	AILME04042, ANAPL06223, ASTMX06289, BOVIN15500, CALJA21664, CANLF04208, CAVPO14722, CHILA01162, CHLSB02483, CHOHO02760, CRAGI00933, CRAGI04935, CRAGI08399, CRAGI23300, DANRE12609, DANRE22278, DASNO08088, DIPOR01576, ECHTE12141, ERIEU08960, FELCA08226, FUKDA11458, GADMO13855, GASAC15543, GORGO05145, HORSE12591, HUMAN06887, ICTTR17036, JACJA01191, LOXAF19723, MACMU04639, MONDO13938, MOUSE02086, MUS…	KAR2
GO:0008454	MF	e	alpha-1,3-mannosylglycoprotein 4-beta-N-acetylglucosaminyltransferase activity	3/330	10/8270255	7.552978211147103e-12	6	3	3.4334580118172876e-08	DANRE22278, HUMAN06887, MOUSE02086	KAR2
GO:0055114	BP	p	oxidation-reduction process	0/330	802703/8270255	3.7913884262005285e-15	2	0	2.0682023864923883e-11		KAR2
GO:0006355	BP	p	regulation of transcription, DNA-templated	0/330	570260/8270255	1.1561798561885805e-10	9	0	3.9418506971929415e-07		KAR2
GO:0006351	BP	p	transcription, DNA-templated	0/330	449157/8270255	1.596481977179636e-08	9	0	2.902936395171638e-05		KAR2
GO:0008152	BP	p	metabolic process	0/330	331391/8270255	3.2141457539394414e-06	1	0	0.004613990812563066		KAR2
GO:0055085	BP	p	transmembrane transport	2/330	446605/8270255	4.092712747064103e-06	4	2	0.005581437008808671	COLSU11164, PICGU03266	KAR2
GO:0006508	BP	p	proteolysis	0/330	282867/8270255	2.3061148745568405e-05	5	0	0.028590583274335373		KAR2
GO:0005634	CC	p	nucleus	0/330	507610/8270255	1.3611339732587876e-09	5	0	3.374993556421221e-06		KAR2
GO:0005622	CC	p	intracellular	0/330	474149/8270255	7.3395416272377524e-09	2	0	1.4298999848779265e-05		KAR2
GO:0016020	CC	p	membrane	55/330	2177625/8270255	3.491045788440875e-05	1	55	0.0396742807832187	AILME04042, ANAPL06223, ANOCA06454, ASTMX06289, ASTMX19849, BOVIN15500, CALJA21664, CAPTE09761, CAPTE10492, CHICK00376, CHLSB02483, COLSU11164, CRAGI08399, CRAGI23300, DANRE12609, DANRE22278, ERIEU08960, FELCA08226, FICAL00347, FUKDA11458, GASAC15543, GASAC15555, HORSE12591, HUMAN06887, ICHMU07537, ICTTR17036, LATCH10032, LATCH18737, LOXAF19723, MACMU04639, MELGA00382, MONDO13938, MOUSE02086, MUS…	KAR2
GO:0003677	MF	p	DNA binding	2/330	749078/8270255	3.206075238789655e-11	4	2	1.2492243162569693e-07	TRIVA28520, VITVI03346	KAR2
GO:0016787	MF	p	hydrolase activity	2/330	707791/8270255	1.6178061916547537e-10	2	2	4.90285154193149e-07	PUNST10915, WOLCO07734	KAR2
GO:0016491	MF	p	oxidoreductase activity	0/330	537580/8270255	3.9340254686396473e-10	2	0	1.0730054465714637e-06		KAR2
GO:0046872	MF	p	metal ion binding	7/330	910532/8270255	1.7583453876118495e-09	4	7	3.928697956401602e-06	DANRE22278, HUMAN06887, LUCCU00805, MOUSE02086, SARSC00258, STRMM06340, STRPU20127	KAR2
GO:0005524	MF	p	ATP binding	12/330	991579/8270255	1.5758512606765413e-07	8	12	0.00026863339459345416	ASPFN07879, ASPOR10373, ASPTN08113, BOMIM01465, CAPTE23086, DROEL09814, DROKI09504, NEMVE14266, NEMVE15010, PEDHC07878, SCLS111776, ZOONE12681	KAR2
GO:0003824	MF	p	catalytic activity	3/330	569321/8270255	3.157231630755573e-07	1	3	0.0005065499572285779	ASPFN07879, ASPOR10373, ASPTN08113	KAR2
GO:0005515	MF	p	protein binding	1/330	422965/8270255	1.066404771838297e-06	2	1	0.0016158994528827529	HUMAN29407	KAR2
GO:0000166	MF	p	nucleotide binding	6/330	612908/8270255	1.1908271560926451e-05	4	6	0.015466576515441378	CAPTE23086, NEMVE14266, NEMVE15010, PEDHC07878, SCLS111776, ZOONE12681	KAR2
GO:0008270	MF	p	zinc ion binding	0/330	247138/8270255	7.138844333842935e-05	6	0	0.07488922277137156		KAR2
# GO	NS	enrichment	name	ratio_in_study	ratio_in_pop	p_uncorrected	depth	study_count	p_fdr_bh	study_items	RAD18
GO:0008033	BP	e	tRNA processing	524/854	61267/8270255	0.0	9	524	0.0	AEDAE14904, AEGTA11783, AEGTA20526, AGABI00027, AGABI00232, AILME18433, AMBTC03763, AMBTC25424, AMPQE25040, ANAPL00258, ANOCA07481, ANODA06506, APIME01031, ARAAL20500, ARALY31328, ARATH22988, ARATH40729, ASHGO00259, ASHGO02598, ASHGO02679, ASPAC06164, ASPCL07006, ASPFU03927, ASPGL01103, ASPGL09772, ASPOR00793, ASPTN05191, ASTMX19319, ATTCE05188, AURAN00502, AURAN00665, AURPU02040, AURST01022, AUR…	RAD18
GO:0055114	BP	e	oxidation-reduction process	582/854	802703/8270255	0.0	2	582	0.0	ACYPI06143, AEDAE14904, AEGTA11783, AEGTA20526, AGABI00027, AGABI00232, AILME18433, AMBTC03763, AMBTC25424, AMPQE25040, ANAPL00258, ANOCA07481, ANODA06506, ANOGA04625, APIME01031, ARAAL20500, ARALY31328, ARATH22988, ARATH40729, ASHGO00259, ASHGO02598, ASHGO02679, ASPAC06164, ASPCL07006, ASPFU03927, ASPGL01103, ASPGL09772, ASPOR00793, ASPTN05191, ASTMX19319, ATTCE05188, AURAN00502, AURAN00665, AUR…	RAD18
GO:0006400	BP	e	tRNA modification	227/854	18513/8270255	0.0	10	227	0.0	ACYPI06143, AEDAE14904, AEGTA20526, AILME18433, AMBTC25424, ANODA06506, ANOGA04625, APIME01031, ARATH22988, ASHGO02598, ASPCL07006, ASPFU03927, ASPTN05191, ATTCE05188, AURPU03497, AURST12686, BATDE02111, BATDJ02111, BLUGR03750, BOMIM05332, BRADI25480, BRANA20906, BRARP22053, CALJA20471, CANAL02986, CANAW04574, CANGA01754, CANGA02265, CANGA04569, CANLF05531, CANTE02807, CAVPO08587, CHEQI04000, CHI…	RAD18
GO:0002943	BP	e	tRNA dihydrouridine synthesis	410/854	3787/8270255	0.0	11	410	0.0	AEDAE14904, AEGTA11783, AEGTA20526, AILME18433, AMBTC03763, AMBTC25424, AMPQE25040, ANAPL00258, ANOCA07481, ANODA06506, APIME01031, ARAAL20500, ARATH22988, ARATH40729, ASHGO00259, ASHGO02598, ASHGO02679, ASPCL07006, ASPFU03927, ASPTN05191, ASTMX19319, ATTCE05188, AURAN00502, AURAN00665, BABBI02415, BATDJ01607, BATDJ02111, BATDJ05308, BLAHO02599, BLAHO05045, BLUGR03750, BODSA04301, BODSA13338, BOM…	RAD18
GO:0016579	BP	e	protein deubiquitination	85/854	13011/8270255	8.656874139960135e-121	9	85	1.9676353513951057e-117	ACYPI17224, AEDAE00501, AILME10500, ANAPL12332, ANODA04267, APIME01104, ATTCE01947, BOMIM14497, BOVIN01842, CALJA06521, CAVPO08116, CHILA07690, CHLSB04196, CHOHO06339, CULQU11992, DANPL08217, DAPPU20655, DASNO17739, DENPD03173, DROAN03436, DROBM07498, DROBP04994, DROEL02394, DROER00811, DROEU08805, DROFC01940, DROGR07917, DROKI08904, DROME17943, DROMO12953, DROPS12548, DRORH05537, DROSE08791, DRO…	RAD18
GO:0006996	BP	e	organelle organization	46/854	3317/8270255	1.1143629591056623e-80	3	46	2.171017836400496e-77	AILME11942, BOVIN17746, CALJA10766, CANLF02047, CAVPO16134, CHILA22028, CHLSB10892, CHOHO09749, DASNO03249, DIPOR07957, ERIEU11241, FELCA00491, FUKDA01747, GORGO16571, HORSE05529, HUMAN23714, ICTTR07566, JACJA21086, LOXAF19964, MACEU12270, MACMU18886, MONDO10893, MOUSE19514, MUSPF09708, MYOLU00081, NANGA12558, NOMLE04337, OCHPR09125, OCTDE08488, OTOGA03415, PANPA32396, PANTR36011, PAPAN14976, PIG…	RAD18
GO:0022027	BP	e	interkinetic nuclear migration	21/854	104/8270255	7.761615372588499e-63	6	21	1.3231128705459457e-59	ANAPL07976, BOVIN17746, CALJA10766, CHICK14490, CHLSB10892, FICAL13222, HORSE05529, HUMAN23714, LOXAF19964, MELGA13791, MOUSE19514, MUSPF09708, MYOLU00081, NOMLE04337, OTOGA03415, PANTR36011, PELSI10065, RABIT09261, RATNO09596, SHEEP16535, TAEGU15710	RAD18
GO:0010825	BP	e	positive regulation of centrosome duplication	21/854	133/8270255	2.233476930133427e-60	10	21	3.5834166629052477e-57	ANAPL07976, BOVIN17746, CALJA10766, CHICK14490, CHLSB10892, FICAL13222, HORSE05529, HUMAN23714, LOXAF19964, MELGA13791, MOUSE19514, MUSPF09708, MYOLU00081, NOMLE04337, OTOGA03415, PANTR36011, PELSI10065, RABIT09261, RATNO09596, SHEEP16535, TAEGU15710	RAD18
GO:0030953	BP	e	astral microtubule organization	21/854	218/8270255	1.3930386439244259e-55	7	21	2.110840500724373e-52	ANAPL07976, BOVIN17746, CALJA10766, CHICK14490, CHLSB10892, FICAL13222, HORSE05529, HUMAN23714, LOXAF19964, MELGA13791, MOUSE19514, MUSPF09708, MYOLU00081, NOMLE04337, OTOGA03415, PANTR36011, PELSI10065, RABIT09261, RATNO09596, SHEEP16535, TAEGU15710	RAD18
GO:0045724	BP	e	positive regulation of cilium assembly	21/854	334/8270255	1.525840127697102e-51	9	21	2.080864474146923e-48	ANAPL07976, BOVIN17746, CALJA10766, CHICK14490, CHLSB10892, FICAL13222, HORSE05529, HUMAN23714, LOXAF19964, MELGA13791, MOUSE19514, MUSPF09708, MYOLU00081, NOMLE04337, OTOGA03415, PANTR36011, PELSI10065, RABIT09261, RATNO09596, SHEEP16535, TAEGU15710	RAD18
GO:0032886	BP	e	regulation of microtubule-based process	21/854	352/8270255	4.742679603922819e-51	4	21	6.159837437952137e-48	ANAPL07976, BOVIN17746, CALJA10766, CHICK14490, CHLSB10892, FICAL13222, HORSE05529, HUMAN23714, LOXAF19964, MELGA13791, MOUSE19514, MUSPF09708, MYOLU00081, NOMLE04337, OTOGA03415, PANTR36011, PELSI10065, RABIT09261, RATNO09596, SHEEP16535, TAEGU15710	RAD18
GO:0014067	BP	e	negative regulation of phosphatidylinositol 3-kinase signaling	19/854	272/8270255	1.1454843870709803e-47	8	19	1.3583950720591732e-44	ANAPL12332, BOVIN01842, CHLSB04196, FICAL12353, HORSE06014, HUMAN17154, LOXAF10980, MACMU06250, MELGA14374, MOUSE40447, MYOLU10032, OTOGA08976, PANTR27918, PELSI09874, PIGXX11342, RABIT08521, SARHA09430, SHEEP13997, TAEGU06780	RAD18
GO:0021987	BP	e	cerebral cortex development	21/854	1087/8270255	1.2841079399167764e-40	3	21	1.4593351692179198e-37	ANAPL07976, BOVIN17746, CALJA10766, CHICK14490, CHLSB10892, FICAL13222, HORSE05529, HUMAN23714, LOXAF19964, MELGA13791, MOUSE19514, MUSPF09708, MYOLU00081, NOMLE04337, OTOGA03415, PANTR36011, PELSI10065, RABIT09261, RATNO09596, SHEEP16535, TAEGU15710	RAD18
GO:0007098	BP	e	centrosome cycle	21/854	2016/8270255	5.525055737747409e-35	4	21	5.581329453594836e-32	ANAPL07976, BOVIN17746, CALJA10766, CHICK14490, CHLSB10892, FICAL13222, HORSE05529, HUMAN23714, LOXAF19964, MELGA13791, MOUSE19514, MUSPF09708, MYOLU00081, NOMLE04337, OTOGA03415, PANTR36011, PELSI10065, RABIT09261, RATNO09596, SHEEP16535, TAEGU15710	RAD18
GO:0046580	BP	e	negative regulation of Ras protein signal transduction	19/854	1278/8270255	1.0125353518992623e-34	9	19	9.863179186804422e-32	ANAPL12332, BOVIN01842, CHLSB04196, FICAL12353, HORSE06014, HUMAN17154, LOXAF10980, MACMU06250, MELGA14374, MOUSE40447, MYOLU10032, OTOGA08976, PANTR27918, PELSI09874, PIGXX11342, RABIT08521, SARHA09430, SHEEP13997, TAEGU06780	RAD18
GO:0022008	BP	e	neurogenesis	21/854	2759/8270255	3.8464222621571507e-32	4	21	3.497038906677876e-29	ANAPL07976, BOVIN17746, CALJA10766, CHICK14490, CHLSB10892, FICAL13222, HORSE05529, HUMAN23714, LOXAF19964, MELGA13791, MOUSE19514, MUSPF09708, MYOLU00081, NOMLE04337, OTOGA03415, PANTR36011, PELSI10065, RABIT09261, RATNO09596, SHEEP16535, TAEGU15710	RAD18
GO:0032880	BP	e	regulation of protein localization	21/854	5415/8270255	4.367633048169116e-26	4	21	3.503740923200371e-23	ANAPL07976, BOVIN17746, CALJA10766, CHICK14490, CHLSB10892, FICAL13222, HORSE05529, HUMAN23714, LOXAF19964, MELGA13791, MOUSE19514, MUSPF09708, MYOLU00081, NOMLE04337, OTOGA03415, PANTR36011, PELSI10065, RABIT09261, RATNO09596, SHEEP16535, TAEGU15710	RAD18
GO:0000281	BP	e	mitotic cytokinesis	19/854	4985/8270255	1.3368247674067682e-23	5	19	9.804582117542305e-21	ANAPL12332, BOVIN01842, CHLSB04196, FICAL12353, HORSE06014, HUMAN17154, LOXAF10980, MACMU06250, MELGA14374, MOUSE40447, MYOLU10032, OTOGA08976, PANTR27918, PELSI09874, PIGXX11342, RABIT08521, SARHA09430, SHEEP13997, TAEGU06780	RAD18
GO:0008283	BP	e	cell population proliferation	21/854	8310/8270255	2.700020524439274e-22	1	21	1.8882835847200308e-19	ANAPL07976, BOVIN17746, CALJA10766, CHICK14490, CHLSB10892, FICAL13222, HORSE05529, HUMAN23714, LOXAF19964, MELGA13791, MOUSE19514, MUSPF09708, MYOLU00081, NOMLE04337, OTOGA03415, PANTR36011, PELSI10065, RABIT09261, RATNO09596, SHEEP16535, TAEGU15710	RAD18
GO:0000226	BP	e	microtubule cytoskeleton organization	21/854	9128/8270255	1.796754058632308e-21	5	21	1.1952796816877122e-18	ANAPL07976, BOVIN17746, CALJA10766, CHICK14490, CHLSB10892, FICAL13222, HORSE05529, HUMAN23714, LOXAF19964, MELGA13791, MOUSE19514, MUSPF09708, MYOLU00081, NOMLE04337, OTOGA03415, PANTR36011, PELSI10065, RABIT09261, RATNO09596, SHEEP16535, TAEGU15710	RAD18
GO:0016310	BP	e	phosphorylation	93/854	319142/8270255	1.0131793816268374e-18	5	93	6.140992807527109e-16	AEGTA20526, AMBTC25424, ARATH22988, ASHGO02598, AURPU03497, AURST12686, BATDE02111, BATDJ02111, BRADI25480, BRANA20906, BRARP22053, CANAL02986, CANAW04574, CANGA04569, CANTE02807, CHEQI04000, COCAP26542, COLGR10562, COLSU06832, CRYPA06995, CUCSA20439, DEBHA00968, DEKBR04714, DOTSN08922, ERATE30732, FOMME03624, FUSC100053, FUSO415148, GIBM701902, GIBZA01465, GOSHI03313, GOSRA27883, HORVV45433, HYP…	RAD18
GO:0034660	BP	e	ncRNA metabolic process	9/854	631/8270255	4.9872456982456813e-17	7	9	2.7760638044826726e-14	BRUMA05142, CAEBE20895, CAEEL07533, CAEJA02055, CAERE23950, LOALO12916, ONCVO03696, STRRB05426, THECL04240	RAD18
GO:0043524	BP	e	negative regulation of neuron apoptotic process	13/854	3340/8270255	1.0215538363764303e-16	8	13	5.572576177433427e-14	ANAPL12332, BOVIN01842, CHLSB04196, FICAL12353, HORSE06014, HUMAN17154, MACMU06250, MOUSE40447, PANTR27918, PELSI09874, PIGXX11342, RATNO14962, SHEEP13997	RAD18
GO:0060271	BP	e	cilium assembly	12/854	9855/8270255	9.40504267076268e-10	6	12	4.4228023938802085e-07	ASTMX13628, CIOSA07627, DANRE39517, GASAC00745, LEPOC07102, ORENI14989, ORYLA18058, PETMA01149, TAKRU21072, TETNG18333, XENTR00558, XIPMA06732	RAD18
GO:0006508	BP	e	proteolysis	66/854	282867/8270255	2.1710779247051023e-09	5	66	9.86935839938861e-07	AILME17684, ASTMX07661, BOVIN12140, BRUMA11517, CALJA05153, CANLF10677, CAVPO12482, CHILA07876, CHOHO06849, DANRE01447, DANRE03529, DASNO07766, DIPOR11733, ECHTE13685, ERIEU04053, FELCA12524, FUKDA19101, GADMO16360, GASAC14881, GORGO02623, HORSE00342, HUMAN03405, HUMAN17154, ICTTR08028, LOALO07102, LOXAF15630, MACMU22364, MICMU10143, MOUSE20897, MOUSE40447, MUSPF01197, MYOLU10249, NOMLE01694, NOT…	RAD18
GO:0044208	BP	e	'de novo' AMP biosynthetic process	7/854	3343/8270255	8.338990907229927e-08	12	7	3.185334144946744e-05	BODSA06730, LEIBR06386, LEIDB06197, LEIIN06413, LEIMA00591, LEIMU00558, LEPSE01160	RAD18
GO:0006167	BP	e	AMP biosynthetic process	5/854	3201/8270255	2.4671641507607677e-05	11	5	0.007916694377882345	BODSA06730, LEIDB06197, LEIIN06413, LEIMU00558, LEPSE01160	RAD18
GO:0016998	BP	e	cell wall macromolecule catabolic process	5/854	3579/8270255	4.176303118614057e-05	6	5	0.012944166768204363	AMPQE08507, AMPQE08508, DICDI03359, MONBE08832, TETTS02617	RAD18
GO:0009451	BP	e	RNA modification	9/854	20149/8270255	0.0003075327448848175	7	9	0.08387955616733397	BRUMA05142, CAEBE20895, CAEEL07533, CAEJA02055, CAERE23950, LOALO12916, ONCVO03696, STRRB05426, THECL04240	RAD18
GO:0005768	CC	e	endosome	100/854	17901/8270255	1.869915173259666e-135	6	100	4.636539668241581e-132	ACYPI17224, AEDAE00501, AILME10500, ANAPL12332, ANOCA12669, ANODA04267, APIME01104, ATTCE01947, BOMIM14497, BOVIN01842, BRUMA11517, CALJA06521, CAVPO08116, CHICK07231, CHILA07690, CHLSB04196, CHOHO06339, CULQU11992, DANPL08217, DANRE01447, DAPPU20655, DASNO17739, DENPD03173, DROAN03436, DROBM07498, DROBP04994, DROEL02394, DROER00811, DROEU08805, DROFC01940, DROGR07917, DROKI08904, DROME17943, DRO…	RAD18
GO:0005815	CC	e	microtubule organizing center	60/854	16745/8270255	4.9747664153373913e-70	5	60	9.045783598555156e-67	AEDAE13224, AILME11942, APIME08635, ATTCE10340, BATDE05651, BATDJ05651, BOMIM09674, BOVIN17746, CALJA10766, CAMFO01830, CANLF02047, CAVPO16134, CHILA22028, CHLSB10892, CHOHO09749, CULQU11810, DASNO03249, DIPOR07957, ERIEU11241, FELCA00491, FUKDA01747, GORGO16571, HORSE05529, HUMAN23714, ICTTR07566, JACJA21086, LINHU00298, LOXAF19964, MACEU12270, MACMU18886, MONDO10893, MOUSE19514, MUSPF09708, MYO…	RAD18
GO:0043231	CC	e	intracellular membrane-bounded organelle	65/854	48223/8270255	2.1251039647591455e-49	4	65	2.6346459381275315e-46	ASHGO00259, ASPAC06164, ASPCL07006, ASPFU03927, ASPGL01103, ASPOR00793, ASPTN05191, AURPU02040, BATDE01607, BATDJ01607, BLUGR03750, BOTFB04009, CANAL02322, CANAW02824, CANGA02265, CANTE04051, CHEQI36542, COLSU12312, CRYPA09031, DEBHA00871, DEKBR04188, DICDI07687, DICPU06057, DOTSN06148, EMEND09169, EMENI03617, ERATE01860, FUSC102808, FUSO409558, GIBZA07927, GOSHI32776, HYPAI08913, HYPJE02947, HYP…	RAD18
GO:0032154	CC	e	cleavage furrow	20/854	2680/8270255	1.645091549032569e-30	4	20	1.4474152258020425e-27	ANAPL12332, BOVIN01842, CHLSB04196, FICAL12353, HORSE06014, HUMAN17154, LOXAF10980, MACMU06250, MELGA14374, MOUSE40447, MYOLU10032, OTOGA08976, PANTR27918, PELSI09874, PIGXX11342, RABIT08521, RATNO14962, SARHA09430, SHEEP13997, TAEGU06780	RAD18
GO:0005814	CC	e	centriole	21/854	4071/8270255	1.2272218329627685e-28	6	21	1.0460148591893598e-25	ANAPL07976, BOVIN17746, CALJA10766, CHICK14490, CHLSB10892, FICAL13222, HORSE05529, HUMAN23714, LOXAF19964, MELGA13791, MOUSE19514, MUSPF09708, MYOLU00081, NOMLE04337, OTOGA03415, PANTR36011, PELSI10065, RABIT09261, RATNO09596, SHEEP16535, TAEGU15710	RAD18
GO:0005813	CC	e	centrosome	24/854	15430/8270255	1.8567629244140638e-20	6	24	1.1777490410091533e-17	AILME11942, ANAPL07976, BOVIN17746, CALJA10766, CHICK14490, CHLSB10892, FICAL13222, HORSE05529, HUMAN23714, LOXAF19964, MELGA13791, MONDO10893, MOUSE19514, MUSPF09708, MYOLU00081, NOMLE04337, OTOGA03415, PANTR36011, PELSI10065, RABIT09261, RATNO09596, SARHA08471, SHEEP16535, TAEGU15710	RAD18
GO:0005634	CC	e	nucleus	108/854	507610/8270255	2.047031279445263e-12	5	108	1.0339403360531399e-09	ACYPI17224, AEDAE00501, AILME10500, AMBTC20255, ANAPL12332, ANOCA12669, ANODA04267, APIME01104, ARATH37312, ATTCE01947, BOMIM14497, BOVIN01842, BRUMA11517, CALJA06521, CAVPO08116, CHICK07231, CHILA07690, CHLSB04196, CHOHO06339, CULQU11992, DANPL08217, DANRE01447, DAPPU20655, DASNO17739, DENPD03173, DROAN03436, DROBM07498, DROBP04994, DROEL02394, DROER00811, DROEU08805, DROFC01940, DROGR07917, DRO…	RAD18
GO:0015630	CC	e	microtubule cytoskeleton	10/854	7538/8270255	1.0570212378652695e-08	6	10	4.401391263098896e-06	ASTMX13628, DANRE39517, GASAC00745, NOTFU17756, ORENI14989, ORYLA18058, POEFO18046, TAKRU21072, TETNG18333, XIPMA06732	RAD18
GO:0005654	CC	e	nucleoplasm	19/854	66974/8270255	0.00010261760262680135	5	19	0.029462053806800073	ANAPL12332, BOVIN01842, CHLSB04196, FICAL12353, HORSE06014, HUMAN17154, LOXAF10980, MACMU06250, MELGA14374, MOUSE40447, MYOLU10032, OTOGA08976, PANTR27918, PELSI09874, PIGXX11342, RABIT08521, SARHA09430, SHEEP13997, TAEGU06780	RAD18
GO:0017150	MF	e	tRNA dihydrouridine synthase activity	507/854	3953/8270255	0.0	4	507	0.0	AEDAE14904, AEGTA11783, AEGTA20526, AGABI00027, AGABI00232, AILME18433, AMBTC03763, AMBTC25424, AMPQE25040, ANAPL00258, ANOCA07481, ANODA06506, APIME01031, ARAAL20500, ARATH22988, ARATH40729, ASHGO00259, ASHGO02598, ASHGO02679, ASPAC06164, ASPCL07006, ASPFU03927, ASPGL01103, ASPGL09772, ASPOR00793, ASPTN05191, ASTMX19319, ATTCE05188, AURAN00502, AURAN00665, AURPU02040, AURPU03497, AURST01022, AUR…	RAD18
GO:0050660	MF	e	flavin adenine dinucleotide binding	581/854	83933/8270255	0.0	5	581	0.0	ACYPI06143, AEDAE14904, AEGTA11783, AEGTA20526, AGABI00027, AGABI00232, AILME18433, AMBTC03763, AMBTC25424, AMPQE25040, ANAPL00258, ANOCA07481, ANODA06506, ANOGA04625, APIME01031, ARAAL20500, ARALY31328, ARATH22988, ARATH40729, ASHGO00259, ASHGO02598, ASHGO02679, ASPAC06164, ASPCL07006, ASPFU03927, ASPGL01103, ASPGL09772, ASPOR00793, ASPTN05191, ASTMX19319, ATTCE05188, AURAN00502, AURAN00665, AUR…	RAD18
GO:0003824	MF	e	catalytic activity	405/854	569321/8270255	2.6812652225677994e-230	1	405	1.0447358420790961e-226	AEDAE14904, AEGTA11783, AEGTA20526, AILME18433, AMBTC03763, AMBTC25424, AMPQE25040, ANAPL00258, ANOCA07481, ANODA06506, APIME01031, ARAAL20500, ARATH22988, ARATH40729, ASHGO00259, ASHGO02598, ASHGO02679, ASPCL07006, ASPFU03927, ASPTN05191, ASTMX19319, ATTCE05188, AURAN00502, AURAN00665, BABBI02415, BATDJ01607, BATDJ02111, BATDJ05308, BLAHO02599, BLAHO05045, BLUGR03750, BODSA04301, BOMMO00369, BOV…	RAD18
GO:0000049	MF	e	tRNA binding	182/854	54228/8270255	1.85641871674092e-209	5	182	6.329227562388575e-206	ACYPI06143, AEDAE14904, AEGTA20526, AILME18433, AMBTC25424, ANODA06506, ANOGA04625, APIME01031, ARATH22988, ASHGO02598, ATTCE05188, AURPU03497, AURST12686, BATDE02111, BATDJ02111, BOMIM05332, BRADI25480, BRANA20906, BRARP22053, BRUMA05142, CAEBE20895, CAEEL07533, CAEJA02055, CAERE23950, CALJA20471, CANAL02986, CANAW04574, CANGA04569, CANLF05531, CANTE02807, CAVPO08587, CHEQI04000, CHILA02833, CHL…	RAD18
GO:0004843	MF	e	thiol-dependent ubiquitin-specific protease activity	89/854	8150/8270255	3.328455357907708e-146	8	89	9.078361988693273e-143	ACYPI17224, AEDAE00501, AILME10500, ANAPL12332, ANODA04267, APIME01104, ATTCE01947, BOMIM14497, BOVIN01842, BRUMA11517, CALJA06521, CAVPO08116, CHILA07690, CHLSB04196, CHOHO06339, CULQU11992, DANPL08217, DAPPU20655, DASNO17739, DENPD03173, DROAN03436, DROBM07498, DROBP04994, DROEL02394, DROER00811, DROEU08805, DROFC01940, DROGR07917, DROKI08904, DROME17943, DROMO12953, DROPS12548, DRORH05537, DRO…	RAD18
GO:0016491	MF	e	oxidoreductase activity	264/854	537580/8270255	1.8783866968935598e-103	2	264	3.940999781367065e-100	ACYPI06143, AEDAE14904, AILME18433, AMBTC25424, AMPQE25040, ANAPL00258, ANOCA07481, ANODA06506, ANOGA04625, APIME01031, ARALY31328, ARATH22988, ASHGO02598, ASPFU03927, ASTMX19319, ATTCE05188, BATDJ02111, BATDJ05308, BOMIM05332, BRAFL19033, BRANA24488, BRAOL48425, BRUMA05142, CAEBE20895, CAEBR09023, CAEEL07533, CAEJA02055, CAERE23950, CALJA20471, CANAL02986, CANAW04574, CANGA02265, CANGA04569, CAN…	RAD18
GO:0008233	MF	e	peptidase activity	103/854	144608/8270255	2.812673309354803e-52	3	103	4.037666553297487e-49	ACYPI17224, AEDAE00501, AILME17684, ANODA04267, APIME01104, ASTMX07661, ATTCE01947, BOMIM14497, BOVIN12140, CALJA05153, CANLF10677, CAVPO12482, CHILA07876, CHOHO06849, CULQU11992, DANPL08217, DANRE01447, DANRE03529, DAPPU20655, DASNO07766, DENPD03173, DIPOR11733, DROAN03436, DROBM07498, DROBP04994, DROEL02394, DROER00811, DROEU08805, DROFC01940, DROGR07917, DROKI08904, DROME17943, DROMO12953, DRO…	RAD18
GO:0008237	MF	e	metallopeptidase activity	53/854	48736/8270255	6.63791296892556e-36	5	53	6.963426008747871e-33	AILME10500, BOVIN01842, BRUMA11517, CALJA06521, CAVPO08116, CHILA07690, CHLSB04196, CHOHO06339, DANRE01447, DASNO17739, ECHTE08432, ERIEU07878, FELCA03622, GADMO16360, GASAC14881, GORGO12425, HORSE06014, HUMAN03405, HUMAN17154, ICTTR06293, LOALO07102, LOXAF10980, MACEU04301, MACMU06250, MICMU02779, MOUSE20897, MOUSE40447, MYOLU10032, NANGA25460, NOMLE09457, NOTFU17781, OCTDE11742, ONCVO05955, ORE…	RAD18
GO:0008022	MF	e	protein C-terminus binding	21/854	4873/8270255	5.002037199111222e-27	3	21	4.1342595335078365e-24	ANAPL07976, BOVIN17746, CALJA10766, CHICK14490, CHLSB10892, FICAL13222, HORSE05529, HUMAN23714, LOXAF19964, MELGA13791, MOUSE19514, MUSPF09708, MYOLU00081, NOMLE04337, OTOGA03415, PANTR36011, PELSI10065, RABIT09261, RATNO09596, SHEEP16535, TAEGU15710	RAD18
GO:0016301	MF	e	kinase activity	95/854	271985/8270255	2.1945500092620083e-24	4	95	1.710181471503465e-21	AEGTA20526, AMBTC25424, ARATH22988, ASHGO02598, AURPU03497, AURST12686, BATDE02111, BATDJ02111, BRADI25480, BRANA20906, BRARP22053, CANAL02986, CANAW04574, CANGA04569, CANTE02807, CHEQI04000, COCAP26542, COLGR10562, COLSU06832, CRYPA06995, CUCSA20439, DEBHA00968, DEKBR04714, DICDI11298, DICPU04798, DOTSN08922, ERATE30732, FOMME03624, FUSC100053, FUSO415148, GIBM701902, GIBZA01465, GOSHI03313, GOS…	RAD18
GO:0019904	MF	e	protein domain specific binding	19/854	10901/8270255	2.2090759052645643e-17	3	19	1.2552613607518957e-14	ANAPL12332, BOVIN01842, CHLSB04196, FICAL12353, HORSE06014, HUMAN17154, LOXAF10980, MACMU06250, MELGA14374, MOUSE40447, MYOLU10032, OTOGA08976, PANTR27918, PELSI09874, PIGXX11342, RABIT08521, SARHA09430, SHEEP13997, TAEGU06780	RAD18
GO:0003723	MF	e	RNA binding	75/854	305900/8270255	1.7950496496003734e-11	4	75	8.824304548661415e-09	ASHGO00259, ASPAC06164, ASPCL07006, ASPFU03927, ASPGL01103, ASPOR00793, ASPTN05191, ASTMX19319, AURPU02040, BATDE01607, BATDJ01607, BLUGR03750, BOTFB04009, CANAL02322, CANAW02824, CANGA02265, CANTE04051, CHEQI36542, COLSU12312, CRYPA09031, DANRE30723, DEBHA00871, DEKBR04188, DICDI07687, DICPU06057, DOTSN06148, EMEND09169, EMENI03617, ERATE01860, FUSC102808, FUSO409558, GADMO09309, GASAC19611, GIB…	RAD18
GO:0004019	MF	e	adenylosuccinate synthase activity	7/854	2198/8270255	4.890205170283887e-09	4	7	2.117148349515762e-06	BODSA06730, LEIBR06386, LEIDB06197, LEIIN06413, LEIMA00591, LEIMU00558, LEPSE01160	RAD18
GO:0102263	MF	e	tRNA-dihydrouridine17 synthase activity	2/854	2/8270255	1.0650479316756265e-08	5	2	4.401391263098896e-06	SCHPO03256, YEAST04428	RAD18
GO:0102266	MF	e	tRNA-dihydrouridine20a synthase activity	2/854	2/8270255	1.0650479316756265e-08	5	2	4.401391263098896e-06	SCHPO04755, YEAST04303	RAD18
GO:0003796	MF	e	lysozyme activity	5/854	3932/8270255	6.48879065060385e-05	5	5	0.019664640555024447	AMPQE08507, AMPQE08508, DICDI03359, MONBE08832, TETTS02617	RAD18
GO:0006355	BP	p	regulation of transcription, DNA-templated	2/854	570260/8270255	1.3659912757712467e-23	9	2	9.804582117542305e-21	DICDI07190, OCTBM28234	RAD18
GO:0055085	BP	p	transmembrane transport	0/854	446605/8270255	5.79638929640781e-21	4	0	3.764202810941024e-18		RAD18
GO:0006351	BP	p	transcription, DNA-templated	2/854	449157/8270255	4.811451874787829e-18	9	2	2.8528771714095225e-15	DICDI07190, OCTBM28234	RAD18
GO:0008152	BP	p	metabolic process	1/854	331391/8270255	4.056652046496703e-14	1	1	2.1277920109268763e-11	DICDI03359	RAD18
GO:0006412	BP	p	translation	0/854	243948/8270255	1.8117728862512894e-11	7	0	8.824304548661415e-09		RAD18
GO:0032259	BP	p	methylation	0/854	177669/8270255	1.878664708927702e-08	2	0	7.647847751642248e-06		RAD18
GO:0007165	BP	p	signal transduction	0/854	174732/8270255	2.852019039575939e-08	4	0	1.1273741928178803e-05		RAD18
GO:0005975	BP	p	carbohydrate metabolic process	0/854	168566/8270255	3.8874624793133635e-08	3	0	1.514721987475314e-05		RAD18
GO:0006281	BP	p	DNA repair	0/854	124944/8270255	3.876898780766769e-06	7	0	0.0013385115727267548		RAD18
GO:0051301	BP	p	cell division	0/854	121349/8270255	5.685404831969272e-06	2	0	0.0019144372443452085		RAD18
GO:0000160	BP	p	phosphorelay signal transduction system	0/854	123442/8270255	6.026643661057031e-06	6	0	0.002004593973845494		RAD18
GO:0015031	BP	p	protein transport	0/854	103545/8270255	3.862482591333531e-05	7	0	0.012109104905588744		RAD18
GO:0006811	BP	p	ion transport	0/854	96142/8270255	8.274673061019677e-05	4	0	0.02443088830805917		RAD18
GO:0008652	BP	p	cellular amino acid biosynthetic process	0/854	96946/8270255	8.419811185912234e-05	7	0	0.02443088830805917		RAD18
GO:0016021	CC	p	integral component of membrane	8/854	2961385/8270255	3.1118897963433525e-148	3	8	9.430754910584994e-145	BODSA17069, BRAFL19355, CIOIN14939, GALSU05160, GUITH03620, HELRO01805, MICPC03703, RETFI10453	RAD18
GO:0016020	CC	p	membrane	109/854	2177625/8270255	4.4709414159728705e-22	1	109	3.048623178016501e-19	ACYPI17224, AEDAE00501, AILME10500, ANAPL12332, ANOCA12669, ANODA04267, APIME01104, ATTCE01947, BODSA17069, BOMIM14497, BOVIN01842, BRAFL19355, BRUMA11517, CALJA06521, CAVPO08116, CHICK07231, CHILA07690, CHLSB04196, CHOHO06339, CIOIN14939, CULQU11992, DANPL08217, DANRE01447, DAPPU20655, DASNO17739, DENPD03173, DROAN03436, DROBM07498, DROBP04994, DROEL02394, DROER00811, DROEU08805, DROFC01940, DRO…	RAD18
GO:0005622	CC	p	intracellular	3/854	474149/8270255	5.5026130910477836e-18	2	3	3.1932717459218786e-15	TAEGU13487, TAEGU15177, YARLI01629	RAD18
GO:0005886	CC	p	plasma membrane	19/854	756094/8270255	2.309506128402849e-16	2	19	1.2351329343566216e-13	ANAPL12332, BOVIN01842, CHLSB04196, FICAL12353, HORSE06014, HUMAN17154, LOXAF10980, MACMU06250, MELGA14374, MOUSE40447, MYOLU10032, OTOGA08976, PANTR27918, PELSI09874, PIGXX11342, RABIT08521, SARHA09430, SHEEP13997, TAEGU06780	RAD18
GO:0005840	CC	p	ribosome	0/854	178672/8270255	1.9724761589364393e-08	5	0	7.911659887498732e-06		RAD18
GO:0005576	CC	p	extracellular region	0/854	142388/8270255	9.247192822993051e-07	1	0	0.00033186471611465197		RAD18
GO:0032991	CC	p	protein-containing complex	0/854	134401/8270255	1.916279946659203e-06	1	0	0.0006787861759107762		RAD18
GO:0005524	MF	p	ATP binding	5/854	991579/8270255	1.7707720960634993e-39	8	5	1.9319123568052776e-36	ORNAN19688, PELSI01026, RETFI04524, TAEGU13487, TAEGU15177	RAD18
GO:0003677	MF	p	DNA binding	1/854	749078/8270255	7.966705021842317e-34	4	1	7.492823430025834e-31	OCTBM28234	RAD18
GO:0016787	MF	p	hydrolase activity	7/854	707791/8270255	7.056809679542655e-24	2	7	5.346513444709054e-21	DICDI03359, HUMAN03405, HUMAN17154, IXOSC17958, MOUSE20897, MOUSE40447, RATNO14962	RAD18
GO:0000166	MF	p	nucleotide binding	8/854	612908/8270255	5.902353574325954e-19	4	8	3.6587884940850085e-16	BODSA06730, LEIBR06386, LEIDB06197, LEIIN06413, LEIMA00591, LEIMU00558, LEPSE01160, TAEGU15177	RAD18
GO:0005515	MF	p	protein binding	5/854	422965/8270255	1.3614581714906118e-13	2	5	7.006372005171026e-11	HUMAN03405, HUMAN17154, HUMAN23714, MOUSE19514, YEAST04428	RAD18
GO:0003700	MF	p	DNA-binding transcription factor activity	0/854	238384/8270255	2.5117187863010475e-11	2	0	1.2018794718659835e-08		RAD18
GO:0016829	MF	p	lyase activity	0/854	203169/8270255	1.2598965857994723e-09	2	0	5.824352436895017e-07		RAD18
GO:0008270	MF	p	zinc ion binding	2/854	247138/8270255	4.209943878097604e-09	6	2	1.8823970372969203e-06	DICDI07190, YARLI01629	RAD18
GO:0003676	MF	p	nucleic acid binding	4/854	292311/8270255	4.353355967475207e-09	3	4	1.91512554859494e-06	IXOSC10036, RETFI10453, SETIT29722, WHEAT138631	RAD18
GO:0003735	MF	p	structural constituent of ribosome	0/854	161555/8270255	8.408581427540444e-08	2	0	3.185334144946744e-05		RAD18
GO:0016887	MF	p	ATPase activity	0/854	160251/8270255	1.3334726602063975e-07	7	0	4.98225572700404e-05		RAD18
GO:0008168	MF	p	methyltransferase activity	0/854	155296/8270255	1.8525756647397546e-07	4	0	6.828243412942812e-05		RAD18
GO:0022857	MF	p	transmembrane transporter activity	0/854	148211/8270255	4.015842535437217e-07	2	0	0.0001460428068720668		RAD18
GO:0016853	MF	p	isomerase activity	1/854	160328/8270255	2.348947752745247e-06	2	1	0.0008213788455913669	ICHMU06449	RAD18
GO:0016757	MF	p	transferase activity, transferring glycosyl groups	0/854	120711/8270255	5.669354524523118e-06	3	0	0.0019144372443452085		RAD18
GO:0043565	MF	p	sequence-specific DNA binding	1/854	141755/8270255	1.4699514546649945e-05	5	1	0.004830473003131051	DICDI07190	RAD18
GO:0016746	MF	p	transferase activity, transferring acyl groups	0/854	112260/8270255	1.875365297004043e-05	3	0	0.006089355770926818		RAD18
GO:0042626	MF	p	ATPase-coupled transmembrane transporter activity	0/854	107306/8270255	2.6418614851067423e-05	5	0	0.008378694419335628		RAD18
GO:0005509	MF	p	calcium ion binding	0/854	101660/8270255	5.980494589166728e-05	5	0	0.018327864035901403		RAD18
GO:0051536	MF	p	iron-sulfur cluster binding	0/854	96175/8270255	8.278827752508365e-05	3	0	0.02443088830805917		RAD18
GO:0020037	MF	p	heme binding	0/854	96825/8270255	8.392049389834233e-05	4	0	0.02443088830805917		RAD18
GO:0051539	MF	p	4 iron, 4 sulfur cluster binding	0/854	91544/8270255	0.00012040627099792284	4	0	0.03417417847408656		RAD18
GO:0005506	MF	p	iron ion binding	0/854	92657/8270255	0.00012153603343671479	6	0	0.03417417847408656		RAD18
GO:0009055	MF	p	electron transfer activity	0/854	93149/8270255	0.00012283796103246378	3	0	0.03418781007306581		RAD18
GO:0016779	MF	p	nucleotidyltransferase activity	0/854	90646/8270255	0.0001872576926268384	4	0	0.051590440064616334		RAD18
# GO	NS	enrichment	name	ratio_in_study	ratio_in_pop	p_uncorrected	depth	study_count	p_fdr_bh	study_items	GPA1
GO:0060213	BP	e	positive regulation of nuclear-transcribed mRNA poly(A) tail shortening	117/1070	577/8270255	0.0	11	117	0.0	AGABI05908, AILME08125, ANAPL01108, ANOCA07564, ANOGA07484, APIME10085, ATTCE12025, AURST09897, BATDE00607, BATDJ00607, BOMIM14190, BOVIN12568, CALJA05745, CAMFO10218, CANLF04750, CAVPO08193, CHICK10534, CHILA15490, CHLSB16929, CONPW06275, COPCI03305, CRYGA04524, CRYNJ01505, DANRE06807, DAPPU05030, DASNO07076, DENPD02366, DICSQ10394, DIPOR14994, DROAN10781, DROBP03445, DROEL01919, DROER10605, DRO…	GPA1
GO:0006396	BP	e	RNA processing	301/1070	37977/8270255	0.0	7	301	0.0	ACYPI17234, AEDAE08804, AEGTA11008, AILME16516, AMBTC18179, ANAPL11621, ANOCA14004, ANODA09576, ANOGA07401, APIME09721, ARALY01544, ARALY01896, ARATH02287, ARATH02289, ASHGO03860, ASPAC04327, ASPCL06809, ASPFN01937, ASPFU03736, ASPGL03772, ASPOR09199, ASPTN02918, ASTMX05026, ATTCE05858, AURPU03965, BABBI00886, BABBO00570, BATDE05329, BATDJ05329, BLAHO04484, BLUGR01302, BODSA07706, BOMMO13558, BOT…	GPA1
GO:0090503	BP	e	RNA phosphodiester bond hydrolysis, exonucleolytic	175/1070	6531/8270255	0.0	8	175	0.0	AILME08125, AILME14886, ANAPL01108, ANAPL06008, ANOCA07564, ANOCA17504, ANOGA07484, ARATH02495, ARATH10700, ARATH14528, ARATH22156, ARATH32994, ARATH34603, BATDJ00607, BOVIN12568, BOVIN18198, BRADI04980, BRADI17190, BRADI18965, BRADI22498, BRADI26534, BRAFL14757, CAEBR07568, CAEEL09036, CALJA05745, CALJA10500, CAVPO08193, CAVPO12114, CHICK03312, CHICK10534, CHLSB11144, CHLSB16929, CIOIN04019, CRY…	GPA1
GO:0000289	BP	e	nuclear-transcribed mRNA poly(A) tail shortening	165/1070	1174/8270255	0.0	10	165	0.0	AEGTA16642, AGABI05908, AILME08125, AMBTC10895, ANAPL01108, ANOCA07564, ANOGA07484, APIME10085, ARATH22156, ARATH34603, ASTMX11800, ATTCE12025, AURST09897, BATDE00607, BATDJ00607, BOMIM14190, BOVIN12568, BRADI18965, BRAOL17097, BRARP39739, BRUMA11796, CAEBE17605, CAEEL09036, CAERE00982, CALJA05745, CAMFO10218, CANLF04750, CAVPO08193, CHICK10534, CHILA15490, CHLRE12895, CHLSB16929, CONPW06275, COP…	GPA1
GO:0000398	BP	e	mRNA splicing, via spliceosome	194/1070	18285/8270255	1.1153009140990965e-298	11	194	2.5349860360044047e-295	ACYPI17234, AEDAE08804, AEGTA11008, AGABI01999, AILME16516, AMBTC18179, ANAPL11621, ANOCA14004, ANODA09576, ANOGA07401, APIME09721, ARALY03569, ARATH02289, ASTMX05026, ATTCE05858, AURST02292, BOMIM07804, BOVIN06024, BRADI08750, BRANA66105, BRAOL26895, BRUMA03300, CAEBE12154, CAEBR06242, CAEEL03081, CAEJA00112, CAERE17794, CALJA01370, CAMFO11958, CANLF10474, CAVPO16470, CHILA14176, CHLRE04829, CHL…	GPA1
GO:0031047	BP	e	gene silencing by RNA	158/1070	6916/8270255	4.974192897579531e-295	8	158	1.0436239329344747e-291	AEGTA16642, AGABI05908, AILME08125, AMBTC10895, ANAPL01108, ANOCA07564, ANOGA07484, APIME10085, ASTMX11800, ATTCE12025, AURST09897, BATDE00607, BATDJ00607, BOMIM14190, BOVIN12568, BRADI18965, CAEEL09036, CALJA05745, CAMFO10218, CANLF04750, CAVPO08193, CHICK10534, CHILA15490, CHLRE12895, CHLSB16929, CONPW06275, COPCI03305, CRYGA04524, CRYNJ01505, DANRE06807, DAPPU05030, DASNO07076, DENPD02366, DIC…	GPA1
GO:0043928	BP	e	exonucleolytic catabolism of deadenylated mRNA	75/1070	194/8270255	1.633876949796437e-238	11	75	3.1831424146927015e-235	AILME08125, AILME14886, ANAPL01108, ANAPL06008, ANOCA07564, ANOCA17504, BOVIN12568, BOVIN18198, CAEEL09036, CALJA05745, CALJA10500, CANLF04750, CAVPO08193, CAVPO12114, CHICK03312, CHICK10534, CHILA15490, CHLSB11144, CHLSB16929, DANRE06807, DASNO07076, DIPOR14994, FELCA04068, FICAL05935, FICAL10380, FUKDA13717, GORGO16860, HORSE05263, HORSE12448, HUMAN24129, HUMAN27469, ICTTR02011, JACJA24624, LOX…	GPA1
GO:0008284	BP	e	positive regulation of cell population proliferation	146/1070	15101/8270255	7.335153154594098e-218	5	146	1.3337753486103602e-214	AEGTA16642, AILME08125, AILME14886, AMBTC10895, ANAPL01108, ANAPL06008, ANOCA07564, ANOCA17504, ANOGA07484, APIME10085, ASTMX11800, ATTCE12025, BOMIM14190, BOVIN12568, BOVIN18198, BRADI18965, CALJA05745, CALJA10500, CAMFO10218, CANLF04750, CAVPO08193, CAVPO12114, CHICK03312, CHICK10534, CHILA15490, CHLRE12895, CHLSB11144, CHLSB16929, DANRE06807, DAPPU05030, DASNO07076, DENPD02366, DIPOR14994, DRO…	GPA1
GO:0000291	BP	e	nuclear-transcribed mRNA catabolic process, exonucleolytic	73/1070	397/8270255	1.1258255151921033e-204	10	73	1.9191806829290387e-201	AEGTA16642, AGABI05908, AMBTC10895, AURST09897, BATDE00607, BATDJ00607, BRADI18965, CHLRE12895, CONPW06275, COPCI03305, CRYGA04524, CRYNJ01505, DICSQ10394, ENCCU01176, ERATE23483, FOMME10460, FOMPI11489, GLOTR10359, GOSHI41600, GOSRA04017, HETAN10720, HORVV157313, LACBI03842, LUPAN13480, MAIZE28758, MANES14793, MARPO19445, MEDTR36967, MICCC08143, MICPC01442, MIXOS00143, MUCCI06807, MUSAC24610, MU…	GPA1
GO:0008285	BP	e	negative regulation of cell population proliferation	120/1070	10920/8270255	2.256527721963832e-185	5	120	3.419266312031306e-182	AEGTA16642, AILME08125, AMBTC10895, ANAPL01108, ANOCA07564, ANOGA07484, APIME10085, ASTMX11800, ATTCE12025, BOMIM14190, BOVIN12568, BRADI18965, CALJA05745, CAMFO10218, CANLF04750, CAVPO08193, CHICK10534, CHILA15490, CHLRE12895, CHLSB16929, DANRE06807, DAPPU05030, DASNO07076, DENPD02366, DICDI07854, DIPOR14994, DROAN10781, DROBP03445, DROEL01919, DROER10605, DROEU02845, DROFC00708, DROGR01756, DRO…	GPA1
GO:0006417	BP	e	regulation of translation	152/1070	29876/8270255	4.440223971235723e-185	7	152	6.374058358708124e-182	AEGTA16642, AGABI05908, AILME08125, AMBTC10895, ANOGA07484, APIME10085, ASTMX11800, ATTCE12025, AURST09897, BATDE00607, BATDJ00607, BOMIM14190, BOVIN12568, BRADI18965, CAEEL09036, CALJA05745, CAMFO10218, CANLF04750, CAVPO08193, CHICK10534, CHILA15490, CHLRE12895, CHLSB16929, CONPW06275, COPCI03305, CRYGA04524, CRYNJ01505, DANRE06807, DAPPU05030, DASNO07076, DENPD02366, DICDI07854, DICSQ10394, DRO…	GPA1
GO:0061014	BP	e	positive regulation of mRNA catabolic process	62/1070	409/8270255	2.7990411628966776e-168	9	62	3.47017489627304e-165	AILME08125, AILME14886, ANAPL01108, ANAPL06008, ANOCA07564, ANOCA17504, ASTMX11800, BOVIN12568, BOVIN18198, CALJA05745, CALJA10500, CAVPO08193, CAVPO12114, CHICK03312, CHICK10534, CHLSB11144, CHLSB16929, DIPOR14994, FELCA04068, FICAL05935, FICAL10380, FUKDA13717, GORGO16860, HORSE05263, HORSE12448, HUMAN24129, HUMAN27469, ICTTR02011, LOXAF12275, LOXAF20209, MACMU19188, MACMU21047, MELGA04171, MEL…	GPA1
GO:0060211	BP	e	regulation of nuclear-transcribed mRNA poly(A) tail shortening	36/1070	141/8270255	2.7343121902661477e-107	10	36	2.983134599580367e-104	AEGTA16642, AMBTC10895, BRADI18965, CHLRE12895, ERATE23483, GOSHI41600, GOSRA04017, HORVV157313, LUPAN13480, MAIZE28758, MANES14793, MARPO19445, MEDTR36967, MICCC08143, MICPC01442, MUSAC24610, MUSAM31748, NICAT06937, ORYBR30838, ORYGL11948, ORYLO24471, ORYNI15869, ORYPU13510, ORYRU16124, ORYSI15464, ORYSJ14342, POPTR23165, PRUPE06642, SELML27093, SETIT03690, SOLLC17728, SOLTU22061, SORBI02162, SO…	GPA1
GO:0006351	BP	e	transcription, DNA-templated	277/1070	449157/8270255	3.7867937747704044e-106	9	277	3.9724923156485687e-103	AEGTA16642, AEGTA18613, AGABI05908, AILME08125, AILME14886, AMBTC10895, ANAPL01108, ANAPL06008, ANOCA07564, ANOCA17504, ANOGA07484, APIME10085, ARAAL01344, ARALY01682, ARATH02495, ARATH10700, ARATH14528, ARATH22156, ARATH32994, ARATH34603, ASTMX03890, ASTMX11800, ATTCE12025, AURST09897, BATDE00607, BATDJ00607, BOMIM14190, BOMMO00924, BOVIN12568, BOVIN18198, BRADI17190, BRADI18965, BRADI22498, BRA…	GPA1
GO:0042509	BP	e	regulation of tyrosine phosphorylation of STAT protein	32/1070	155/8270255	3.511715102451943e-92	10	32	3.547482571088028e-89	AILME08125, ANAPL01108, ANOCA07564, BOVIN12568, CALJA05745, CAVPO08193, CHICK10534, CHLSB16929, DIPOR14994, FELCA04068, FICAL10380, FUKDA13717, HORSE12448, HUMAN27469, ICTTR02011, LOXAF12275, MACMU21047, MELGA10087, MONDO09349, MOUSE48059, MUSPF02718, MYOLU10589, NOMLE02578, OTOGA05390, PANTR42021, PAPAN16656, PELSI16230, PONAB15017, RATNO08423, SARHA06586, SHEEP13099, TAEGU09494	GPA1
GO:0060339	BP	e	negative regulation of type I interferon-mediated signaling pathway	32/1070	183/8270255	1.2460276033516989e-89	8	32	1.1719104441868132e-86	AILME08125, ANAPL01108, ANOCA07564, BOVIN12568, CALJA05745, CAVPO08193, CHICK10534, CHLSB16929, DIPOR14994, FELCA04068, FICAL10380, FUKDA13717, HORSE12448, HUMAN27469, ICTTR02011, LOXAF12275, MACMU21047, MELGA10087, MONDO09349, MOUSE48059, MUSPF02718, MYOLU10589, NOMLE02578, OTOGA05390, PANTR42021, PAPAN16656, PELSI16230, PONAB15017, RATNO08423, SARHA06586, SHEEP13099, TAEGU09494	GPA1
GO:0009890	BP	e	negative regulation of biosynthetic process	37/1070	479/8270255	1.8035510972726095e-89	5	37	1.6397285392703475e-86	AILME08125, BOVIN12568, CALJA05745, CANLF04750, CAVPO08193, CHILA15490, CHLSB16929, DASNO07076, FELCA04068, FUKDA13717, HORSE12448, HUMAN27469, ICTTR02011, JACJA24624, LOXAF12275, MACMU21047, MONDO09349, MOUSE48059, MUSPF02718, MYOLU10589, NANGA13513, NOMLE02578, OCTDE09697, ORNAN14962, OTOGA05390, PANPA37726, PANTR42021, PAPAN16656, PONAB15017, RABIT14636, RATNO08423, SARHA06586, SHEEP13099, TAR…	GPA1
GO:0019222	BP	e	regulation of metabolic process	73/1070	14876/8270255	1.4922830929292568e-87	3	73	1.312968430956306e-84	AEGTA16642, AMBTC10895, ANOGA07484, APIME10085, ASTMX11800, ATTCE12025, BOMIM14190, BRADI18965, CAMFO10218, CHLRE12895, DANRE06807, DAPPU05030, DENPD02366, DROAN10781, DROBP03445, DROEL01919, DROER10605, DROEU02845, DROFC00708, DROGR01756, DROKI05085, DROME10853, DROMO05162, DROPE04549, DROPS04810, DRORH07422, DROTK03901, DROVI07632, DROWI02247, DROYA07148, ERATE23483, GOSHI41600, GOSRA04017, HOR…	GPA1
GO:0051171	BP	e	regulation of nitrogen compound metabolic process	73/1070	14990/8270255	2.5737636030498135e-87	4	73	2.1937313210369897e-84	AEGTA16642, AILME08125, AMBTC10895, BOVIN12568, BRADI18965, CALJA05745, CANLF04750, CAVPO08193, CHILA15490, CHLRE12895, CHLSB16929, DASNO07076, ERATE23483, FELCA04068, FUKDA13717, GOSHI41600, GOSRA04017, HORSE12448, HORVV157313, HUMAN27469, ICTTR02011, JACJA24624, LOXAF12275, LUPAN13480, MACMU21047, MAIZE28758, MANES14793, MARPO19445, MEDTR36967, MICCC08143, MICPC01442, MONDO09349, MOUSE48059, MU…	GPA1
GO:1900153	BP	e	positive regulation of nuclear-transcribed mRNA catabolic process, deadenylation-dependent decay	33/1070	342/8270255	2.8190535059458215e-83	10	33	2.32999043559613e-80	AILME08125, ANAPL01108, ANOCA07564, BOVIN12568, CALJA05745, CAVPO08193, CHICK10534, CHLSB16929, DANRE06807, DIPOR14994, FELCA04068, FICAL10380, FUKDA13717, HORSE12448, HUMAN27469, ICTTR02011, LOXAF12275, MACMU21047, MELGA10087, MONDO09349, MOUSE48059, MUSPF02718, MYOLU10589, NOMLE02578, OTOGA05390, PANTR42021, PAPAN16656, PELSI16230, PONAB15017, RATNO08423, SARHA06586, SHEEP13099, TAEGU09494	GPA1
GO:0000288	BP	e	nuclear-transcribed mRNA catabolic process, deadenylation-dependent decay	37/1070	744/8270255	3.486783427187394e-82	10	37	2.7971181757804753e-79	AGABI05908, AURST09897, BATDE00607, BATDJ00607, CONPW06275, COPCI03305, CRYGA04524, CRYNJ01505, DICSQ10394, ENCCU01176, FOMME10460, FOMPI11489, GLOTR10359, HETAN10720, LACBI03842, MIXOS00143, MUCCI06807, PHACH09596, PHLGI10032, PHYBL11707, PUCGR10487, PUCGT04930, PUNST01925, SCHCO09918, SCHCR02947, SCHJY02873, SCHOY00194, SCHPO04885, SPIPN00692, STEHR06659, TRAVS05469, TREME06837, USTHO00306, UST…	GPA1
GO:0009892	BP	e	negative regulation of metabolic process	37/1070	840/8270255	3.414590104454727e-80	4	37	2.6609412885429335e-77	AILME08125, BOVIN12568, CALJA05745, CANLF04750, CAVPO08193, CHILA15490, CHLSB16929, DASNO07076, FELCA04068, FUKDA13717, HORSE12448, HUMAN27469, ICTTR02011, JACJA24624, LOXAF12275, MACMU21047, MONDO09349, MOUSE48059, MUSPF02718, MYOLU10589, NANGA13513, NOMLE02578, OCTDE09697, ORNAN14962, OTOGA05390, PANPA37726, PANTR42021, PAPAN16656, PONAB15017, RABIT14636, RATNO08423, SARHA06586, SHEEP13099, TAR…	GPA1
GO:0045070	BP	e	positive regulation of viral genome replication	32/1070	536/8270255	7.125941818797926e-74	8	32	5.114738502834564e-71	AILME08125, ANAPL01108, ANOCA07564, BOVIN12568, CALJA05745, CAVPO08193, CHICK10534, CHLSB16929, DIPOR14994, FELCA04068, FICAL10380, FUKDA13717, HORSE12448, HUMAN27469, ICTTR02011, LOXAF12275, MACMU21047, MELGA10087, MONDO09349, MOUSE48059, MUSPF02718, MYOLU10589, NOMLE02578, OTOGA05390, PANTR42021, PAPAN16656, PELSI16230, PONAB15017, RATNO08423, SARHA06586, SHEEP13099, TAEGU09494	GPA1
GO:0031324	BP	e	negative regulation of cellular metabolic process	37/1070	1421/8270255	1.24283953818983e-71	5	37	8.474612101031903e-69	AILME08125, BOVIN12568, CALJA05745, CANLF04750, CAVPO08193, CHILA15490, CHLSB16929, DASNO07076, FELCA04068, FUKDA13717, HORSE12448, HUMAN27469, ICTTR02011, JACJA24624, LOXAF12275, MACMU21047, MONDO09349, MOUSE48059, MUSPF02718, MYOLU10589, NANGA13513, NOMLE02578, OCTDE09697, ORNAN14962, OTOGA05390, PANPA37726, PANTR42021, PAPAN16656, PONAB15017, RABIT14636, RATNO08423, SARHA06586, SHEEP13099, TAR…	GPA1
GO:0033962	BP	e	cytoplasmic mRNA processing body assembly	32/1070	694/8270255	3.384716781121863e-70	7	32	2.2516622001243613e-67	AILME08125, ANAPL01108, ANOCA07564, BOVIN12568, CALJA05745, CAVPO08193, CHICK10534, CHLSB16929, DIPOR14994, FELCA04068, FICAL10380, FUKDA13717, HORSE12448, HUMAN27469, ICTTR02011, LOXAF12275, MACMU21047, MELGA10087, MONDO09349, MOUSE48059, MUSPF02718, MYOLU10589, NOMLE02578, OTOGA05390, PANTR42021, PAPAN16656, PELSI16230, PONAB15017, RATNO08423, SARHA06586, SHEEP13099, TAEGU09494	GPA1
GO:0051172	BP	e	negative regulation of nitrogen compound metabolic process	37/1070	1994/8270255	3.6928382557683616e-66	5	37	2.3423758936298156e-63	AGABI05908, AURST09897, BATDE00607, BATDJ00607, CONPW06275, COPCI03305, CRYGA04524, CRYNJ01505, DICSQ10394, ENCCU01176, FOMME10460, FOMPI11489, GLOTR10359, HETAN10720, LACBI03842, MIXOS00143, MUCCI06807, PHACH09596, PHLGI10032, PHYBL11707, PUCGR10487, PUCGT04930, PUNST01925, SCHCO09918, SCHCR02947, SCHJY02873, SCHOY00194, SCHPO04885, SPIPN00692, STEHR06659, TRAVS05469, TREME06837, USTHO00306, UST…	GPA1
GO:0000290	BP	e	deadenylation-dependent decapping of nuclear-transcribed mRNA	32/1070	1043/8270255	1.902055932864523e-64	10	32	1.1790585356563605e-61	AILME08125, ANAPL01108, ANOCA07564, BOVIN12568, CALJA05745, CAVPO08193, CHICK10534, CHLSB16929, DIPOR14994, FELCA04068, FICAL10380, FUKDA13717, HORSE12448, HUMAN27469, ICTTR02011, LOXAF12275, MACMU21047, MELGA10087, MONDO09349, MOUSE48059, MUSPF02718, MYOLU10589, NOMLE02578, OTOGA05390, PANTR42021, PAPAN16656, PELSI16230, PONAB15017, RATNO08423, SARHA06586, SHEEP13099, TAEGU09494	GPA1
GO:0000956	BP	e	nuclear-transcribed mRNA catabolic process	36/1070	2387/8270255	3.641881090451053e-61	9	36	2.2073845942678323e-58	ANOGA07484, APIME10085, ASTMX11800, ATTCE12025, BOMIM14190, CAMFO10218, DAPPU05030, DENPD02366, DROAN10781, DROBP03445, DROEL01919, DROER10605, DROEU02845, DROFC00708, DROGR01756, DROKI05085, DROME10853, DROMO05162, DROPE04549, DROPS04810, DRORH07422, DROTK03901, DROVI07632, DROWI02247, DROYA07148, IXOSC13438, LEPSM06809, LINHU04120, LUCCU01226, NASVI00932, NOTFU00086, OOCBI05230, STRMM07413, TET…	GPA1
GO:0016180	BP	e	snRNA processing	21/1070	1363/8270255	1.744390979200855e-36	9	21	9.329071364255552e-34	AILME14347, ANAPL12856, BOVIN02685, FICAL04348, GORGO05708, HORSE07229, HUMAN07680, LOXAF12038, MELGA01697, MONDO07732, MOUSE12618, MUSPF03666, MYOLU01669, OTOGA02812, PANTR07807, PELSI11644, PONAB03108, RABIT14311, RATNO07814, SARHA01751, SHEEP02093	GPA1
GO:0031323	BP	e	regulation of cellular metabolic process	34/1070	10296/8270255	9.285015643651408e-36	4	34	4.870169263088311e-33	ANOGA07484, APIME10085, ATTCE12025, BOMIM14190, CAMFO10218, DAPPU05030, DENPD02366, DROAN10781, DROBP03445, DROEL01919, DROER10605, DROEU02845, DROFC00708, DROGR01756, DROKI05085, DROME10853, DROMO05162, DROPE04549, DROPS04810, DRORH07422, DROTK03901, DROVI07632, DROWI02247, DROYA07148, IXOSC13438, LEPSM06809, LINHU04120, LUCCU01226, NASVI00932, OOCBI05230, STRMM07413, TETUR09396, TRICA02878, ZOO…	GPA1
GO:0010629	BP	e	negative regulation of gene expression	33/1070	10106/8270255	1.3561746252156223e-34	6	33	6.725393255046563e-32	AILME08125, ANAPL01108, ANOCA07564, BOVIN12568, CALJA05745, CAVPO08193, CHICK10534, CHLSB16929, DICDI07854, DIPOR14994, FELCA04068, FICAL10380, FUKDA13717, HORSE12448, HUMAN27469, ICTTR02011, LOXAF12275, MACMU21047, MELGA10087, MONDO09349, MOUSE48059, MUSPF02718, MYOLU10589, NOMLE02578, OTOGA05390, PANTR42021, PAPAN16656, PELSI16230, PONAB15017, RATNO08423, SARHA06586, SHEEP13099, TAEGU09494	GPA1
GO:0051607	BP	e	defense response to virus	32/1070	9326/8270255	2.96516906769015e-34	6	32	1.4188594091447165e-31	AILME08125, ANAPL01108, ANOCA07564, BOVIN12568, CALJA05745, CAVPO08193, CHICK10534, CHLSB16929, DIPOR14994, FELCA04068, FICAL10380, FUKDA13717, HORSE12448, HUMAN27469, ICTTR02011, LOXAF12275, MACMU21047, MELGA10087, MONDO09349, MOUSE48059, MUSPF02718, MYOLU10589, NOMLE02578, OTOGA05390, PANTR42021, PAPAN16656, PELSI16230, PONAB15017, RATNO08423, SARHA06586, SHEEP13099, TAEGU09494	GPA1
GO:0006397	BP	e	mRNA processing	36/1070	33224/8270255	1.6142975812804379e-21	8	36	6.773841004526761e-19	AILME16516, ANAPL11621, ANOCA14004, ARATH02289, BOVIN06024, CALJA01370, CAVPO16470, CHLSB07211, DICDI02573, FELCA13396, FICAL01671, FUKDA01229, HORSE18352, HUMAN19976, ICTTR11485, LOXAF05187, MACMU03512, MELGA14457, MONDO06227, MOUSE02740, MUSPF07395, MYOLU15674, NOMLE03180, OTOGA11888, PANTR26320, PAPAN02644, PELSI02134, PIGXX05476, PONAB08771, RABIT14784, RATNO07152, SARHA14944, SCHPO00473, SHE…	GPA1
GO:0000122	BP	e	negative regulation of transcription by RNA polymerase II	32/1070	24729/8270255	1.6774332793858581e-21	11	32	6.9321201053408e-19	AILME08125, ANAPL01108, ANOCA07564, BOVIN12568, CALJA05745, CAVPO08193, CHICK10534, CHLSB16929, DIPOR14994, FELCA04068, FICAL10380, FUKDA13717, HORSE12448, HUMAN27469, ICTTR02011, LOXAF12275, MACMU21047, MELGA10087, MONDO09349, MOUSE48059, MUSPF02718, MYOLU10589, NOMLE02578, OTOGA05390, PANTR42021, PAPAN16656, PELSI16230, PONAB15017, RATNO08423, SARHA06586, SHEEP13099, TAEGU09494	GPA1
GO:0006355	BP	e	regulation of transcription, DNA-templated	158/1070	570260/8270255	4.07220811809462e-19	9	158	1.6097025568265327e-16	AEGTA16642, AGABI05908, AILME08125, AMBTC10895, ANOGA07484, APIME10085, ARATH02495, ARATH10700, ARATH14528, ARATH22156, ARATH32994, ARATH34603, ASTMX11800, ATTCE12025, AURST09897, BATDE00607, BATDJ00607, BOMIM14190, BOVIN12568, BRADI18965, CAEEL09036, CALJA05745, CAMFO10218, CANLF04750, CAVPO08193, CHICK10534, CHILA15490, CHLRE12895, CHLSB16929, CONPW06275, COPCI03305, CRYGA04524, CRYNJ01505, DAN…	GPA1
GO:0045892	BP	e	negative regulation of transcription, DNA-templated	32/1070	37623/8270255	2.388588675776714e-16	10	32	8.68650081757465e-14	AILME08125, ANAPL01108, ANOCA07564, BOVIN12568, CALJA05745, CAVPO08193, CHICK10534, CHLSB16929, DIPOR14994, FELCA04068, FICAL10380, FUKDA13717, HORSE12448, HUMAN27469, ICTTR02011, LOXAF12275, MACMU21047, MELGA10087, MONDO09349, MOUSE48059, MUSPF02718, MYOLU10589, NOMLE02578, OTOGA05390, PANTR42021, PAPAN16656, PELSI16230, PONAB15017, RATNO08423, SARHA06586, SHEEP13099, TAEGU09494	GPA1
GO:0045944	BP	e	positive regulation of transcription by RNA polymerase II	32/1070	37865/8270255	2.847716925274419e-16	11	32	1.0219931465376286e-13	AILME08125, ANAPL01108, ANOCA07564, BOVIN12568, CALJA05745, CAVPO08193, CHICK10534, CHLSB16929, DIPOR14994, FELCA04068, FICAL10380, FUKDA13717, HORSE12448, HUMAN27469, ICTTR02011, LOXAF12275, MACMU21047, MELGA10087, MONDO09349, MOUSE48059, MUSPF02718, MYOLU10589, NOMLE02578, OTOGA05390, PANTR42021, PAPAN16656, PELSI16230, PONAB15017, RATNO08423, SARHA06586, SHEEP13099, TAEGU09494	GPA1
GO:0006402	BP	e	mRNA catabolic process	13/1070	6258/8270255	4.519096991561401e-12	8	13	1.5407296305604652e-09	ASTMX11800, DANRE06807, DROGR06287, DROME10853, GASAC21158, LATCH10692, LEPOC13182, ORENI13349, POEFO07323, TAKRU04799, TRYB205205, XENTR14461, XIPMA05694	GPA1
GO:0002213	BP	e	defense response to insect	3/1070	91/8270255	2.601367073011772e-07	6	3	7.024978902613474e-05	ARATH22156, BRAOL17097, BRARP39739	GPA1
GO:0010467	BP	e	gene expression	11/1070	11388/8270255	4.449402812111777e-07	4	11	0.00011557853495271306	ANAPL11621, ANOCA14004, CHICK04198, DICPU06167, DRORH11961, FICAL01671, LEPSM09729, MELCN12901, MELGA14457, PELSI02134, TAEGU03173	GPA1
GO:0007283	BP	e	spermatogenesis	9/1070	9397/8270255	5.239755043445267e-06	5	9	0.0012760207036604436	DROAN12820, DROER03034, DROGR01214, DROME15354, DROMO11170, DROPS14486, DROSE04559, DROSI14265, DROYA09732	GPA1
GO:0048477	BP	e	oogenesis	5/1070	2878/8270255	4.332132880323139e-05	5	5	0.009377692405620128	BRUMA11796, CAEBE17605, CAEEL09036, CAERE00982, ONCVO03876	GPA1
GO:0009889	BP	e	regulation of biosynthetic process	3/1070	1000/8270255	0.00032595315790877094	4	3	0.0613129129790464	ASTMX11800, DANRE06807, NOTFU00086	GPA1
GO:0030014	CC	e	CCR4-NOT complex	151/1070	1609/8270255	0.0	3	151	0.0	AGABI05908, AILME08125, AILME14886, ANAPL01108, ANAPL06008, ANOCA07564, ANOCA17504, ANOGA07484, APIME10085, ATTCE12025, AURST09897, BATDE00607, BATDJ00607, BOMIM14190, BOVIN12568, BOVIN18198, BRUMA11796, CAEBE17605, CAEEL09036, CAERE00982, CALJA05745, CALJA10500, CAMFO10218, CANLF04750, CAVPO08193, CAVPO12114, CHICK03312, CHICK10534, CHILA15490, CHLSB11144, CHLSB16929, CONPW06275, COPCI03305, CRY…	GPA1
GO:0005686	CC	e	U2 snRNP	146/1070	1455/8270255	0.0	7	146	0.0	AEGTA11008, AGABI01999, AILME16516, AMBTC18179, ANAPL11621, ANOCA14004, ARALY03569, ARATH02289, AURST02292, BOVIN06024, BRADI08750, BRANA66105, BRAOL26895, BRUMA03300, CAEBE12154, CAEBR06242, CAEEL03081, CAEJA00112, CAERE17794, CALJA01370, CANLF10474, CAVPO16470, CHILA14176, CHLRE04829, CHLSB07211, COCAP15536, CONPW02241, COPCI11945, CRYGA00442, CRYNJ00100, CUCSA06141, DASNO15938, DICSQ01183, DIP…	GPA1
GO:0000932	CC	e	P-body	157/1070	5386/8270255	6.6741122722051e-310	7	157	1.6548764747672227e-306	AEGTA16642, AGABI05908, AILME08125, AMBTC10895, ANAPL01108, ANOCA07564, ANOGA07484, APIME10085, ATTCE12025, AURST09897, BATDE00607, BATDJ00607, BOMIM14190, BOVIN12568, BRADI18965, BRUMA11796, CAEBE17605, CAEEL09036, CAERE00982, CALJA05745, CAMFO10218, CANLF04750, CAVPO08193, CHICK10534, CHILA15490, CHLRE12895, CHLSB16929, CONPW06275, COPCI03305, CRYGA04524, CRYNJ01505, DAPPU05030, DASNO07076, DEN…	GPA1
GO:0005684	CC	e	U2-type spliceosomal complex	83/1070	1656/8270255	2.9139920333734117e-183	6	83	3.97395663551299e-180	AGABI01999, AILME16516, ANAPL11621, ANOCA14004, ARATH02289, AURST02292, BOVIN06024, CALJA01370, CANLF10474, CAVPO16470, CHILA14176, CHLSB07211, CONPW02241, COPCI11945, CRYGA00442, CRYNJ00100, DASNO15938, DICDI02573, DICSQ01183, DIPOR10429, DOTSN11609, ECHTE08895, FELCA13396, FICAL01671, FOMME03007, FOMPI00053, FUKDA01229, GLOTR03495, GORGO11729, HETAN05726, HORSE18352, HUMAN19976, ICTTR11485, JAC…	GPA1
GO:0005681	CC	e	spliceosomal complex	125/1070	17415/8270255	3.1851097487057102e-170	5	125	4.136850875997535e-167	AEGTA11008, AGABI01999, AILME16516, AMBTC18179, ANAPL11621, ANOCA14004, ARALY03569, ARATH02289, AURST02292, BOVIN06024, BRADI08750, BRANA66105, BRAOL26895, BRUMA03300, CAEBE12154, CAEBR06242, CAEEL03081, CAEJA00112, CAERE17794, CALJA01370, CAVPO16470, CHLRE04829, CHLSB07211, COCAP15536, CONPW02241, COPCI11945, CRYGA00442, CRYNJ00100, CUCSA06141, DICDI02573, DICSQ01183, DOTSN11609, ERATE10037, FEL…	GPA1
GO:0075341	CC	e	host cell PML body	32/1070	32/8270255	2.378916260112823e-125	5	32	2.7035392081073855e-122	AILME08125, ANAPL01108, ANOCA07564, BOVIN12568, CALJA05745, CAVPO08193, CHICK10534, CHLSB16929, DIPOR14994, FELCA04068, FICAL10380, FUKDA13717, HORSE12448, HUMAN27469, ICTTR02011, LOXAF12275, MACMU21047, MELGA10087, MONDO09349, MOUSE48059, MUSPF02718, MYOLU10589, NOMLE02578, OTOGA05390, PANTR42021, PAPAN16656, PELSI16230, PONAB15017, RATNO08423, SARHA06586, SHEEP13099, TAEGU09494	GPA1
GO:0071013	CC	e	catalytic step 2 spliceosome	51/1070	2821/8270255	4.1341036775077546e-90	6	51	4.027059921572286e-87	AILME16516, ANAPL11621, ANOCA14004, BOVIN06024, CALJA01370, CANLF10474, CAVPO16470, CHILA14176, CHLSB07211, DASNO15938, DIPOR10429, DROME15354, ECHTE08895, FELCA13396, FICAL01671, FUKDA01229, GORGO11729, HORSE18352, HUMAN19976, ICTTR11485, JACJA15972, LOXAF05187, MACEU05033, MACMU03512, MELGA14457, MICMU08024, MONDO06227, MOUSE02740, MUSPF07395, MYOLU15674, NANGA11335, NOMLE03180, OCHPR06668, OCT…	GPA1
GO:0005634	CC	e	nucleus	255/1070	507610/8270255	1.7533971988474823e-78	5	255	1.3284419055156965e-75	ACYPI17234, AEDAE08804, AEGTA16642, AGABI05908, AILME08125, AILME14347, AMBTC10895, ANAPL01108, ANAPL11621, ANAPL12856, ANOCA07564, ANOCA14004, ANODA09576, ANOGA07401, ANOGA07484, APIME09721, APIME10085, ARATH02289, ARATH02495, ARATH10700, ARATH14528, ARATH22156, ARATH32994, ARATH34603, ASTMX05026, ASTMX11800, ATTCE05858, ATTCE12025, AURST09897, BATDE00607, BATDJ00607, BOMIM07804, BOMIM14190, BOV…	GPA1
GO:0016607	CC	e	nuclear speck	64/1070	13166/8270255	1.3109437981671781e-76	7	64	9.663781647299942e-74	AILME08125, AILME16516, ANAPL01108, ANAPL11621, ANOCA07564, ANOCA14004, BOVIN06024, BOVIN12568, CALJA01370, CALJA05745, CAVPO08193, CAVPO16470, CHICK10534, CHLSB07211, CHLSB16929, DIPOR14994, FELCA04068, FELCA13396, FICAL01671, FICAL10380, FUKDA01229, FUKDA13717, HORSE12448, HORSE18352, HUMAN19976, HUMAN27469, ICTTR02011, ICTTR11485, LOXAF05187, LOXAF12275, MACMU03512, MACMU21047, MELGA10087, MEL…	GPA1
GO:0030532	CC	e	small nuclear ribonucleoprotein complex	41/1070	2794/8270255	5.583864596808845e-69	5	41	3.626188258999077e-66	ACYPI17234, AEDAE08804, ANODA09576, ANOGA07401, APIME09721, ATTCE05858, BOMIM07804, CAMFO11958, CULQU11556, DANPL09521, DAPPU16251, DENPD05108, DROAN12820, DROBM11169, DROBP00228, DROEL08377, DROER03034, DROEU03501, DROFC06748, DROGR01214, DROKI10491, DROMO11170, DROPS14486, DROSE04559, DROTK07981, DROVI13564, DROWI06095, DROYA09732, HARSA11194, HELME10602, LINHU00557, LUCCU13948, NASVI05175, OOC…	GPA1
GO:1990904	CC	e	ribonucleoprotein complex	42/1070	14411/8270255	1.1962691535362482e-41	2	42	6.525648232540234e-39	ACYPI17234, AEDAE08804, ANODA09576, ANOGA07401, APIME09721, ATTCE05858, BOMIM07804, CAMFO11958, CULQU11556, DANPL09521, DAPPU16251, DENPD05108, DROAN12820, DROBM11169, DROBP00228, DROEL08377, DROER03034, DROEU03501, DROFC06748, DROGR01214, DROKI10491, DROME15354, DROMO11170, DROPS14486, DROSE04559, DROTK07981, DROVI13564, DROWI06095, DROYA09732, HARSA11194, HELME10602, LINHU00557, LUCCU13948, NAS…	GPA1
GO:0032039	CC	e	integrator complex	21/1070	1510/8270255	1.4948410879067544e-35	5	21	7.6927906929541e-33	AILME14347, ANAPL12856, BOVIN02685, FICAL04348, GORGO05708, HORSE07229, HUMAN07680, LOXAF12038, MELGA01697, MONDO07732, MOUSE12618, MUSPF03666, MYOLU01669, OTOGA02812, PANTR07807, PELSI11644, PONAB03108, RABIT14311, RATNO07814, SARHA01751, SHEEP02093	GPA1
GO:0016604	CC	e	nuclear body	32/1070	11852/8270255	4.726458172683131e-31	6	32	2.113346666556269e-28	AILME08125, ANAPL01108, ANOCA07564, BOVIN12568, CALJA05745, CAVPO08193, CHICK10534, CHLSB16929, DIPOR14994, FELCA04068, FICAL10380, FUKDA13717, HORSE12448, HUMAN27469, ICTTR02011, LOXAF12275, MACMU21047, MELGA10087, MONDO09349, MOUSE48059, MUSPF02718, MYOLU10589, NOMLE02578, OTOGA05390, PANTR42021, PAPAN16656, PELSI16230, PONAB15017, RATNO08423, SARHA06586, SHEEP13099, TAEGU09494	GPA1
GO:0032991	CC	e	protein-containing complex	65/1070	134401/8270255	6.447458468532124e-19	1	65	2.512206138988767e-16	AEGTA16642, AMBTC10895, ANAPL01108, ANAPL11621, ANOCA07564, ANOCA14004, ASTMX05026, ASTMX11800, BRADI18965, CHICK04198, CHICK10534, CHLRE12895, DANRE40750, DICDI02573, DICDI07854, DICPU06167, ERATE23483, FICAL01671, FICAL10380, GADMO12236, GASAC14605, GOSHI41600, GOSRA04017, HORVV157313, LUPAN13480, MAIZE28758, MANES14793, MARPO19445, MEDTR36967, MELGA10087, MELGA14457, MICCC08143, MICPC01442, MU…	GPA1
GO:0015629	CC	e	actin cytoskeleton	21/1070	10030/8270255	1.115108170373432e-18	6	21	4.2837430066106136e-16	AILME14347, ANAPL12856, BOVIN02685, FICAL04348, GORGO05708, HORSE07229, HUMAN07680, LOXAF12038, MELGA01697, MONDO07732, MOUSE12618, MUSPF03666, MYOLU01669, OTOGA02812, PANTR07807, PELSI11644, PONAB03108, RABIT14311, RATNO07814, SARHA01751, SHEEP02093	GPA1
GO:0030015	CC	e	CCR4-NOT core complex	6/1070	455/8270255	5.247564933044673e-11	3	6	1.703896827961827e-08	ENCCU01176, SCHCR02947, SCHJY02873, SCHOY00194, SCHPO04885, VAVCU01776	GPA1
GO:0043186	CC	e	P granule	5/1070	899/8270255	1.5791627710210307e-07	7	5	4.395067814244756e-05	BRUMA11796, CAEBE17605, CAEEL09036, CAERE00982, ONCVO03876	GPA1
GO:0005654	CC	e	nucleoplasm	21/1070	66974/8270255	0.0002520700555313704	5	21	0.04946194794689301	AILME14347, ANAPL12856, BOVIN02685, FICAL04348, GORGO05708, HORSE07229, HUMAN07680, LOXAF12038, MELGA01697, MONDO07732, MOUSE12618, MUSPF03666, MYOLU01669, OTOGA02812, PANTR07807, PELSI11644, PONAB03108, RABIT14311, RATNO07814, SARHA01751, SHEEP02093	GPA1
GO:0000175	MF	e	3'-5'-exoribonuclease activity	164/1070	5086/8270255	0.0	8	164	0.0	AEGTA16642, AEGTA18613, AILME08125, AILME14886, AMBTC10895, ANAPL01108, ANAPL06008, ANOCA07564, ANOCA17504, ARALY14312, BOVIN12568, BOVIN18198, BRADI18965, BRADI22498, BRANA05444, BRANA19174, BRANA60714, BRAOL08576, BRAOL20921, BRARP06701, BRARP18005, BRUMA11796, CAEBE17605, CAEBR07568, CAEJA16332, CAERE00982, CALJA05745, CALJA10500, CAVPO08193, CAVPO12114, CHEQI03363, CHEQI14961, CHEQI21868, CHI…	GPA1
GO:0003676	MF	e	nucleic acid binding	598/1070	292311/8270255	0.0	3	598	0.0	AEDAE03932, AEDAE03933, AEGTA01299, AEGTA16642, AEGTA18613, AILME08125, AILME14886, AMBTC09319, AMBTC09320, AMBTC09321, AMBTC10895, AMBTC17753, AMBTC17754, ANAPL01108, ANAPL06008, ANOCA07564, ANOCA17504, ANODA00734, ANOGA07484, APIME10085, ARAAL01344, ARAAL10186, ARAAL18418, ARALY01682, ARALY14312, ARALY17441, ARALY20782, ARALY21900, ARATH02495, ARATH10700, ARATH14528, ARATH22156, ARATH32994, ARA…	GPA1
GO:0004535	MF	e	poly(A)-specific ribonuclease activity	203/1070	1168/8270255	0.0	9	203	0.0	ACYPI15315, AEDAE03932, AGABI05908, AILME08125, AILME14886, ANAPL01108, ANAPL06008, ANOCA07564, ANOCA17504, ANODA00734, ANOGA07484, APIME10085, ARATH02495, ARATH10700, ARATH14528, ARATH22156, ARATH32994, ARATH34603, ATTCE12025, AURST09897, BATDE00607, BATDJ00607, BOMIM14190, BOMMO01210, BOVIN12568, BOVIN18198, CAEEL09036, CALJA05745, CALJA10500, CAMFO10218, CANLF04750, CANLF14884, CAVPO08193, CAV…	GPA1
GO:0003723	MF	e	RNA binding	532/1070	305900/8270255	0.0	4	532	0.0	ACYPI17234, AEDAE08804, AEGTA11008, AEGTA16642, AGABI01999, AGABI05908, AILME08125, AILME16516, AMBTC10895, AMBTC18179, ANAPL11621, ANOCA14004, ANODA09576, ANOGA07401, ANOGA07484, APIME09721, APIME10085, ARALY01544, ARALY01896, ARALY03569, ARATH02287, ARATH02289, ARATH02495, ARATH10700, ARATH14528, ARATH22156, ARATH32994, ARATH34603, ASHGO03860, ASPAC04327, ASPCL06809, ASPFN01937, ASPFU03736, ASP…	GPA1
GO:0004532	MF	e	exoribonuclease activity	33/1070	723/8270255	3.3840935670951627e-72	6	33	2.366696206218476e-69	AILME08125, ANAPL01108, ANOCA07564, BOVIN12568, CALJA05745, CAVPO08193, CHICK10534, CHLSB16929, DANRE06807, DIPOR14994, FELCA04068, FICAL10380, FUKDA13717, HORSE12448, HUMAN27469, ICTTR02011, LOXAF12275, MACMU21047, MELGA10087, MONDO09349, MOUSE48059, MUSPF02718, MYOLU10589, NOMLE02578, OTOGA05390, PANTR42021, PAPAN16656, PELSI16230, PONAB15017, RATNO08423, SARHA06586, SHEEP13099, TAEGU09494	GPA1
GO:0005515	MF	e	protein binding	160/1070	422965/8270255	2.4958166611052355e-33	2	160	1.1736793005456084e-30	AEGTA16642, AGABI05908, AILME08125, AMBTC10895, ANAPL01108, ANOCA07564, ANOGA07484, APIME10085, ASTMX11800, ATTCE12025, AURST09897, BATDE00607, BATDJ00607, BOMIM14190, BOVIN12568, BRADI18965, CAEEL03081, CALJA05745, CAMFO10218, CANLF04750, CAVPO08193, CHICK10534, CHILA15490, CHLRE12895, CHLSB16929, CONPW06275, COPCI03305, CRYGA04524, CRYNJ01505, DANRE06807, DAPPU05030, DASNO07076, DENPD02366, DIC…	GPA1
GO:0004540	MF	e	ribonuclease activity	30/1070	8734/8270255	3.227161511370648e-32	5	30	1.491878478349736e-29	ANAPL01108, ANAPL06008, ANOCA07564, ANOCA17504, ASTMX03890, ASTMX11800, CHICK03312, DANRE20237, FICAL05935, FICAL10380, GADMO01895, GASAC19130, GASAC21158, MELGA04171, MELGA10087, NOTFU00086, NOTFU18907, ORENI05425, ORENI13349, ORYLA04612, PELSI16230, POEFO07323, POEFO18385, TAEGU02301, TAEGU09494, TAKRU04799, TAKRU15587, TETNG12612, XIPMA05694, XIPMA15200	GPA1
GO:0008134	MF	e	transcription factor binding	32/1070	26654/8270255	1.4632597623523442e-20	3	32	5.956777614650774e-18	AILME08125, ANAPL01108, ANOCA07564, BOVIN12568, CALJA05745, CAVPO08193, CHICK10534, CHLSB16929, DIPOR14994, FELCA04068, FICAL10380, FUKDA13717, HORSE12448, HUMAN27469, ICTTR02011, LOXAF12275, MACMU21047, MELGA10087, MONDO09349, MOUSE48059, MUSPF02718, MYOLU10589, NOMLE02578, OTOGA05390, PANTR42021, PAPAN16656, PELSI16230, PONAB15017, RATNO08423, SARHA06586, SHEEP13099, TAEGU09494	GPA1
GO:0004527	MF	e	exonuclease activity	16/1070	32550/8270255	8.604367054864696e-06	5	16	0.002040731403664648	ARATH02495, ARATH10700, ARATH14528, ARATH22156, ARATH32994, ARATH34603, BOVIN12568, CAEEL09036, CHICK10534, CRYPI00854, DANRE06807, HUMAN24129, HUMAN27469, MOUSE03616, MOUSE48059, SCHPO04885	GPA1
GO:0046872	MF	e	metal ion binding	156/1070	910532/8270255	0.0003519096159798142	4	156	0.06574201901266735	AEGTA16642, AGABI05908, AILME08125, AMBTC10895, ANOGA07484, APIME10085, ARATH02495, ARATH10700, ARATH14528, ARATH22156, ARATH32994, ARATH34603, ATTCE12025, AURST09897, BATDE00607, BATDJ00607, BOMIM14190, BOVIN12568, BRADI18965, CAEEL09036, CALJA05745, CAMFO10218, CANLF04750, CAVPO08193, CHICK10534, CHILA15490, CHLRE12895, CHLSB16929, CONPW06275, COPCI03305, CRYGA04524, CRYNJ01505, DANRE06807, DAP…	GPA1
GO:0055114	BP	p	oxidation-reduction process	0/1070	802703/8270255	7.83644507953552e-48	2	0	4.547639139241092e-45		GPA1
GO:0055085	BP	p	transmembrane transport	0/1070	446605/8270255	3.527092942369668e-26	4	0	1.5031478125489484e-23		GPA1
GO:0008152	BP	p	metabolic process	0/1070	331391/8270255	2.1544989832385816e-19	1	0	8.641758789387104e-17		GPA1
GO:0006508	BP	p	proteolysis	0/1070	282867/8270255	1.1194361446983034e-16	5	0	4.126029844141382e-14		GPA1
GO:0016310	BP	p	phosphorylation	4/1070	319142/8270255	1.4148497075020263e-13	5	4	4.9474392015535596e-11	ICHMU01243, SCHMA08900, TETTS14170, TRIVA26454	GPA1
GO:0006412	BP	p	translation	2/1070	243948/8270255	1.2640172647458018e-11	7	2	4.204398889748993e-09	CHOCR00119, GUITH00545	GPA1
GO:0032259	BP	p	methylation	0/1070	177669/8270255	1.3124842121593263e-10	2	0	4.211530221958309e-08		GPA1
GO:0005975	BP	p	carbohydrate metabolic process	1/1070	168566/8270255	1.3576082963941703e-08	3	1	4.066841990050937e-06	HUMAN27469	GPA1
GO:0007165	BP	p	signal transduction	2/1070	174732/8270255	5.781054113599996e-08	4	2	1.6424817807129156e-05	HUMAN07680, HUMAN27469	GPA1
GO:0000160	BP	p	phosphorelay signal transduction system	0/1070	123442/8270255	1.9201577120693198e-07	6	0	5.2901314744132016e-05		GPA1
GO:0006281	BP	p	DNA repair	0/1070	124944/8270255	2.0652520543543535e-07	7	0	5.632974978251499e-05		GPA1
GO:0051301	BP	p	cell division	0/1070	121349/8270255	2.9014956961528215e-07	2	0	7.683329622579437e-05		GPA1
GO:0006468	BP	p	protein phosphorylation	4/1070	174342/8270255	3.3213780625190943e-06	7	4	0.000823550787774621	LOTGI11381, SCHMA08900, TETTS14170, TRIVA26454	GPA1
GO:0008652	BP	p	cellular amino acid biosynthetic process	0/1070	96946/8270255	5.866848157805216e-06	7	0	0.0014036691535450636		GPA1
GO:0006811	BP	p	ion transport	0/1070	96142/8270255	9.430502041438522e-06	4	0	0.0022036784692248345		GPA1
GO:0015031	BP	p	protein transport	1/1070	103545/8270255	4.3767925434343635e-05	7	1	0.009399765088360022	RETFI04625	GPA1
GO:0007186	BP	p	G protein-coupled receptor signaling pathway	0/1070	80883/8270255	6.026130901115828e-05	5	0	0.012741296149452266		GPA1
GO:0006629	BP	p	lipid metabolic process	0/1070	75972/8270255	8.3634873678501e-05	3	0	0.017547239842931654		GPA1
GO:0006260	BP	p	DNA replication	0/1070	73245/8270255	0.00012240115834910394	6	0	0.02475730305372904		GPA1
GO:0006364	BP	p	rRNA processing	0/1070	73407/8270255	0.00012253843857941047	9	0	0.02475730305372904		GPA1
GO:0006807	BP	p	nitrogen compound metabolic process	0/1070	72577/8270255	0.00019299325502936733	2	0	0.038144137905260826		GPA1
GO:0009058	BP	p	biosynthetic process	0/1070	67653/8270255	0.00026244946156056	2	0	0.05024802435661824		GPA1
GO:0007275	BP	p	multicellular organism development	0/1070	68244/8270255	0.0002652874613145014	3	0	0.05024802435661824		GPA1
GO:0071555	BP	p	cell wall organization	0/1070	64966/8270255	0.0003851906648627703	4	0	0.0709564439653242		GPA1
GO:0022900	BP	p	electron transport chain	0/1070	65277/8270255	0.000387626403330277	4	0	0.0709564439653242		GPA1
GO:0016021	CC	p	integral component of membrane	7/1070	2961385/8270255	1.1070520843423774e-190	3	7	1.7761673882610787e-187	DIACI17646, GOSHI62775, KLEFL07168, NASVI05166, ORYPU07048, PLAYO01074, TETNG13966	GPA1
GO:0016020	CC	p	membrane	7/1070	2177625/8270255	3.8330369080082527e-128	1	7	4.5454818115619606e-125	DIACI17646, GOSHI62775, HUMAN27469, NASVI05166, ORYPU07048, PLAYO01074, TETNG13966	GPA1
GO:0005886	CC	p	plasma membrane	0/1070	756094/8270255	5.4273978551996244e-45	2	0	3.084005760428537e-42		GPA1
GO:0005737	CC	p	cytoplasm	51/1070	1257577/8270255	3.072195096422264e-27	3	51	1.3300654167447182e-24	AILME08125, ANAPL01108, ANOCA07564, ARATH02495, ARATH10700, ARATH14528, ARATH22156, ARATH32994, ARATH34603, BOVIN12568, BRUMA11796, CAEBE17605, CAEEL09036, CAERE00982, CALJA05745, CAVPO08193, CHICK10534, CHLSB16929, DANRE06807, DICDI07854, DIPOR14994, DROGR06287, DROME10853, FELCA04068, FICAL10380, FUKDA13717, HORSE12448, HUMAN24129, HUMAN27469, ICTTR02011, LOXAF12275, MACMU21047, MELGA10087, MON…	GPA1
GO:0005829	CC	p	cytosol	3/1070	359830/8270255	8.319428220576853e-17	4	3	3.108389105701831e-14	DROME10853, RETFI04625, SCHPO04885	GPA1
GO:0005576	CC	p	extracellular region	0/1070	142388/8270255	2.0964657728510055e-08	1	0	6.0830961653735295e-06		GPA1
GO:0005840	CC	p	ribosome	2/1070	178672/8270255	4.068838329847666e-08	5	2	1.1681848994378432e-05	CHOCR00119, GUITH00545	GPA1
GO:0005739	CC	p	mitochondrion	0/1070	103980/8270255	2.8568847087770034e-06	5	0	0.0007148764259806677		GPA1
GO:0005887	CC	p	integral component of plasma membrane	0/1070	71026/8270255	0.00018076755046289372	4	0	0.03598857619617099		GPA1
GO:0005789	CC	p	endoplasmic reticulum membrane	0/1070	68090/8270255	0.00026431755377787157	5	0	0.05024802435661824		GPA1
GO:0005730	CC	p	nucleolus	0/1070	64782/8270255	0.00038420070292508306	5	0	0.0709564439653242		GPA1
GO:0005524	MF	p	ATP binding	5/1070	991579/8270255	3.8469016402723367e-51	8	5	2.2809617877919127e-48	BRAOL48965, LOTGI11381, SCHMA08900, TETTS14170, TRIVA26454	GPA1
GO:0003677	MF	p	DNA binding	0/1070	749078/8270255	1.2694979784337022e-44	4	0	7.066440277914128e-42		GPA1
GO:0016740	MF	p	transferase activity	9/1070	801501/8270255	7.961877227781912e-35	2	9	4.02148521088429e-32	BRAOL48965, ICHMU01243, THECC04986, THECC06861, THECC17092, THECC19819, THECC19822, THECC26094, THECC28518	GPA1
GO:0000166	MF	p	nucleotide binding	1/1070	612908/8270255	2.4607708248175614e-34	4	1	1.1985272186946248e-31	BRAOL48965	GPA1
GO:0016491	MF	p	oxidoreductase activity	0/1070	537580/8270255	1.0122301504670202e-31	2	0	4.601429558997996e-29		GPA1
GO:0003824	MF	p	catalytic activity	4/1070	569321/8270255	2.051158672411952e-27	1	4	9.023443998392903e-25	DICDI07854, DICDI08365, DICPU00858, DICPU12292	GPA1
GO:0016787	MF	p	hydrolase activity	24/1070	707791/8270255	8.113480264782292e-18	2	24	3.073544086415792e-15	ARATH02495, ARATH10700, ARATH14528, ARATH22156, ARATH32994, ARATH34603, BOVIN12568, CAEEL09036, CHICK10534, DANRE06807, DROME10853, ENTDS00098, ENTDS04198, ENTDS07809, HUMAN24129, HUMAN27469, ICHMU01243, IXOSC13438, IXOSC14038, MOUSE03616, MOUSE48059, PEDHC04499, PEDHC10423, SCHPO04885	GPA1
GO:0008270	MF	p	zinc ion binding	0/1070	247138/8270255	1.9740168810200326e-14	6	0	6.992377977898882e-12		GPA1
GO:0016301	MF	p	kinase activity	3/1070	271985/8270255	4.172340071427703e-12	4	3	1.4405136132682354e-09	SCHMA08900, TETTS14170, TRIVA26454	GPA1
GO:0016829	MF	p	lyase activity	0/1070	203169/8270255	6.491322416951161e-12	2	0	2.185812579288184e-09		GPA1
GO:0003700	MF	p	DNA-binding transcription factor activity	2/1070	238384/8270255	2.6807940140858036e-11	2	2	8.809476714962686e-09	HUMAN24129, HUMAN27469	GPA1
GO:0016874	MF	p	ligase activity	0/1070	169067/8270255	4.157772341846803e-10	2	0	1.318642332835716e-07		GPA1
GO:0016887	MF	p	ATPase activity	0/1070	160251/8270255	1.3140042510037255e-09	7	0	4.0736625596617866e-07		GPA1
GO:0016853	MF	p	isomerase activity	0/1070	160328/8270255	1.3143255921181934e-09	2	0	4.0736625596617866e-07		GPA1
GO:0008168	MF	p	methyltransferase activity	0/1070	155296/8270255	2.8621893167453544e-09	4	0	8.771484675756128e-07		GPA1
GO:0022857	MF	p	transmembrane transporter activity	0/1070	148211/8270255	9.772597904851542e-09	2	0	2.961640087275842e-06		GPA1
GO:0008233	MF	p	peptidase activity	0/1070	144608/8270255	1.3717670507229559e-08	3	0	4.066841990050937e-06		GPA1
GO:0043565	MF	p	sequence-specific DNA binding	0/1070	141755/8270255	2.01571197709509e-08	5	0	5.911671416695546e-06		GPA1
GO:0005525	MF	p	GTP binding	0/1070	132375/8270255	6.15547780429384e-08	8	0	1.730831516619737e-05		GPA1
GO:0016757	MF	p	transferase activity, transferring glycosyl groups	0/1070	120711/8270255	2.826012738577851e-07	3	0	7.556813474971656e-05		GPA1
GO:0003735	MF	p	structural constituent of ribosome	2/1070	161555/8270255	3.608444133483794e-07	2	2	9.463491705843317e-05	CHOCR00119, GUITH00545	GPA1
GO:0016746	MF	p	transferase activity, transferring acyl groups	0/1070	112260/8270255	8.945430072984377e-07	3	0	0.00023017604267985744		GPA1
GO:0000287	MF	p	magnesium ion binding	0/1070	112889/8270255	9.21832248586137e-07	5	0	0.00023498107084286813		GPA1
GO:0042626	MF	p	ATPase-coupled transmembrane transporter activity	0/1070	107306/8270255	1.9995814514299116e-06	5	0	0.0005049868897013967		GPA1
GO:0005509	MF	p	calcium ion binding	0/1070	101660/8270255	4.32252384080974e-06	5	0	0.0010621336734962675		GPA1
GO:0020037	MF	p	heme binding	0/1070	96825/8270255	5.855895769209844e-06	4	0	0.0014036691535450636		GPA1
GO:0051536	MF	p	iron-sulfur cluster binding	0/1070	96175/8270255	9.452992883567576e-06	3	0	0.0022036784692248345		GPA1
GO:0016779	MF	p	nucleotidyltransferase activity	0/1070	90646/8270255	1.2491346945313697e-05	4	0	0.0028873007451985684		GPA1
GO:0051539	MF	p	4 iron, 4 sulfur cluster binding	0/1070	91544/8270255	1.2670124825008097e-05	4	0	0.0029040139042192928		GPA1
GO:0005506	MF	p	iron ion binding	0/1070	92657/8270255	1.3284454590486294e-05	6	0	0.0030194458246292806		GPA1
GO:0009055	MF	p	electron transfer activity	0/1070	93149/8270255	1.3704058635770311e-05	3	0	0.0030890760271953324		GPA1
GO:0004674	MF	p	protein serine/threonine kinase activity	0/1070	86202/8270255	2.7540491514440172e-05	6	0	0.006157105787347177		GPA1
GO:0042802	MF	p	identical protein binding	0/1070	81827/8270255	3.908780879704814e-05	3	0	0.008667642153979577		GPA1
GO:0050660	MF	p	flavin adenine dinucleotide binding	0/1070	83933/8270255	4.152829508539526e-05	5	0	0.00909289536509649		GPA1
GO:0019843	MF	p	rRNA binding	0/1070	83994/8270255	4.167229773188125e-05	5	0	0.00909289536509649		GPA1
GO:0003924	MF	p	GTPase activity	0/1070	79288/8270255	5.7302036761393884e-05	7	0	0.01221025822396108		GPA1
GO:0004519	MF	p	endonuclease activity	0/1070	76985/8270255	8.476828091611032e-05	5	0	0.01764927375562526		GPA1
GO:0016616	MF	p	oxidoreductase activity, acting on the CH-OH group of donors, NAD or NADP as acceptor	0/1070	78357/8270255	9.004761786425405e-05	4	0	0.018606430130663102		GPA1
GO:0004672	MF	p	protein kinase activity	4/1070	144035/8270255	9.124515959497742e-05	5	4	0.018712118255285785	LOTGI11381, SCHMA08900, TETTS14170, TRIVA26454	GPA1
GO:0030170	MF	p	pyridoxal phosphate binding	0/1070	74820/8270255	0.00012734966045084	5	0	0.025540161682328387		GPA1
GO:0004386	MF	p	helicase activity	0/1070	67513/8270255	0.0002621241608181511	9	0	0.05024802435661824		GPA1
GO:0004930	MF	p	G protein-coupled receptor activity	0/1070	67868/8270255	0.00026320620041299483	4	0	0.05024802435661824		GPA1
# GO	NS	enrichment	name	ratio_in_study	ratio_in_pop	p_uncorrected	depth	study_count	p_fdr_bh	study_items	MRE11
GO:0007018	BP	e	microtubule-based movement	138/389	22703/8270255	3.469478234988214e-246	3	138	4.731500942965177e-242	ACYPI24009, AILME18998, ANAPL03531, ANODA01880, ANOGA03540, APIME08907, ASTMX11978, ATTCE06023, AURAN07383, BATDJ01978, BODSA06181, BOMIM06283, BOMMO01850, BOVIN05800, BRAFL18185, CAMFO09902, CANLF10243, CAPTE20429, CAVPO02239, CHILA18413, CHLRE16614, CHLSB02774, CRAGI22203, CULQU01664, DANPL05338, DANRE34049, DASNO12410, DENPD07948, DIPOR08008, DROAN14117, DROBM05134, DROBP06701, DROEL02484, DRO…	MRE11
GO:0045910	BP	e	negative regulation of DNA recombination	56/389	1302/8270255	7.456441684697809e-146	8	56	4.067488939002655e-142	AEGTA12061, AMBTC24194, ARAAL03167, ARALY06288, ARATH08239, BRADI26512, BRANA04727, BRANA48617, BRAOL07308, BRARP05874, CHEQI27891, CHEQI36857, CHLRE07163, CHLVA06011, CUCSA01245, ECTSI02221, ERATE21427, GALSU04533, GOSHI18689, GOSHI49402, GOSRA05109, GUITH13270, KLEFL07472, LOTJA29372, LUPAN00216, MAIZE09594, MANES18393, MARPO11230, MEDTR01190, MICCC04069, MICPC00786, MUSAC08251, MUSAM24648, NIC…	MRE11
GO:0006298	BP	e	mismatch repair	56/389	8260/8270255	1.3353202203594424e-100	8	56	4.552607376287974e-97	AEGTA12061, AMBTC24194, ARAAL03167, ARALY06288, ARATH08239, BRADI26512, BRANA04727, BRANA48617, BRAOL07308, BRARP05874, CHEQI27891, CHEQI36857, CHLRE07163, CHLVA06011, CUCSA01245, ECTSI02221, ERATE21427, GALSU04533, GOSHI18689, GOSHI49402, GOSRA05109, GUITH13270, KLEFL07472, LOTJA29372, LUPAN00216, MAIZE09594, MANES18393, MARPO11230, MEDTR01190, MICCC04069, MICPC00786, MUSAC08251, MUSAM24648, NIC…	MRE11
GO:0045834	BP	e	positive regulation of lipid metabolic process	24/389	176/8270255	1.610834770227689e-75	6	24	4.3935518357960217e-72	AILME09213, ANAPL05499, BOVIN05253, CHICK07099, CHLSB09392, FICAL07963, GORGO00158, HORSE08835, HUMAN00246, LOXAF11393, MELGA07661, MONDO08249, MOUSE34795, MUSPF18606, MYOLU14715, NOMLE12916, OTOGA09176, PANTR19931, PELSI07974, RABIT17579, RATNO16809, SARHA02427, SHEEP03720, TAEGU06593	MRE11
GO:2000179	BP	e	positive regulation of neural precursor cell proliferation	24/389	379/8270255	3.880641669178157e-67	6	24	9.622227411530384e-64	AILME09213, ANAPL05499, BOVIN05253, CHICK07099, CHLSB09392, FICAL07963, GORGO00158, HORSE08835, HUMAN00246, LOXAF11393, MELGA07661, MONDO08249, MOUSE34795, MUSPF18606, MYOLU14715, NOMLE12916, OTOGA09176, PANTR19931, PELSI07974, RABIT17579, RATNO16809, SARHA02427, SHEEP03720, TAEGU06593	MRE11
GO:0007224	BP	e	smoothened signaling pathway	32/389	3045/8270255	7.539197242213655e-64	6	32	1.7135967065114788e-60	AURAN06855, AURAN08296, AURAN10833, CAEBR15820, CAEEL15059, CAERE19285, CAPTE10954, CAPTE13065, CAPTE16396, CAPTE25446, CAPTE25799, CAPTE25853, CHOCR06272, CRAGI03856, GUITH02748, GUITH09927, GUITH15074, HUMAN00246, LINUN08292, LOALO06920, MICPC06441, MONBE08268, NEMVE06384, NEMVE15847, NEMVE15848, ONCVO07961, OSTLU00615, OSTLU01437, SALR507004, STRPU20634, STRRB05496, THECL06063	MRE11
GO:0050794	BP	e	regulation of cellular process	41/389	15121/8270255	1.4664588514693453e-57	3	41	3.076743474909723e-54	AILME09213, BOVIN05253, CANLF07177, CAVPO10350, CHILA18967, CHLSB09392, DASNO07418, DIPOR05830, FELCA08651, FUKDA15716, GORGO00158, HORSE08835, HUMAN00246, ICTTR08698, JACJA08987, LOXAF11393, MACEU09258, MACMU00277, MICMU06167, MONDO08249, MOUSE34795, MUSPF18606, MYOLU14715, NANGA15847, NOMLE12916, OCHPR13088, OCTDE18748, OTOGA09176, PANPA00300, PANTR19931, PAPAN00181, PIGXX14964, PROCA10889, PTE…	MRE11
GO:0045665	BP	e	negative regulation of neuron differentiation	24/389	1589/8270255	5.668592136726264e-52	8	24	1.030739003528059e-48	AILME09213, ANAPL05499, BOVIN05253, CHICK07099, CHLSB09392, FICAL07963, GORGO00158, HORSE08835, HUMAN00246, LOXAF11393, MELGA07661, MONDO08249, MOUSE34795, MUSPF18606, MYOLU14715, NOMLE12916, OTOGA09176, PANTR19931, PELSI07974, RABIT17579, RATNO16809, SARHA02427, SHEEP03720, TAEGU06593	MRE11
GO:0009987	BP	e	cellular process	41/389	59430/8270255	5.781605664964016e-34	1	41	9.276076147758442e-31	AILME09213, BOVIN05253, CANLF07177, CAVPO10350, CHILA18967, CHLSB09392, DASNO07418, DIPOR05830, FELCA08651, FUKDA15716, GORGO00158, HORSE08835, HUMAN00246, ICTTR08698, JACJA08987, LOXAF11393, MACEU09258, MACMU00277, MICMU06167, MONDO08249, MOUSE34795, MUSPF18606, MYOLU14715, NANGA15847, NOMLE12916, OCHPR13088, OCTDE18748, OTOGA09176, PANPA00300, PANTR19931, PAPAN00181, PIGXX14964, PROCA10889, PTE…	MRE11
GO:0090305	BP	e	nucleic acid phosphodiester bond hydrolysis	44/389	76483/8270255	3.7744751136612214e-33	6	44	5.719378262506101e-30	AEGTA12061, AMBTC24194, ARAAL03167, ARATH08239, BRADI26512, BRANA04727, BRAOL07308, BRARP05874, CHLRE07163, CHLVA06011, CUCSA01245, ECTSI02221, GALSU04533, GOSRA05109, GUITH13270, LUPAN00216, MAIZE09594, MEDTR01190, MICPC00786, MONBE06631, MUSAM24648, MUSAM27724, NICAT04528, ORYBR19443, ORYGL18472, ORYNI23647, ORYPU20426, ORYRU24164, ORYSI23645, PERM509492, PHATC04216, POPTR26528, PRUPE18705, SEL…	MRE11
GO:2000748	BP	e	positive regulation of defecation rhythm	4/389	8/8270255	3.3731655036043317e-16	9	4	4.0001343091655714e-13	CAEBR02896, CAEEL02936, CAERE20290, STRRB07328	MRE11
GO:1905885	BP	e	positive regulation of triglyceride transport	4/389	12/8270255	2.384954557610346e-15	8	4	2.5019090599546995e-12	CAEBR02896, CAEEL02936, CAERE20290, STRRB07328	MRE11
GO:0061837	BP	e	neuropeptide processing	4/389	17/8270255	1.1464919249972403e-14	7	4	1.1581691575666567e-11	CAEBR02896, CAEEL02936, CAERE20290, STRRB07328	MRE11
GO:0006508	BP	e	proteolysis	47/389	282867/8270255	1.2976203307690982e-13	5	47	1.2204342938526605e-10	ACYPI10361, APIME06049, ATTCE13993, AURAN01062, BOMMO12404, BRAFL12071, BRAFL19723, BRAFL20558, CAEBE16394, CAEBR02896, CAEEL02936, CAEJA04039, CAERE20290, CAPTE29975, CRAGI02600, DAPPU04449, DAPPU09065, DAPPU22279, DENPD04404, DROSI11237, GIAIC02399, HELRO14961, IXOSC01657, LEPSM02033, LEPSM04399, LEPSM06096, LEPSM06718, LINUN26997, LINUN32676, LOTGI02615, MEGSC08150, MELHA04171, NEMVE08404, NEM…	MRE11
GO:1904731	BP	e	positive regulation of intestinal lipid absorption	4/389	33/8270255	1.9700211604639145e-13	8	4	1.7910775717217755e-10	CAEBR02896, CAEEL02936, CAERE20290, STRRB07328	MRE11
GO:2000294	BP	e	positive regulation of defecation	4/389	41/8270255	4.874013008015516e-13	8	4	4.288345315923329e-10	CAEBR02896, CAEEL02936, CAERE20290, STRRB07328	MRE11
GO:2000292	BP	e	regulation of defecation	4/389	43/8270255	5.939144450324984e-13	7	4	5.062192652581685e-10	CAEBR02896, CAEEL02936, CAERE20290, STRRB07328	MRE11
GO:0010877	BP	e	lipid transport involved in lipid storage	4/389	60/8270255	2.345273269710819e-12	6	4	1.8276379551817882e-09	CAEBR02896, CAEEL02936, CAERE20290, STRRB07328	MRE11
GO:0030421	BP	e	defecation	4/389	168/8270255	1.5337641418143328e-10	4	4	1.1306328910266467e-07	CAEBR02896, CAEEL02936, CAERE20290, STRRB07328	MRE11
GO:0045887	BP	e	positive regulation of synaptic growth at neuromuscular junction	4/389	327/8270255	2.2272231454059777e-09	8	4	1.518687782273701e-06	CAEBR02896, CAEEL02936, CAERE20290, STRRB07328	MRE11
GO:0035418	BP	e	protein localization to synapse	4/389	405/8270255	5.2441675783354765e-09	4	4	3.326387690676747e-06	CAEBR02896, CAEEL02936, CAERE20290, STRRB07328	MRE11
GO:0098869	BP	e	cellular oxidant detoxification	12/389	29618/8270255	2.705783390104631e-08	3	12	1.6400053770023067e-05	ASPTN07082, EMENI06547, EMENI07815, FUSC109395, FUSO401546, GIBM708183, HYPAI09770, HYPVG06382, NEOFI04919, PHYIT06402, PHYNI13189, PHYPR17219	MRE11
GO:0040017	BP	e	positive regulation of locomotion	4/389	703/8270255	4.738070106757619e-08	4	4	2.7495928119534904e-05	CAEBR02896, CAEEL02936, CAERE20290, STRRB07328	MRE11
GO:0006308	BP	e	DNA catabolic process	5/389	4112/8270255	1.8711215368938209e-06	7	5	0.0009814392292072879	MONBE06631, MUSAC30827, MUSAM27724, ORYLO01635, PERM509492	MRE11
GO:0040011	BP	e	locomotion	4/389	1791/8270255	1.9268760918366334e-06	1	4	0.000991614064242343	CAEBR02896, CAEEL02936, CAERE20290, STRRB07328	MRE11
GO:0042147	BP	e	retrograde transport, endosome to Golgi	4/389	4153/8270255	5.1134107359150645e-05	6	4	0.024046254796910926	BRANA05267, HYAAE03638, NEMVE11986, PLAF401230	MRE11
GO:0030286	CC	e	dynein complex	139/389	4731/8270255	0.0	6	139	0.0	ACYPI24009, AILME18998, ANAPL03531, ANODA01880, ANOGA03540, APIME08907, ASTMX11978, ATTCE06023, AURAN07383, BATDE01978, BATDJ01978, BODSA06181, BOMIM06283, BOMMO01850, BOVIN05800, BRAFL18185, CAMFO09902, CANLF10243, CAPTE20429, CAVPO02239, CHILA18413, CHLRE16614, CHLSB02774, CRAGI22203, CULQU01664, DANPL05338, DANRE34049, DASNO12410, DENPD07948, DIPOR08008, DROAN14117, DROBM05134, DROBP06701, DRO…	MRE11
GO:0031514	CC	e	motile cilium	57/389	8262/8270255	7.853094151189726e-103	5	57	3.059902042481426e-99	AILME18998, ANODA01880, ASTMX11978, ATTCE06023, BOMMO01850, BOVIN05800, CANLF10243, CAVPO02239, CHILA18413, CHLRE16614, CHLSB02774, DANPL05338, DANRE34049, DASNO12410, DIPOR08008, DROME17559, DROPS01029, FELCA13196, FUKDA02575, GADMO08586, GASAC14339, GORGO05459, HORSE18577, HUMAN07365, ICTTR06583, JACJA20347, KLEFL13964, LOXAF03837, MICCC00824, MICPC07224, MONDO05889, MOUSE37936, MUSPF13153, MYO…	MRE11
GO:0030906	CC	e	retromer, cargo-selective complex	4/389	553/8270255	1.8201007672733023e-08	3	4	1.1282556460768026e-05	BRANA05267, HYAAE03638, NEMVE11986, PLAF401230	MRE11
GO:0005740	CC	e	mitochondrial envelope	5/389	1752/8270255	2.8682902552213202e-08	5	5	1.7007090589382937e-05	CHLRE07407, CHLVA09186, MICPC04014, OSTLU03903, OSTTA04623	MRE11
GO:0042995	CC	e	cell projection	7/389	9840/8270255	5.740073559724283e-07	2	7	0.0003131210126829596	ANAPL03531, ANOCA08738, CHICK03951, FICAL01985, HUMAN07365, PELSI03940, TAEGU02869	MRE11
GO:0036156	CC	e	inner dynein arm	2/389	89/8270255	8.618024610607171e-06	8	2	0.0042737567500783745	DROME17559, MOUSE37936	MRE11
GO:0005737	CC	e	cytoplasm	89/389	1257577/8270255	6.962052850013286e-05	3	89	0.032184744319341076	AILME09213, AILME18998, ANAPL03531, ANAPL05499, ANOCA08738, ANODA01880, ASTMX11978, ATTCE06023, BATDE01978, BATDJ01978, BOMMO01850, BOVIN05253, BOVIN05800, CANLF10243, CAVPO02239, CHICK03951, CHICK07099, CHILA18413, CHLRE16614, CHLSB02774, CHLSB09392, DANPL05338, DANRE34049, DASNO12410, DIPOR08008, DROME17559, DROPS01029, FELCA13196, FICAL01985, FICAL07963, FUKDA02575, GADMO08586, GASAC14339, GOR…	MRE11
GO:0071821	CC	e	FANCM-MHF complex	2/389	265/8270255	7.655999581499078e-05	6	2	0.03480289809756456	SCHMA04961, TRIVA30345	MRE11
GO:0003777	MF	e	microtubule motor activity	137/389	23206/8270255	1.3890267315192546e-242	8	137	1.2628568034062557e-238	ACYPI24009, AILME18998, ANAPL03531, ANODA01880, ANOGA03540, APIME08907, ASTMX11978, ATTCE06023, AURAN07383, BATDE01978, BATDJ01978, BODSA06181, BOMIM06283, BOMMO01850, BOVIN05800, BRAFL18185, CAMFO09902, CANLF10243, CAPTE20429, CAVPO02239, CHILA18413, CHLRE16614, CHLSB02774, CRAGI22203, CULQU01664, DANPL05338, DANRE34049, DASNO12410, DENPD07948, DIPOR08008, DROAN14117, DROBM05134, DROBP06701, DRO…	MRE11
GO:0016887	MF	e	ATPase activity	193/389	160251/8270255	2.7772646375012106e-217	7	193	1.893747324696138e-213	ACYPI24009, AEGTA12061, AILME18998, AMBTC24194, ANAPL03531, ANOCA08738, ANODA01880, ANOGA03540, APIME08907, ARAAL03167, ARALY06288, ARATH08239, ASTMX11978, ATTCE06023, AURAN07383, BATDE01978, BATDJ01978, BODSA06181, BOMIM06283, BOMMO01850, BOVIN05800, BRADI26512, BRAFL18185, BRANA04727, BRANA48617, BRAOL07308, BRARP05874, CAMFO09902, CANLF10243, CAPTE20429, CAVPO02239, CHEQI27891, CHEQI36857, CHI…	MRE11
GO:0030983	MF	e	mismatched DNA binding	56/389	6928/8270255	7.177980978109055e-105	6	56	3.262990519632075e-101	AEGTA12061, AMBTC24194, ARAAL03167, ARALY06288, ARATH08239, BRADI26512, BRANA04727, BRANA48617, BRAOL07308, BRARP05874, CHEQI27891, CHEQI36857, CHLRE07163, CHLVA06011, CUCSA01245, ECTSI02221, ERATE21427, GALSU04533, GOSHI18689, GOSHI49402, GOSRA05109, GUITH13270, KLEFL07472, LOTJA29372, LUPAN00216, MAIZE09594, MANES18393, MARPO11230, MEDTR01190, MICCC04069, MICPC00786, MUSAC08251, MUSAM24648, NIC…	MRE11
GO:0005524	MF	e	ATP binding	197/389	991579/8270255	4.216512658828632e-77	8	197	1.2778375863283437e-73	ACYPI24009, AEGTA12061, AILME18998, AMBTC24194, ANAPL03531, ANOCA08738, ANODA01880, ANOGA03540, APIME08907, ARAAL03167, ARALY06288, ARATH08239, ASTMX11978, ATTCE06023, AURAN07383, BATDE01978, BATDJ01978, BODSA06181, BOMIM06283, BOMMO01850, BOVIN05800, BRADI26512, BRAFL18185, BRANA04727, BRANA48617, BRAOL07308, BRARP05874, CAMFO09902, CANLF10243, CAPTE20429, CAVPO02239, CHEQI27891, CHEQI36857, CHI…	MRE11
GO:0004519	MF	e	endonuclease activity	61/389	76985/8270255	8.056170784932164e-54	5	61	1.5695147011358913e-50	AEGTA12061, AMBTC24194, ARAAL03167, ARALY06288, ARATH08239, BRADI26512, BRANA04727, BRANA48617, BRAOL07308, BRARP05874, CHEQI27891, CHEQI36857, CHLRE07163, CHLVA06011, CUCSA01245, ECTSI02221, ERATE21427, GALSU04533, GOSHI18689, GOSHI49402, GOSRA05109, GUITH13270, KLEFL07472, LOTJA29372, LUPAN00216, MAIZE09594, MANES18393, MARPO11230, MEDTR01190, MICCC04069, MICPC00786, MONBE06631, MUSAC08251, MUS…	MRE11
GO:0004252	MF	e	serine-type endopeptidase activity	47/389	55935/8270255	1.2042571832542255e-42	6	47	2.0528821670786877e-39	ACYPI10361, APIME06049, ATTCE13993, AURAN01062, BOMMO12404, BRAFL12071, BRAFL19723, BRAFL20558, CAEBE16394, CAEBR02896, CAEEL02936, CAEJA04039, CAERE20290, CAPTE29975, CRAGI02600, DAPPU04449, DAPPU09065, DAPPU22279, DENPD04404, DROSI11237, GIAIC02399, HELRO14961, IXOSC01657, LEPSM02033, LEPSM04399, LEPSM06096, LEPSM06718, LINUN26997, LINUN32676, LOTGI02615, MEGSC08150, MELHA04171, NEMVE08404, NEM…	MRE11
GO:0008236	MF	e	serine-type peptidase activity	21/389	38852/8270255	6.803510313832604e-16	5	21	7.422629752391371e-13	BOMMO12404, BRAFL20558, CAEEL02936, CAPTE29975, CRAGI02600, DAPPU04449, DAPPU09065, DROSI11237, LINUN26997, LINUN32676, LOTGI02615, MELHA04171, NEMVE08404, NEMVE10361, NEMVE13795, RHOPR12105, SARSC05011, STRMM04814, STRRB07328, TETUR04894, ZOONE10627	MRE11
GO:0004601	MF	e	peroxidase activity	17/389	28429/8270255	8.204843659059991e-14	4	17	7.992396814316473e-11	ASPTN07082, EMEND03701, EMEND03764, EMENI06547, EMENI07815, FUSC109395, FUSO401546, GIBM708183, GIBZA02679, HYPAI09770, HYPJE06660, HYPVG06382, NEOFI04919, PESFW08049, PHYIT06402, PHYNI13189, PHYPR17219	MRE11
GO:0008233	MF	e	peptidase activity	24/389	144608/8270255	1.6129795266360138e-07	3	24	9.165420122707766e-05	BOMMO12404, BRAFL20558, CAEEL02936, CAPTE29975, CRAGI02600, DAPPU04449, DAPPU09065, DROSI11237, GIAIC02399, LINUN26997, LINUN32676, LOTGI02615, MELHA04171, NEMVE08404, NEMVE10361, NEMVE13795, RHOPR12105, SARSC05011, STRMM04814, STRRB07328, TETUR04894, THEKT07313, THEKT12298, ZOONE10627	MRE11
GO:0055114	BP	p	oxidation-reduction process	1/389	802703/8270255	5.175858453066575e-16	2	1	5.882147471141285e-13	EMENI06547	MRE11
GO:0006355	BP	p	regulation of transcription, DNA-templated	0/389	570260/8270255	1.4715655616983612e-12	9	0	1.1804985498624353e-09		MRE11
GO:0006351	BP	p	transcription, DNA-templated	0/389	449157/8270255	7.319858926909812e-10	9	0	5.119209031576029e-07		MRE11
GO:0055085	BP	p	transmembrane transport	2/389	446605/8270255	2.271256922760024e-07	4	2	0.00012642557666995847	AMPQE06515, PERM500412	MRE11
GO:0016310	BP	p	phosphorylation	1/389	319142/8270255	8.076750040820048e-06	5	1	0.004079506617840126	CRAGI22203	MRE11
GO:0008152	BP	p	metabolic process	3/389	331391/8270255	0.0002289934235802111	1	3	0.09867118175009308	AURAN06855, CRAGI22203, ENTDS03202	MRE11
GO:0006412	BP	p	translation	1/389	243948/8270255	0.0002315290790836281	7	1	0.09867118175009308	SOLIN10437	MRE11
GO:0005886	CC	p	plasma membrane	0/389	756094/8270255	1.2607063267278907e-16	2	0	1.6374173838811057e-13		MRE11
GO:0005622	CC	p	intracellular	1/389	474149/8270255	5.0059598181195575e-09	2	1	3.2508941437907367e-06	CRAGI22203	MRE11
GO:0046872	MF	p	metal ion binding	1/389	910532/8270255	1.7099877716492163e-18	4	1	2.4547324458806515e-15	EMENI06547	MRE11
GO:0016740	MF	p	transferase activity	0/389	801501/8270255	8.942317137473209e-18	2	0	1.2195084996229088e-14		MRE11
GO:0003677	MF	p	DNA binding	0/389	749078/8270255	1.9963000311650865e-16	4	0	2.47495833409217e-13		MRE11
GO:0003824	MF	p	catalytic activity	0/389	569321/8270255	1.4676645704494097e-12	1	0	1.1804985498624353e-09		MRE11
GO:0000166	MF	p	nucleotide binding	1/389	612908/8270255	5.1990400597718865e-12	4	1	3.938994934174394e-09	HUMAN07365	MRE11
GO:0016491	MF	p	oxidoreductase activity	1/389	537580/8270255	2.0233532059998557e-10	2	1	1.4522883866748965e-07	EMENI06547	MRE11
GO:0005515	MF	p	protein binding	0/389	422965/8270255	2.431998750902888e-09	2	0	1.61787233977747e-06		MRE11
GO:0003723	MF	p	RNA binding	0/389	305900/8270255	1.0718241311446076e-06	4	0	0.000573215748568023		MRE11
GO:0008270	MF	p	zinc ion binding	0/389	247138/8270255	1.6130986675624775e-05	6	0	0.007856654671029747		MRE11
GO:0003700	MF	p	DNA-binding transcription factor activity	0/389	238384/8270255	2.361070702480628e-05	2	0	0.011297930422834935		MRE11
GO:0016301	MF	p	kinase activity	1/389	271985/8270255	8.017779862777722e-05	4	1	0.035849991107747926	CRAGI22203	MRE11
GO:0016829	MF	p	lyase activity	0/389	203169/8270255	0.0001095887620814264	2	0	0.048210217512433956		MRE11
# GO	NS	enrichment	name	ratio_in_study	ratio_in_pop	p_uncorrected	depth	study_count	p_fdr_bh	study_items	SHP1
GO:0006351	BP	e	transcription, DNA-templated	31/71	449157/8270255	8.831909797345543e-21	9	31	2.4089033972259967e-16	AEGTA28145, AURAN01193, AURAN02954, AURAN06321, AURAN06876, AURAN09660, AURAN09945, CHLVA04101, ECTSI02988, GUITH03457, GUITH04671, GUITH10127, GUITH11267, LOTJA35700, LUPAN06734, MAIZE07702, MANES03822, MANES15186, MUSAC20792, MUSAM03480, NICAT11952, ORYLO00730, OSTLU07380, POPTR30264, SELML28657, SELML29675, SELML31823, SETIT21223, SOLTU06628, TRIUA24010, VOLCA02352	SHP1
GO:0006355	BP	e	regulation of transcription, DNA-templated	31/71	570260/8270255	7.919717315195373e-18	9	31	7.20034299239846e-14	AEGTA28145, AURAN01193, AURAN02954, AURAN06321, AURAN06876, AURAN09660, AURAN09945, CHLVA04101, ECTSI02988, GUITH03457, GUITH04671, GUITH10127, GUITH11267, LOTJA35700, LUPAN06734, MAIZE07702, MANES03822, MANES15186, MUSAC20792, MUSAM03480, NICAT11952, ORYLO00730, OSTLU07380, POPTR30264, SELML28657, SELML29675, SELML31823, SETIT21223, SOLTU06628, TRIUA24010, VOLCA02352	SHP1
GO:0007186	BP	e	G protein-coupled receptor signaling pathway	8/71	80883/8270255	5.145544800068806e-07	5	8	0.0012758612220170606	BRUMA02039, BRUMA13063, CAERE14804, ONCVO01061, ORYSJ22923, PRIPA15400, RETFI08918, RETFI18894	SHP1
GO:0005634	CC	e	nucleus	32/71	507610/8270255	2.386927553691898e-20	5	32	3.255172451347326e-16	AEGTA28145, AURAN01193, AURAN02954, AURAN06321, AURAN06876, AURAN09660, AURAN09945, BRAFL10530, CHLVA04101, ECTSI02988, GUITH03457, GUITH04671, GUITH10127, GUITH11267, LOTJA35700, LUPAN06734, MAIZE07702, MANES03822, MANES15186, MUSAC20792, MUSAM03480, NICAT11952, ORYLO00730, OSTLU07380, POPTR30264, SELML28657, SELML29675, SELML31823, SETIT21223, SOLTU06628, TRIUA24010, VOLCA02352	SHP1
GO:0003677	MF	e	DNA binding	34/71	749078/8270255	2.4053413854591612e-17	4	34	1.6401421572099656e-13	AEGTA28145, AURAN01193, AURAN02954, AURAN06321, AURAN06876, AURAN09660, AURAN09945, BRAFL10530, CHLVA04101, ECTSI02988, GUITH03457, GUITH04671, GUITH04674, GUITH10127, GUITH11267, LOTJA35700, LUPAN06734, MAIZE07702, MANES03822, MANES15186, MUSAC20792, MUSAM03480, NICAT11952, ORYLO00730, OSTLU07380, PERM513308, POPTR30264, SELML28657, SELML29675, SELML31823, SETIT21223, SOLTU06628, TRIUA24010, VOL…	SHP1
GO:0019001	MF	e	guanyl nucleotide binding	7/71	2166/8270255	1.0970591860117351e-16	6	7	5.984457859694015e-13	BRUMA02039, BRUMA13063, CAERE14804, ORYSJ22923, PRIPA15400, RETFI08918, RETFI18894	SHP1
GO:0031683	MF	e	G-protein beta/gamma-subunit complex binding	7/71	2856/8270255	7.584348320249836e-16	3	7	3.447718340580238e-12	BRUMA02039, BRUMA13063, CAERE14804, ORYSJ22923, PRIPA15400, RETFI08918, RETFI18894	SHP1
GO:0008794	MF	e	arsenate reductase (glutaredoxin) activity	4/71	861/8270255	1.1271919974756211e-10	5	4	4.392023104449653e-07	CAPTE03571, NEMVE12631, THEKT00816, YARLI03242	SHP1
GO:0004563	MF	e	beta-N-acetylhexosaminidase activity	4/71	2923/8270255	1.484694931481337e-08	6	4	5.061881782019183e-05	GUITH08093, ORYBR26157, TRIVA15604, VITVI12853	SHP1
GO:0008374	MF	e	O-acyltransferase activity	4/71	3689/8270255	3.749617683831172e-08	5	4	0.00011363424702943913	CHOCR06094, CHOCR06681, SELML30097, THEKT14512	SHP1
GO:0003924	MF	e	GTPase activity	8/71	79288/8270255	4.435348331389773e-07	7	8	0.0012097412573865605	BRUMA02039, BRUMA13063, CAERE14804, ONCVO01061, ORYSJ22923, PRIPA15400, RETFI08918, RETFI18894	SHP1
GO:0016021	CC	p	integral component of membrane	7/71	2961385/8270255	1.2451732411335514e-06	3	7	0.0028301750126598015	CHOCR06094, CHOCR06681, DIACI12059, GASAC01038, POPTR14694, SELML30097, THEKT14512	SHP1
GO:0005737	CC	p	cytoplasm	0/71	1257577/8270255	1.6238794462274605e-05	3	0	0.03407023991988768		SHP1
# GO	NS	enrichment	name	ratio_in_study	ratio_in_pop	p_uncorrected	depth	study_count	p_fdr_bh	study_items	UFE1
GO:0006893	BP	e	Golgi to plasma membrane transport	98/336	630/8270255	5.207e-321	7	98	1.4203325e-316	AGABI07495, ASHGO04187, ASPAC00540, ASPCL08088, ASPFN09933, ASPFU01120, ASPGL07606, ASPOR06216, ASPTN00466, AURPU07858, AURST01448, BATDE01448, BATDJ01448, BLUGR00711, BOTFB09226, CANAL03882, CANGA00948, CANTE04346, COCLU05032, COLGR03705, COLSU10677, CONPW10224, COPCI03459, COPCI17867, CRYGA01195, CRYNJ00674, CRYPA01165, DEBHA03488, DEKBR01204, DICSQ03814, DOTSN02239, EMEND05705, EMENI00643, FOM…	UFE1
GO:0006887	BP	e	exocytosis	84/336	9123/8270255	1.13188957207489e-168	6	84	6.174457615668524e-165	AGABI07495, ASPAC00540, ASPCL08088, ASPFN09933, ASPFU01120, ASPGL07606, ASPOR06216, ASPTN00466, AURPU07858, AURST01448, BATDE01448, BATDJ01448, BLUGR00711, BOTFB09226, CANGA00948, COCLU05032, COLGR03705, COLSU10677, CONPW10224, COPCI17867, CRYPA01165, DICSQ03814, DOTSN02239, EMEND05705, EMENI00643, FOMME02541, FOMPI08838, FUSC104899, FUSO412734, GIBM705039, GIBZA11099, GLOTR07854, HETAN00319, HYP…	UFE1
GO:0055114	BP	e	oxidation-reduction process	183/336	802703/8270255	1.2055390178852865e-93	2	183	4.110134589102649e-90	AGABI01213, AGABI08511, ASHGO04208, ASPAC00235, ASPAC03172, ASPCL00497, ASPCL04416, ASPCL07806, ASPFN07621, ASPFN08637, ASPFN12990, ASPFU01396, ASPFU04822, ASPFU07966, ASPGL00806, ASPGL07841, ASPGL09459, ASPOR04315, ASPOR10173, ASPTN05714, ASPTN08796, ASPTN09504, AURPU02336, AURPU03688, AURPU04098, AURST00683, AURST00686, AURST14579, AURST17217, BLUGR00495, BOTFB03451, BOTFB15371, CANAL00372, CAN…	UFE1
GO:0015031	BP	e	protein transport	82/336	103545/8270255	2.5850168116540373e-78	7	82	7.834037059762652e-75	AGABI07495, ASPAC00540, ASPCL08088, ASPFN09933, ASPFU01120, ASPGL07606, ASPOR06216, ASPTN00466, AURPU07858, AURST01448, BATDE01448, BATDJ01448, BLUGR00711, BOTFB09226, CANGA00948, COCLU05032, COLGR03705, COLSU10677, CONPW10224, COPCI17867, CRYPA01165, DICSQ03814, DOTSN02239, EMEND05705, EMENI00643, FOMME02541, FOMPI08838, FUSC104899, FUSO412734, GIBM705039, GIBZA11099, GLOTR07854, HETAN00319, HYP…	UFE1
GO:0001927	BP	e	exocyst assembly	7/336	28/8270255	2.0298900299038294e-25	6	7	4.613770880468912e-22	CANGA00948, KAZNA00365, KLULA03932, LACTC02700, VANPO04509, YEAST01134, ZYGRO03849	UFE1
GO:0048309	BP	e	endoplasmic reticulum inheritance	7/336	140/8270255	3.066920121897553e-20	5	7	5.975017594625412e-17	CANGA00948, KAZNA00365, KLULA03932, LACTC02700, VANPO04509, YEAST01134, ZYGRO03849	UFE1
GO:0006121	BP	e	mitochondrial electron transport, succinate to ubiquinone	3/336	471/8270255	1.133911481898582e-06	6	3	0.0008590954352439951	KAZNA00163, YEAST01148, YEAST04057	UFE1
GO:0008150	BP	e	biological_process	11/336	56781/8270255	2.728422443354555e-05	0	11	0.01653727158722122	ASPFU01396, ASPFU03324, ASPFU04822, ASPOR00068, ASPOR10173, CANGA01271, EMENI00099, EMENI00758, EMENI01961, MAGO704466, YEAST02156	UFE1
GO:0000145	CC	e	exocyst	98/336	4941/8270255	2.2964816942507516e-230	5	98	2.087884607022975e-226	AGABI07495, ASHGO04187, ASPAC00540, ASPCL08088, ASPFN09933, ASPFU01120, ASPGL07606, ASPOR06216, ASPTN00466, AURPU07858, AURST01448, BATDE01448, BATDJ01448, BLUGR00711, BOTFB09226, CANAL03882, CANGA00948, CANTE04346, COCLU05032, COLGR03705, COLSU10677, CONPW10224, COPCI03459, COPCI17867, CRYGA01195, CRYNJ00674, CRYPA01165, DEBHA03488, DEKBR01204, DICSQ03814, DOTSN02239, EMEND05705, EMENI00643, FOM…	UFE1
GO:0005740	CC	e	mitochondrial envelope	66/336	1752/8270255	9.661202462744999e-173	5	66	6.587732429284247e-169	ASHGO04208, ASPCL07806, ASPFN12990, ASPFU01396, ASPTN08796, BLUGR00495, CANAL03460, CANAW00956, CANAW05031, CANGA01433, COLGR11265, COLSU09780, CRYNJ02266, DEBHA02720, DEBHA05870, DOTSN04395, EMENI00758, FOMPI08367, FUSC101008, FUSO416089, GIBM700954, GIBZA00880, HYPAI00079, HYPVG02518, HYPVG06831, KAZNA00163, KAZNA00349, KLULA03969, LACTC04195, LEPMJ03773, LODEL01520, LODEL04080, MAGO709448, NEO…	UFE1
GO:0005743	CC	e	mitochondrial inner membrane	107/336	37506/8270255	5.187375720514302e-162	6	107	2.3580945462837934e-158	AGABI08511, ASHGO04208, ASPAC00235, ASPCL07806, ASPFN12990, ASPFU01396, ASPGL00806, ASPTN08796, AURPU03688, AURST12043, AURST14579, BLUGR00495, BOTFB03451, CANAL00372, CANAL03460, CANAW00956, CANAW05031, CANGA01433, CANTE00427, CANTE03178, COCLU09931, COLGR11265, COLSU09780, COPCI01751, CRYGA06104, CRYNJ02266, CRYPA05183, DEBHA02720, DEBHA05870, DEKBR04830, DICSQ03739, DOTSN04395, EMEND05819, EME…	UFE1
GO:0005739	CC	e	mitochondrion	66/336	103980/8270255	1.3293882353753562e-56	5	66	3.2962785563511673e-53	ASHGO04208, ASPCL07806, ASPFN12990, ASPFU01396, ASPTN08796, BLUGR00495, CANAL03460, CANAW00956, CANAW05031, CANGA01433, COLGR11265, COLSU09780, CRYNJ02266, DEBHA02720, DEBHA05870, DOTSN04395, EMENI00758, FOMPI08367, FUSC101008, FUSO416089, GIBM700954, GIBZA00880, HYPAI00079, HYPVG02518, HYPVG06831, KAZNA00163, KAZNA00349, KLULA03969, LACTC04195, LEPMJ03773, LODEL01520, LODEL04080, MAGO709448, NEO…	UFE1
GO:0000131	CC	e	incipient cellular bud site	7/336	502/8270255	2.577449545071865e-16	3	7	4.393746021364695e-13	CANGA00948, KAZNA00365, KLULA03932, LACTC02700, VANPO04509, YEAST01134, ZYGRO03849	UFE1
GO:0005934	CC	e	cellular bud tip	7/336	685/8270255	2.281510960383126e-15	3	7	3.660483026144103e-12	CANGA00948, KAZNA00365, KLULA03932, LACTC02700, VANPO04509, YEAST01134, ZYGRO03849	UFE1
GO:0005935	CC	e	cellular bud neck	7/336	1184/8270255	1.0470067376805124e-13	3	7	1.3598623223921894e-10	CANGA00948, KAZNA00365, KLULA03932, LACTC02700, VANPO04509, YEAST01134, ZYGRO03849	UFE1
GO:0016020	CC	e	membrane	151/336	2177625/8270255	2.78859934862281e-13	1	151	3.3069150971168323e-10	AGABI07495, ASHGO04208, ASPAC00540, ASPCL07806, ASPCL08088, ASPFN09933, ASPFN12990, ASPFU01120, ASPFU01396, ASPGL07606, ASPOR06216, ASPTN00466, ASPTN08796, AURPU07858, AURST01448, BATDE01448, BATDJ01448, BLUGR00495, BLUGR00711, BOTFB09226, CANAL03460, CANAW00956, CANAW05031, CANGA00948, CANGA01433, COCLU05032, COLGR03705, COLGR11265, COLSU09780, COLSU10677, CONPW10224, COPCI17867, CRYNJ02266, CRY…	UFE1
GO:0005749	CC	e	mitochondrial respiratory chain complex II, succinate dehydrogenase complex (ubiquinone)	6/336	830/8270255	1.8640676523762686e-12	7	6	2.1184352174401136e-09	ASHGO04208, KAZNA00163, NEUCR07278, SCHPO03099, YEAST01148, YEAST04057	UFE1
GO:0005575	CC	e	cellular_component	12/336	52138/8270255	2.130421753418011e-06	0	12	0.0015704663060669259	ASPFU03324, ASPFU04822, ASPFU07966, ASPOR00068, ASPOR04315, ASPOR06216, ASPOR10173, EMENI00099, EMENI01961, EMENI05825, MAGO704466, MAGO706303	UFE1
GO:0031267	MF	e	small GTPase binding	82/336	410/8270255	1.0571220667358328e-277	5	82	1.441650218510992e-273	AGABI07495, ASPAC00540, ASPCL08088, ASPFN09933, ASPFU01120, ASPGL07606, ASPOR06216, ASPTN00466, AURPU07858, AURST01448, BATDE01448, BATDJ01448, BLUGR00711, BOTFB09226, CANGA00948, COCLU05032, COLGR03705, COLSU10677, CONPW10224, COPCI17867, CRYPA01165, DICSQ03814, DOTSN02239, EMEND05705, EMENI00643, FOMME02541, FOMPI08838, FUSC104899, FUSO412734, GIBM705039, GIBZA11099, GLOTR07854, HETAN00319, HYP…	UFE1
GO:0004617	MF	e	phosphoglycerate dehydrogenase activity	61/336	5919/8270255	6.311277655930839e-125	5	61	2.4591442580787663e-121	AGABI01213, ASPAC03172, ASPCL04416, ASPFN08637, ASPFU07966, ASPGL07841, ASPOR04315, AURPU04098, AURST00683, AURST00686, BOTFB15371, COCLU11908, COLGR03436, COLSU11351, COPCI08386, CRYPA09616, DICSQ00585, DOTSN04104, EMEND02964, EMENI05825, FOMME04618, FOMPI02330, FUSC101085, FUSC113277, FUSO405554, FUSO416166, GIBM700878, GIBM712013, GIBZA00951, GLOTR00712, HYPAI05597, HYPAI11097, HYPJE04708, HYP…	UFE1
GO:0051287	MF	e	NAD binding	62/336	61365/8270255	4.046219868110957e-65	5	62	1.1036064690272634e-61	AGABI01213, ASPAC03172, ASPCL04416, ASPFN08637, ASPFU07966, ASPGL07841, ASPOR04315, ASPTN09504, AURPU04098, AURST00683, AURST00686, BOTFB15371, COCLU11908, COLGR03436, COLSU11351, COPCI08386, CRYPA09616, DICSQ00585, DOTSN04104, EMEND02964, EMENI05825, FOMME04618, FOMPI02330, FUSC101085, FUSC113277, FUSO405554, FUSO416166, GIBM700878, GIBM712013, GIBZA00951, GLOTR00712, HYPAI05597, HYPAI11097, HYP…	UFE1
GO:0016616	MF	e	oxidoreductase activity, acting on the CH-OH group of donors, NAD or NADP as acceptor	24/336	78357/8270255	4.734654862254722e-14	4	24	6.456885568399877e-11	ASPCL04416, ASPFN08637, ASPFU07966, ASPOR04315, COLGR03436, COLSU11351, DOTSN04104, EMENI05825, FOMPI02330, FUSC101085, FUSC113277, FUSO405554, FUSO416166, GIBM700878, GIBM712013, HYPAI05597, HYPAI11097, HYPVG03141, HYPVG11130, LEPMJ02404, MAGO703201, NEOFI09921, SCLS112873, VERDV06177	UFE1
GO:0016491	MF	e	oxidoreductase activity	62/336	537580/8270255	1.2136784222969296e-13	2	62	1.5046854076431252e-10	ASPCL00497, ASPCL04416, ASPFN07621, ASPFN08637, ASPFU04822, ASPFU07966, ASPGL09459, ASPOR04315, ASPOR10173, ASPTN05714, AURPU02336, AURST17217, COLGR03436, COLGR11425, COLSU03318, COLSU11351, CRYPA01601, DICSQ06720, DOTSN04104, EMEND05161, EMENI00099, EMENI05825, FOMPI02330, FOMPI04520, FUSC101085, FUSC101714, FUSC113277, FUSO405554, FUSO405730, FUSO416166, GIBM700878, GIBM710008, GIBM712013, GIB…	UFE1
GO:0003674	MF	e	molecular_function	16/336	58561/8270255	4.154245238414806e-09	0	16	3.907139271647028e-06	ASPFU01120, ASPFU01396, ASPFU03324, ASPFU04822, ASPOR00068, ASPOR06216, ASPOR10173, CANAL03460, CANGA00948, CANGA01271, EMENI00099, EMENI00643, EMENI00758, EMENI01961, YEAST01134, YEAST02156	UFE1
GO:0048039	MF	e	ubiquinone binding	4/336	1094/8270255	1.533841456100953e-07	4	4	0.0001230456638680985	ASHGO04208, NEUCR07278, SCHPO03099, YEAST01148	UFE1
GO:0006355	BP	p	regulation of transcription, DNA-templated	0/336	570260/8270255	7.904797343977863e-11	9	0	7.985309168777637e-08		UFE1
GO:0055085	BP	p	transmembrane transport	0/336	446605/8270255	1.689048965023843e-08	4	0	1.4860906619685586e-05		UFE1
GO:0006351	BP	p	transcription, DNA-templated	0/336	449157/8270255	1.773596782389564e-08	9	0	1.511714132489855e-05		UFE1
GO:0016310	BP	p	phosphorylation	0/336	319142/8270255	3.032345354556279e-06	5	0	0.0021765057775137505		UFE1
GO:0006508	BP	p	proteolysis	0/336	282867/8270255	1.4886474335778388e-05	5	0	0.00944252529089199		UFE1
GO:0005737	CC	p	cytoplasm	1/336	1257577/8270255	1.0913583681028867e-22	3	1	2.2897538069235566e-19	YEAST02156	UFE1
GO:0005886	CC	p	plasma membrane	0/336	756094/8270255	2.5035113945632608e-14	2	0	3.5938564887743655e-11		UFE1
GO:0005622	CC	p	intracellular	0/336	474149/8270255	4.896631596488447e-09	2	0	4.4518542264740795e-06		UFE1
GO:0005829	CC	p	cytosol	1/336	359830/8270255	1.1051415744062999e-05	4	1	0.007176842009983769	SPIPN04272	UFE1
GO:0005524	MF	p	ATP binding	0/336	991579/8270255	5.250705366682957e-19	8	0	9.547532591751844e-16		UFE1
GO:0016740	MF	p	transferase activity	0/336	801501/8270255	2.6397036099355138e-15	2	0	3.9998842200550635e-12		UFE1
GO:0016787	MF	p	hydrolase activity	1/336	707791/8270255	6.160875713095382e-12	2	1	6.721515402987061e-09	COLGR02801	UFE1
GO:0000166	MF	p	nucleotide binding	0/336	612908/8270255	9.317124491689228e-12	4	0	9.774021942723989e-09		UFE1
GO:0003824	MF	p	catalytic activity	1/336	569321/8270255	1.90439014431159e-09	1	1	1.8550800423606652e-06	SPIPN04272	UFE1
GO:0046872	MF	p	metal ion binding	9/336	910532/8270255	2.3003576303083515e-08	4	9	1.9012804353533422e-05	ASHGO04208, GIBM705859, NEUCR07260, NEUCR07278, NEUT910003, SCHPO03099, VAVCU01941, YEAST01148, YEAST04057	UFE1
GO:0005515	MF	p	protein binding	1/336	422965/8270255	7.243638885103451e-07	2	1	0.0005644864302605618	YEAST01134	UFE1
GO:0003677	MF	p	DNA binding	9/336	749078/8270255	5.831775498867151e-06	4	9	0.004078504531579527	COLGR08165, COLSU08855, MIXOS06107, PESFW11448, PUCGR05362, PUCGR10391, PUCGT04833, PUCGT08691, YARLI04026	UFE1
GO:0003723	MF	p	RNA binding	0/336	305900/8270255	7.0738257466503425e-06	4	0	0.0048234649309972025		UFE1
GO:0003676	MF	p	nucleic acid binding	0/336	292311/8270255	1.0025135276156362e-05	3	0	0.006669160113589385		UFE1
GO:0016301	MF	p	kinase activity	0/336	271985/8270255	2.198647462447857e-05	4	0	0.013629115804151203		UFE1
GO:0008270	MF	p	zinc ion binding	0/336	247138/8270255	7.30595877248567e-05	6	0	0.04331957076511884		UFE1
GO:0003700	MF	p	DNA-binding transcription factor activity	0/336	238384/8270255	0.00010894721197241911	2	0	0.0632241533308028		UFE1
# GO	NS	enrichment	name	ratio_in_study	ratio_in_pop	p_uncorrected	depth	study_count	p_fdr_bh	study_items	SPO7
GO:0006850	BP	e	mitochondrial pyruvate transmembrane transport	23/294	852/8270255	1.3539970288508368e-58	11	23	9.232567240476643e-55	ASPAC03057, ASPCL02065, ASPFN05713, ASPFU07357, ASPGL03255, ASPOR05004, ASPTN01291, AURPU09497, BOTFB11243, COCLU10606, DOTSN00988, EMEND01047, EMENI07599, LEPMJ09411, NEOFI09273, PARBA04458, PASFU06158, PENCH04267, PENRW11990, PHAND02099, PHANO12891, SCLS112333, TALSN03977	SPO7
GO:0016579	BP	e	protein deubiquitination	36/294	13011/8270255	1.6284811189946926e-55	9	36	8.883364504116047e-52	ASPAC08853, ASPCL06366, ASPFN08529, ASPFU02848, ASPGL01207, ASPOR04203, ASPTN04969, BLUGR01538, COLGR03605, COLSU12225, DOTSN05165, EMEND03879, EMENI07928, FUSC102865, FUSO409502, GIBM706023, GIBZA07985, HYPAI11407, HYPJE00280, HYPVG09661, MAGGR03556, MAGO701829, NECHA01883, NEOFI08070, NEUT904180, PARBA00023, PENCH06030, PENRW01525, PESFW07708, SCLS103210, TALSN04540, THIHE04855, TUBMM05810, VER…	SPO7
GO:0006511	BP	e	ubiquitin-dependent protein catabolic process	36/294	29354/8270255	5.35143186306208e-43	8	36	2.085147200928832e-39	ASPAC08853, ASPCL06366, ASPFN08529, ASPFU02848, ASPGL01207, ASPOR04203, ASPTN04969, BLUGR01538, COLGR03605, COLSU12225, DOTSN05165, EMEND03879, EMENI07928, FUSC102865, FUSO409502, GIBM706023, GIBZA07985, HYPAI11407, HYPJE00280, HYPVG09661, MAGGR03556, MAGO701829, NECHA01883, NEOFI08070, NEUT904180, PARBA00023, PENCH06030, PENRW01525, PESFW07708, SCLS103210, TALSN04540, THIHE04855, TUBMM05810, VER…	SPO7
GO:0022900	BP	e	electron transport chain	25/294	65277/8270255	4.0069439698106305e-18	4	25	7.285959785105662e-15	ASPCL05154, ASPFN06799, ASPFU06440, ASPTN02242, BLUGR00522, COLGR08356, COLSU04694, DOTSN07523, EMENI06328, FUSO404947, GIBM711386, HYPAI04592, HYPVG03757, LEPMJ06013, MAGO703778, NEOFI07142, NEUCR05898, NEUT904231, PARBA04800, PENCH04985, PHANO03216, SCLS107000, TALSN11238, VERDA01582, VERDV06392	SPO7
GO:0008150	BP	e	biological_process	13/294	56781/8270255	1.8931003219004386e-07	0	13	0.00019859350492244026	ASPFU00218, ASPFU00990, ASPFU01104, ASPFU04342, ASPOR01301, ASPOR06405, ASPOR08610, EMENI00477, EMENI00590, EMENI01397, MAGO700509, MAGO702873, MAGO705517	SPO7
GO:0005747	CC	e	mitochondrial respiratory chain complex I	25/294	4331/8270255	8.915416228457773e-47	7	25	4.0527996271864296e-43	ASPCL05154, ASPFN06799, ASPFU06440, ASPTN02242, BLUGR00522, COLGR08356, COLSU04694, DOTSN07523, EMENI06328, FUSO404947, GIBM711386, HYPAI04592, HYPVG03757, LEPMJ06013, MAGO703778, NEOFI07142, NEUCR05898, NEUT904231, PARBA04800, PENCH04985, PHANO03216, SCLS107000, TALSN11238, VERDA01582, VERDV06392	SPO7
GO:0005746	CC	e	mitochondrial respirasome	16/294	1997/8270255	1.1610312092167074e-32	6	16	3.518569581265077e-29	ASPAC08494, ASPGL09593, AURPU06147, BOTFB06994, COCLU00871, CRYPA09117, EMEND03474, GIBZA06452, HYPJE07098, MAGGR02743, PASFU11751, PENRW11210, PESFW11849, PHAND03481, THIHE04916, ZYMTR09759	SPO7
GO:0005739	CC	e	mitochondrion	39/294	103980/8270255	2.0935926860620233e-27	5	39	5.191158228394698e-24	ASPCL02065, ASPCL05154, ASPFN05713, ASPFN06799, ASPFU06440, ASPFU07357, ASPOR05004, ASPTN01291, ASPTN02242, BLUGR00522, COLGR08356, COLSU04694, DOTSN00988, DOTSN07523, EMENI06328, EMENI07599, FUSO404947, GIBM711386, HYPAI04592, HYPVG03757, LEPMJ06013, LEPMJ09411, MAGO703778, NEOFI07142, NEOFI09273, NEUCR05898, NEUT904231, PARBA04458, PARBA04800, PENCH04267, PENCH04985, PHANO03216, PHANO12891, SCL…	SPO7
GO:0005743	CC	e	mitochondrial inner membrane	23/294	37506/8270255	3.6520672350958e-21	6	23	7.662317987479841e-18	ASPAC03057, ASPCL02065, ASPFN05713, ASPFU07357, ASPGL03255, ASPOR05004, ASPTN01291, AURPU09497, BOTFB11243, COCLU10606, DOTSN00988, EMEND01047, EMENI07599, LEPMJ09411, NEOFI09273, PARBA04458, PASFU06158, PENCH04267, PENRW11990, PHAND02099, PHANO12891, SCLS112333, TALSN03977	SPO7
GO:0005575	CC	e	cellular_component	17/294	52138/8270255	1.209214722180097e-11	0	17	1.8322961970812303e-08	ASPFU00218, ASPFU00990, ASPFU01104, ASPFU04342, ASPOR01301, ASPOR06405, ASPOR07212, ASPOR08610, EMENI00477, EMENI00590, EMENI01397, EMENI02946, MAGO700003, MAGO700509, MAGO702873, MAGO703714, MAGO705517	SPO7
GO:0032991	CC	e	protein-containing complex	16/294	134401/8270255	3.3250214327030836e-05	1	16	0.024510799885669354	ASPAC08494, ASPGL09593, AURPU06147, BOTFB06994, COCLU00871, CRYPA09117, EMEND03474, GIBZA06452, HYPJE07098, MAGGR02743, PASFU11751, PENRW11210, PESFW11849, PHAND03481, THIHE04916, ZYMTR09759	SPO7
GO:0071949	MF	e	FAD binding	46/294	16122/8270255	1.956014041043506e-71	6	46	5.3350282969461626e-67	ASPAC07161, ASPFN07395, ASPGL00624, ASPOR07212, ASPTN02753, AURPU05462, BOTFB00424, COCLU03011, COLGR00727, COLGR10440, COLSU02942, COLSU12322, CRYPA02303, DOTSN06993, EMEND08491, EMENI02946, FUSC100501, FUSC113411, FUSO415583, GIBM701461, GIBM713110, GIBZA00590, HYPAI10101, HYPJE00165, HYPVG10120, LEPMJ08042, MAGGR02754, MAGO703714, NECHA06915, NECHA12906, NEOFI05416, NEUCR07285, NEUT909976, PAR…	SPO7
GO:0004843	MF	e	thiol-dependent ubiquitin-specific protease activity	36/294	8150/8270255	8.909313356568017e-63	8	36	1.2150076090019634e-58	ASPAC08853, ASPCL06366, ASPFN08529, ASPFU02848, ASPGL01207, ASPOR04203, ASPTN04969, BLUGR01538, COLGR03605, COLSU12225, DOTSN05165, EMEND03879, EMENI07928, FUSC102865, FUSO409502, GIBM706023, GIBZA07985, HYPAI11407, HYPJE00280, HYPVG09661, MAGGR03556, MAGO701829, NECHA01883, NEOFI08070, NEUT904180, PARBA00023, PENCH06030, PENRW01525, PESFW07708, SCLS103210, TALSN04540, THIHE04855, TUBMM05810, VER…	SPO7
GO:0019904	MF	e	protein domain specific binding	37/294	10901/8270255	2.7011488434170096e-60	3	37	2.4557944901399647e-56	ASPAC04993, ASPCL08234, ASPFN05302, ASPFU00990, ASPGL04586, ASPTN00340, BLUGR02416, BOTFB00639, COLGR08910, COLSU11660, CRYPA00867, DOTSN01872, EMEND05540, EMENI00477, FUSO409038, GIBM705542, GIBZA08629, HYPAI05873, HYPJE08239, HYPVG11360, MAGGR07127, MAGO704217, NECHA06487, NEOFI02779, NEUCR06883, NEUT901050, PARBA02958, PENCH03502, PENRW02704, PESFW07644, SCLS100535, TALSN01675, THIHE03124, TUB…	SPO7
GO:0004497	MF	e	monooxygenase activity	37/294	59369/8270255	1.1210494547259215e-33	3	37	3.822077984706189e-30	ASPAC07161, ASPFN07395, ASPGL00624, ASPOR07212, AURPU05462, BOTFB00424, COCLU03011, COLGR10440, COLSU12322, CRYPA02303, DOTSN06993, FUSC100501, FUSC113411, FUSO415583, GIBM701461, GIBZA00590, HYPAI10101, HYPJE00165, HYPVG10120, LEPMJ08042, MAGGR02754, MAGO703714, NECHA06915, NEOFI05416, NEUCR07285, NEUT909976, PARBA03596, PASFU08606, PENCH01362, PENRW08813, PHAND13528, PHANO07297, TALSN09766, THI…	SPO7
GO:0036459	MF	e	thiol-dependent ubiquitinyl hydrolase activity	21/294	10603/8270255	8.354676519915084e-30	7	21	2.278738020806839e-26	ASPCL06366, ASPFN08529, ASPFU02848, ASPOR04203, ASPTN04969, BLUGR01538, COLGR03605, COLSU12225, DOTSN05165, EMENI07928, FUSC102865, FUSO409502, HYPAI11407, HYPVG09661, MAGO701829, NEOFI08070, PARBA00023, SCLS103210, TALSN04540, TUBMM05810, VERDV05761	SPO7
GO:0008081	MF	e	phosphoric diester hydrolase activity	17/294	14448/8270255	1.3262369199906859e-20	5	17	2.5837937137675687e-17	COCLU09790, EMEND03844, EMENI07895, FUSC110988, FUSO402350, GIBM713067, HYPAI08426, HYPJE00773, HYPVG00274, NECHA02103, NECHA03023, NEUCR00348, NEUT906818, PESFW02533, PHAND02697, PHANO15910, THIHE04253	SPO7
GO:0004386	MF	e	helicase activity	17/294	67513/8270255	6.017644626426228e-10	9	17	8.206562859288767e-07	ASPAC07451, ASPCL04827, ASPFN11414, ASPFU08245, ASPGL08861, ASPOR03075, BLUGR06280, CRYPA04736, MAGGR09855, MAGO705517, NEOFI10231, NEUT907049, PENCH09172, PENRW10061, TALSN05698, THIHE02620, TUBMM02363	SPO7
GO:0016747	MF	e	transferase activity, transferring acyl groups other than amino-acyl groups	11/294	41338/8270255	3.921253194245734e-07	4	11	0.0003819720745466157	BOTFB15882, COCLU11691, CRYPA07960, CRYPA11215, MAGGR10738, MAGO700003, PENCH09865, PENRW07947, PESFW07943, SCLS102771, THIHE05624	SPO7
GO:0003674	MF	e	molecular_function	11/294	58561/8270255	1.0578057137221936e-05	0	11	0.00901614088805401	ASPFU00218, ASPFU00990, ASPFU01104, ASPFU04342, ASPOR01301, ASPOR06405, ASPOR08610, EMENI00477, EMENI00590, EMENI01397, MAGO702873	SPO7
GO:0006355	BP	p	regulation of transcription, DNA-templated	3/294	570260/8270255	2.668244717047393e-06	9	3	0.002509530160602332	KLULA01847, PICGU04623, YARLI01680	SPO7
GO:0008152	BP	p	metabolic process	0/294	331391/8270255	9.499456361875718e-06	1	0	0.008357989428069685		SPO7
GO:0016310	BP	p	phosphorylation	0/294	319142/8270255	2.268804233207716e-05	5	0	0.018752010745678928		SPO7
GO:0006351	BP	p	transcription, DNA-templated	2/294	449157/8270255	2.5269598391749368e-05	9	2	0.01969223703242754	KLULA01847, PICGU04623	SPO7
GO:0006508	BP	p	proteolysis	0/294	282867/8270255	7.072885304907042e-05	5	0	0.05076656491877357		SPO7
GO:0005737	CC	p	cytoplasm	0/294	1257577/8270255	1.923268064332599e-21	3	0	4.371428037889303e-18		SPO7
GO:0005886	CC	p	plasma membrane	0/294	756094/8270255	1.383938186520211e-12	2	0	2.3591821273336725e-09		SPO7
GO:0016020	CC	p	membrane	38/294	2177625/8270255	2.8839216759754256e-08	1	38	3.4199549440099885e-05	ASPCL02065, ASPCL05154, ASPCL07661, ASPFN06799, ASPFN09475, ASPFU06440, ASPFU07357, ASPOR05808, ASPTN01291, ASPTN02242, ASPTN04461, BLUGR00522, BLUGR01947, DEBHA02118, DOTSN07523, EMENI06328, EMENI07599, LODEL04488, NEOFI07142, NEOFI09273, NEUCR05898, NEUT904231, PARBA02881, PARBA04458, PARBA04800, PENCH04267, PENCH04985, PHANO02946, PICGU04623, PICST01936, PICST02998, SCLS107000, SCLS112333, SPA…	SPO7
GO:0005622	CC	p	intracellular	0/294	474149/8270255	4.9410657367748345e-08	2	0	5.6153153321055676e-05		SPO7
GO:0005829	CC	p	cytosol	0/294	359830/8270255	4.43206713708983e-06	4	0	0.004029487705470837		SPO7
GO:0005634	CC	p	nucleus	3/294	507610/8270255	2.4800714490860302e-05	5	3	0.01969223703242754	KLULA01847, PICGU04623, YARLI01680	SPO7
GO:0046872	MF	p	metal ion binding	2/294	910532/8270255	1.913539247432382e-12	4	2	3.0701048808069538e-09	KLULA01847, PICGU04623	SPO7
GO:0000166	MF	p	nucleotide binding	0/294	612908/8270255	3.669554830529313e-10	4	0	5.267742526457211e-07		SPO7
GO:0003677	MF	p	DNA binding	2/294	749078/8270255	6.552560189610915e-10	4	2	8.510527579601795e-07	KLULA01847, PICGU04623	SPO7
GO:0003824	MF	p	catalytic activity	0/294	569321/8270255	1.1896609479492984e-09	1	0	1.4749091979689596e-06		SPO7
GO:0016491	MF	p	oxidoreductase activity	1/294	537580/8270255	9.078209488462022e-08	2	1	9.904326551912065e-05	ASPTN02753	SPO7
GO:0005515	MF	p	protein binding	0/294	422965/8270255	3.869685328835054e-07	2	0	0.0003819720745466157		SPO7
GO:0003723	MF	p	RNA binding	0/294	305900/8270255	3.25348690179466e-05	4	0	0.024510799885669354		SPO7
GO:0016301	MF	p	kinase activity	0/294	271985/8270255	0.00010491626018750762	4	0	0.07337412811831462		SPO7
# GO	NS	enrichment	name	ratio_in_study	ratio_in_pop	p_uncorrected	depth	study_count	p_fdr_bh	study_items	SEC66
GO:0031591	BP	e	wybutosine biosynthetic process	58/426	361/8270255	2.3886838430660434e-183	11	58	6.515135181962634e-179	ASHGO01543, ASPAC06493, ASPCL05550, ASPFN04485, ASPFU06843, ASPGL05881, ASPOR08310, ASPTN05666, BLUGR04813, CANAL02755, CANAW04376, CANGA04433, CANTE04592, COLGR01701, COLSU10851, DEBHA00415, DOTSN09815, EMEND06670, EMENI01612, FUSC103122, FUSO414931, GIBM700092, GIBZA01699, HYPAI10156, HYPJE05132, HYPVG04651, KAZNA04834, KOMPG04810, LACTC02672, LODEL02770, MAGGR06637, MAGO711023, NECHA00746, NEO…	SEC66
GO:0051568	BP	e	histone H3-K4 methylation	65/426	2060/8270255	1.0994903498358093e-157	11	65	1.499429964588585e-153	ASHGO02753, ASPAC06612, ASPCL01500, ASPFN04144, ASPFU03613, ASPGL06689, ASPOR08000, ASPTN07827, AURPU06518, BLUGR03071, BOTFB14363, CANAL03411, CANAW04981, CANGA00761, CANTE01159, COCLU01464, COLGR09177, COLSU09862, CRYPA04309, DEBHA06070, DEKBR04650, DOTSN02567, EMEND05242, EMENI00182, FUSC104914, FUSO412718, GIBM705023, GIBZA11084, HYPAI00538, HYPJE05072, HYPVG03997, KAZNA02172, KLULA02816, KOM…	SEC66
GO:0070085	BP	e	glycosylation	37/426	184/8270255	4.07128400326629e-121	2	37	2.776106779727202e-117	ASPAC00100, ASPGL01646, ASPGL06962, ASPGL09949, AURPU04683, AURPU06959, AURPU07465, BOTFB09124, COCLU08290, COCLU11290, CRYGA02450, CRYNJ05427, EMEND06261, GIBZA02108, GIBZA03243, GIBZA03280, GIBZA05661, GIBZA12452, MAGGR02935, NECHA02843, NECHA09229, NECHA15515, PENCH07798, PENCH07901, PENCH09829, PENCH10219, PENRW00560, PENRW04890, PENRW07398, PESFW00088, PESFW00642, PESFW03148, PESFW07357, PES…	SEC66
GO:0030259	BP	e	lipid glycosylation	30/426	2596/8270255	6.073702126384627e-60	6	30	2.3665746499591533e-56	ASPFN04990, ASPFN09754, ASPFN12312, ASPFU08762, ASPOR01614, ASPOR02127, ASPOR06061, ASPTN04410, ASPTN05056, COLGR08487, COLSU08538, EMENI01201, FUSC109352, FUSC111472, FUSC111989, FUSO400282, FUSO403165, FUSO405537, GIBM700585, GIBM702352, GIBM711985, MAGO703127, NEOFI06155, SCLS102781, TALSN09938, VERDA00729, VERDV00729, VERDV02376, VERDV07878, VERDV08710	SEC66
GO:0006807	BP	e	nitrogen compound metabolic process	60/426	72577/8270255	1.443915981786556e-51	2	60	3.938280840322832e-48	ASHGO02753, ASPAC06612, ASPCL01500, ASPFN04144, ASPFU03613, ASPGL06689, ASPOR08000, ASPTN07827, AURPU06518, BLUGR03071, CANAL03411, CANAW04981, CANGA00761, COCLU01464, COLGR09177, COLSU09862, CRYPA04309, DEBHA06070, DEKBR04650, DOTSN02567, EMEND05242, EMENI00182, FUSC104914, FUSO412718, GIBM705023, GIBZA11084, HYPAI00538, HYPJE05072, HYPVG03997, KAZNA02172, KLULA02816, LACTC02549, LEPMJ02562, LOD…	SEC66
GO:0044255	BP	e	cellular lipid metabolic process	37/426	13991/8270255	3.9812016392330795e-50	4	37	9.871570428189294e-47	ASPAC00100, ASPGL01646, ASPGL06962, ASPGL09949, AURPU04683, AURPU06959, AURPU07465, BOTFB09124, COCLU08290, COCLU11290, CRYGA02450, CRYNJ05427, EMEND06261, GIBZA02108, GIBZA03243, GIBZA03280, GIBZA05661, GIBZA12452, MAGGR02935, NECHA02843, NECHA09229, NECHA15515, PENCH07798, PENCH07901, PENCH09829, PENCH10219, PENRW00560, PENRW04890, PENRW07398, PESFW00088, PESFW00642, PESFW03148, PESFW07357, PES…	SEC66
GO:0006338	BP	e	chromatin remodeling	28/426	8214/8270255	3.0003863590269387e-41	4	28	6.295041380189212e-38	ASHGO00679, CANAL05734, CANAW03933, CANGA01435, CANTE02496, DEBHA00352, DEKBR03803, KAZNA04701, KLULA02884, KOMPG04474, LACTC03410, LODEL02122, PICGU03527, PICST01758, SCHCR02402, SCHCR03250, SCHJY00726, SCHJY02688, SCHOY00487, SCHOY03983, SCHPO01007, SCHPO01603, SCHPO02229, SPAPN04086, VANPO05291, YARLI01096, YEAST04549, ZYGRO03278	SEC66
GO:0005975	BP	e	carbohydrate metabolic process	67/426	168566/8270255	6.056543255928558e-38	3	67	1.1012814487030093e-34	ASPAC00100, ASPFN04990, ASPFN09754, ASPFN12312, ASPFU08762, ASPGL01646, ASPGL06962, ASPGL09949, ASPOR01614, ASPOR02127, ASPOR06061, ASPTN04410, ASPTN05056, AURPU04683, AURPU06959, AURPU07465, BOTFB09124, COCLU08290, COCLU11290, COLGR08487, COLSU08538, CRYGA02450, CRYNJ05427, EMEND06261, EMENI01201, FUSC109352, FUSC111472, FUSC111989, FUSO400282, FUSO403165, FUSO405537, GIBM700585, GIBM702352, GIB…	SEC66
GO:0008033	BP	e	tRNA processing	46/426	61267/8270255	8.268231400842901e-38	9	46	1.4094750716124384e-34	ASHGO01543, ASPCL05550, ASPFN04485, ASPFU06843, ASPOR08310, ASPTN05666, BLUGR04813, CANAL02755, CANAW04376, CANGA04433, COCLU05491, COLGR01701, COLSU10851, DEBHA00415, DOTSN09815, EMENI01612, FUSC103122, FUSO414931, GIBM700092, GIBZA01699, HYPAI10156, HYPVG04651, KAZNA04834, LACTC02672, LEPMJ08615, LODEL02770, MAGO711023, NEOFI06728, PARBA02384, PHAND02974, PICGU01997, PICST02022, SCHJY03600, SCH…	SEC66
GO:0032259	BP	e	methylation	66/426	177669/8270255	1.1748270516530354e-35	2	66	1.8849063431668552e-32	ASHGO01543, ASPAC06493, ASPCL01500, ASPCL05550, ASPFN04144, ASPFN04485, ASPFU03613, ASPFU06843, ASPGL05881, ASPOR08310, ASPTN05666, BLUGR03071, BLUGR04813, CANAL02755, CANAW04376, CANGA04433, CANTE04592, COLGR01701, COLSU10851, DEBHA00415, DOTSN09815, EMEND06670, EMENI00182, EMENI01612, FUSC103122, FUSO414931, GIBM700092, GIBZA01699, HYPAI10156, HYPJE05132, HYPVG04651, KAZNA04834, KOMPG04810, LAC…	SEC66
GO:0042766	BP	e	nucleosome mobilization	12/426	192/8270255	1.0916836434661542e-33	6	12	1.654203965307742e-30	CANGA01435, DEBHA00352, KAZNA04701, KLULA02884, LACTC03410, PICGU03527, PICST01758, SPAPN04086, VANPO05291, YARLI01096, YEAST04549, ZYGRO03278	SEC66
GO:0043044	BP	e	ATP-dependent chromatin remodeling	17/426	2518/8270255	1.426642669300727e-30	5	17	2.0479830950093332e-27	CANGA01435, DEBHA00352, KAZNA04701, KLULA02884, KOMPG03741, LACTC03410, PICGU03527, PICST01758, SCHCR02402, SCHJY02688, SCHOY03983, SCHPO01007, SPAPN04086, VANPO05291, YARLI01096, YEAST04549, ZYGRO03278	SEC66
GO:0015893	BP	e	drug transport	15/426	1580/8270255	2.3595413960094134e-29	4	15	3.217824578807837e-26	AURPU00214, COCLU05581, DOTSN09653, HYPVG00367, PASFU03616, PESFW03468, PHAND03267, PHANO02415, PUCGR03028, PUCGT19135, SCHCR02951, SCHOY00198, SCHPO04881, SCLS108205, ZYMTR10464	SEC66
GO:0016584	BP	e	nucleosome positioning	12/426	445/8270255	3.17038872126967e-29	6	12	4.1177310653633456e-26	CANGA01435, DEBHA00352, KAZNA04701, KLULA02884, LACTC03410, PICGU03527, PICST01758, SPAPN04086, VANPO05291, YARLI01096, YEAST04549, ZYGRO03278	SEC66
GO:0055085	BP	e	transmembrane transport	89/426	446605/8270255	4.561206713492583e-28	4	89	5.408996222196096e-25	ASHGO00709, ASPAC09753, ASPFN00176, ASPFN07241, ASPFU07374, ASPGL00237, ASPGL00920, ASPOR07342, ASPOR10925, AURPU00214, AURPU10339, BLUGR01726, BOTFB02895, BOTFB13755, CANAL06081, CANAW01907, CANTE01332, CANTE03721, COCLU05581, COLGR10206, COLGR11411, COLSU04573, DEBHA01349, DEBHA04200, DEKBR00304, DEKBR05274, DEKBR05314, DEKBR05315, DOTSN09653, FUSC108603, FUSC112140, FUSO401311, FUSO403734, GIB…	SEC66
GO:0006337	BP	e	nucleosome disassembly	12/426	713/8270255	9.485149176419031e-27	6	12	1.0779476824451212e-23	CANGA01435, DEBHA00352, KAZNA04701, KLULA02884, LACTC03410, PICGU03527, PICST01758, SPAPN04086, VANPO05291, YARLI01096, YEAST04549, ZYGRO03278	SEC66
GO:0006368	BP	e	transcription elongation from RNA polymerase II promoter	12/426	3565/8270255	2.186951624988211e-18	9	12	2.130325198984052e-15	CANGA01435, DEBHA00352, KAZNA04701, KLULA02884, LACTC03410, PICGU03527, PICST01758, SPAPN04086, VANPO05291, YARLI01096, YEAST04549, ZYGRO03278	SEC66
GO:0080182	BP	e	histone H3-K4 trimethylation	8/426	850/8270255	2.920582324814514e-16	12	8	2.6552960969771955e-13	ASPFU03613, CANGA00761, KAZNA02172, KLULA02816, LACTC02549, VANPO01965, YEAST03900, ZYGRO00875	SEC66
GO:0000723	BP	e	telomere maintenance	11/426	6189/8270255	5.671965101589347e-14	7	11	4.834464004557795e-11	CANGA00761, KAZNA02172, KLULA02816, LACTC02549, SCHCR03814, SCHJY00435, SCHOY03613, SCHPO02183, VANPO01965, YEAST03900, ZYGRO00875	SEC66
GO:0006325	BP	e	chromatin organization	14/426	14336/8270255	6.769075834534735e-14	3	14	5.5947437389980276e-11	CANGA01435, DEBHA00352, KAZNA04701, KLULA02884, LACTC03410, PICGU03527, PICST01758, SCHPO01007, SCHPO01603, SPAPN04086, VANPO05291, YARLI01096, YEAST04549, ZYGRO03278	SEC66
GO:0080040	BP	e	positive regulation of cellular response to phosphate starvation	5/426	131/8270255	1.048428494590839e-13	8	5	8.410555055872098e-11	KOMPG03741, SCHCR02402, SCHJY02688, SCHOY03983, SCHPO01007	SEC66
GO:0006348	BP	e	chromatin silencing at telomere	7/426	1267/8270255	8.856517250851558e-13	12	7	6.193884820948108e-10	CANGA00761, KAZNA02172, KLULA02816, LACTC02549, VANPO01965, YEAST03900, ZYGRO00875	SEC66
GO:0006281	BP	e	DNA repair	31/426	124944/8270255	1.3929060281982984e-12	7	31	9.497877979777146e-10	AGABI08817, AURST14902, CONPW09108, COPCI04210, CRYNJ02587, DICSQ10481, FOMME00545, FOMPI08073, GLOTR09849, HETAN05637, KOMPG03741, LACBI12857, POSPM02651, PUCGR17157, PUCGT14376, PUNST10025, SCHCO00575, SCHCR03814, SCHJY00435, SCHOY03613, SCHPO01007, SCHPO02183, SERID01245, STEHR13242, STEHR13251, TRAVS09734, TREME03505, USTHO05006, USTMA01603, WALSE03897, WOLCO11061	SEC66
GO:0031106	BP	e	septin ring organization	4/426	76/8270255	8.879147519305048e-12	6	4	5.766160680691552e-09	SCHCR00136, SCHJY04433, SCHOY01916, SCHPO02229	SEC66
GO:0060303	BP	e	regulation of nucleosome density	5/426	357/8270255	1.6393913952971595e-11	6	5	1.0398697745751168e-08	KOMPG03741, SCHCR02402, SCHJY02688, SCHOY03983, SCHPO01007	SEC66
GO:0030488	BP	e	tRNA methylation	10/426	11516/8270255	7.872367663216563e-10	11	10	4.568485702430463e-07	CANGA04433, DEBHA00415, KAZNA04834, LACTC02672, PICGU01997, PICST02022, SCHPO00300, VANPO02953, YEAST04508, ZYGRO00503	SEC66
GO:1903712	BP	e	cysteine transmembrane transport	3/426	36/8270255	9.677346597339458e-10	11	3	5.498950592550703e-07	SCHPO02325, SCHPO04928, YEAST03832	SEC66
GO:0007095	BP	e	mitotic G2 DNA damage checkpoint	4/426	489/8270255	1.6014634843491063e-08	11	4	8.241493685966391e-06	SCHCR03814, SCHJY00435, SCHOY03613, SCHPO02183	SEC66
GO:0007049	BP	e	cell cycle	15/426	45175/8270255	2.3121475881123428e-08	2	15	1.1678486197363732e-05	CRYNJ02587, DICSQ10481, FOMPI08073, POSPM02651, PUCGT14376, PUNST10025, SCHCR03814, SCHJY00435, SCHOY03613, SCHPO02183, STEHR13242, STEHR13251, USTHO05006, USTMA01603, WOLCO11061	SEC66
GO:0033314	BP	e	mitotic DNA replication checkpoint	4/426	577/8270255	3.09914837637232e-08	11	4	1.5368958539191826e-05	SCHCR03814, SCHJY00435, SCHOY03613, SCHPO02183	SEC66
GO:0031573	BP	e	intra-S DNA damage checkpoint	4/426	581/8270255	3.185693727685437e-08	10	4	1.551603507546791e-05	SCHCR03814, SCHJY00435, SCHOY03613, SCHPO02183	SEC66
GO:0008150	BP	e	biological_process	16/426	56781/8270255	7.310417726453536e-08	0	16	3.4980990085793015e-05	ASPFU03299, ASPOR01579, ASPOR05114, ASPOR08310, CANGA01725, CANGA04433, EMENI01611, MAGO703506, MAGO711001, MAGO711023, SCHPO00013, SCHPO04146, SCHPO04175, YEAST02234, YEAST04143, YEAST05852	SEC66
GO:0045944	BP	e	positive regulation of transcription by RNA polymerase II	12/426	37865/8270255	9.453122815407431e-07	11	12	0.0004028655074847464	CANGA01435, DEBHA00352, KAZNA04701, KLULA02884, LACTC03410, PICGU03527, PICST01758, SPAPN04086, VANPO05291, YARLI01096, YEAST04549, ZYGRO03278	SEC66
GO:1900376	BP	e	regulation of secondary metabolite biosynthetic process	2/426	29/8270255	1.0737076644282474e-06	5	2	0.0004505442545735454	ASPOR08000, EMENI00182	SEC66
GO:1903506	BP	e	regulation of nucleic acid-templated transcription	3/426	997/8270255	2.1512673999339928e-05	8	3	0.007929164639621575	SCHCR00136, SCHJY04433, SCHOY01916	SEC66
GO:0048188	CC	e	Set1C/COMPASS complex	65/426	2353/8270255	7.006043347931059e-154	7	65	6.369661077160655e-150	ASHGO02753, ASPAC06612, ASPCL01500, ASPFN04144, ASPFU03613, ASPGL06689, ASPOR08000, ASPTN07827, AURPU06518, BLUGR03071, BOTFB14363, CANAL03411, CANAW04981, CANGA00761, CANTE01159, COCLU01464, COLGR09177, COLSU09862, CRYPA04309, DEBHA06070, DEKBR04650, DOTSN02567, EMEND05242, EMENI00182, FUSC104914, FUSO412718, GIBM705023, GIBZA11084, HYPAI00538, HYPJE05072, HYPVG03997, KAZNA02172, KLULA02816, KOM…	SEC66
GO:0016586	CC	e	RSC-type complex	23/426	776/8270255	1.0162006999192127e-55	7	23	3.464609261287066e-52	ASHGO00679, CANAL05734, CANAW03933, CANGA01435, CANTE02496, DEBHA00352, DEKBR03803, KAZNA04701, KLULA02884, KOMPG04474, LACTC03410, LODEL02122, PICGU03527, PICST01758, SCHCR03250, SCHJY00726, SCHOY00487, SCHPO01603, SPAPN04086, VANPO05291, YARLI01096, YEAST04549, ZYGRO03278	SEC66
GO:0016514	CC	e	SWI/SNF complex	23/426	1593/8270255	1.7710573398185893e-48	7	23	4.025465745296002e-45	ASHGO00679, CANAL05734, CANAW03933, CANGA01435, CANTE02496, DEBHA00352, DEKBR03803, KAZNA04701, KLULA02884, KOMPG04474, LACTC03410, LODEL02122, PICGU03527, PICST01758, SCHCR03250, SCHJY00726, SCHOY00487, SCHPO01603, SPAPN04086, VANPO05291, YARLI01096, YEAST04549, ZYGRO03278	SEC66
GO:0036391	CC	e	medial cortex septin ring	4/426	73/8270255	7.533672766081951e-12	8	4	5.011729870606956e-09	SCHCR00136, SCHJY04433, SCHOY01916, SCHPO02229	SEC66
GO:1990421	CC	e	subtelomeric heterochromatin	4/426	108/8270255	3.704053810824265e-11	7	4	2.2450681708940403e-08	SCHCR03814, SCHJY00435, SCHOY03613, SCHPO02183	SEC66
GO:0000781	CC	e	chromosome, telomeric region	7/426	3925/8270255	2.1801967522770667e-09	6	7	1.2135687024154488e-06	CANGA00761, KAZNA02172, KLULA02816, LACTC02549, VANPO01965, YEAST03900, ZYGRO00875	SEC66
GO:0005575	CC	e	cellular_component	15/426	52138/8270255	1.4379928757396523e-07	0	15	6.762285463068795e-05	ASPFU03299, ASPFU07374, ASPFU08762, ASPOR01579, ASPOR02127, ASPOR06061, ASPOR08310, ASPOR10925, CANAL06081, CANGA01725, CANGA04433, MAGO700007, MAGO711001, MAGO711023, YEAST05852	SEC66
GO:0031011	CC	e	Ino80 complex	5/426	3707/8270255	1.7616520383347354e-06	8	5	0.0007280160506906048	KOMPG03741, SCHCR02402, SCHJY02688, SCHOY03983, SCHPO01007	SEC66
GO:0005634	CC	e	nucleus	51/426	507610/8270255	6.493938865615137e-06	5	51	0.0025303168937093265	AGABI08817, AURST14902, CANGA01435, CONPW09108, COPCI04210, CRYNJ02587, DEBHA00352, DICSQ10481, FOMME00545, FOMPI08073, GLOTR09849, HETAN05637, KAZNA04701, KLULA02884, LACBI12857, LACTC03410, PICGU03527, PICST01758, POSPM02651, POSPM03782, PUCGR17157, PUCGT14376, PUNST10025, SCHCO00575, SCHCR00136, SCHCR03814, SCHJY00435, SCHJY04433, SCHOY01916, SCHOY03613, SCHPO00300, SCHPO01007, SCHPO01603, SCH…	SEC66
GO:0000124	CC	e	SAGA complex	4/426	3281/8270255	2.9275588246968114e-05	8	4	0.010646555592480738	SCHCR00136, SCHJY04433, SCHOY01916, SCHPO02229	SEC66
GO:0016758	MF	e	transferase activity, transferring hexosyl groups	67/426	23276/8270255	7.299505097602978e-93	4	67	3.981880030742425e-89	ASPAC00100, ASPFN04990, ASPFN09754, ASPFN12312, ASPFU08762, ASPGL01646, ASPGL06962, ASPGL09949, ASPOR01614, ASPOR02127, ASPOR06061, ASPTN04410, ASPTN05056, AURPU04683, AURPU06959, AURPU07465, BOTFB09124, COCLU08290, COCLU11290, COLGR08487, COLSU08538, CRYGA02450, CRYNJ05427, EMEND06261, EMENI01201, FUSC109352, FUSC111472, FUSC111989, FUSO400282, FUSO403165, FUSO405537, GIBM700585, GIBM702352, GIB…	SEC66
GO:0008757	MF	e	S-adenosylmethionine-dependent methyltransferase activity	58/426	19569/8270255	4.520734057999119e-81	5	58	2.0550503571987664e-77	ASHGO01543, ASPAC06493, ASPCL05550, ASPFN04485, ASPFU06843, ASPGL05881, ASPOR08310, ASPTN05666, BLUGR04813, CANAL02755, CANAW04376, CANGA04433, CANTE04592, COLGR01701, COLSU10851, DEBHA00415, DOTSN09815, EMEND06670, EMENI01612, FUSC103122, FUSO414931, GIBM700092, GIBZA01699, HYPAI10156, HYPJE05132, HYPVG04651, KAZNA04834, KOMPG04810, LACTC02672, LODEL02770, MAGGR06637, MAGO711023, NECHA00746, NEO…	SEC66
GO:0005509	MF	e	calcium ion binding	68/426	101660/8270255	1.3870745495839178e-52	5	68	4.203606482211262e-49	ASHGO00163, ASPAC06492, ASPCL05549, ASPFN05830, ASPFU06842, ASPGL05880, ASPOR05114, ASPTN05668, AURPU06537, BLUGR04814, BOTFB07745, CANAL03143, CANAW04730, CANGA01725, CANTE00498, COCLU05537, COLGR01702, COLSU10852, CRYPA01365, DEBHA04615, DEKBR01699, DOTSN09816, EMEND06669, EMENI01611, FUSC103123, FUSO414930, GIBM700093, GIBZA01700, HYPAI00023, HYPJE05131, HYPVG04642, KAZNA05152, KLULA00540, KOM…	SEC66
GO:0008168	MF	e	methyltransferase activity	65/426	155296/8270255	4.139414274744152e-38	4	65	8.064466024546196e-35	ASHGO02753, ASPAC06612, ASPCL01500, ASPFN04144, ASPFU03613, ASPGL06689, ASPOR08000, ASPTN07827, AURPU06518, BLUGR03071, CANAL03411, CANAW04981, CANGA00761, COCLU01464, COLGR09177, COLSU09862, CRYPA04309, DEBHA06070, DEKBR04650, DOTSN02567, EMEND05242, EMENI00182, FUSC104914, FUSO412718, GIBM705023, GIBZA11084, HYPAI00538, HYPJE05072, HYPVG03997, KAZNA02172, KLULA02816, LACTC02549, LEPMJ02562, LOD…	SEC66
GO:0015616	MF	e	DNA translocase activity	11/426	282/8270255	1.0830786182327845e-28	10	11	1.342771332377236e-25	CANGA01435, DEBHA00352, KAZNA04701, KLULA02884, LACTC03410, PICGU03527, PICST01758, SPAPN04086, VANPO05291, YARLI01096, ZYGRO03278	SEC66
GO:0042910	MF	e	xenobiotic transmembrane transporter activity	15/426	19878/8270255	3.3517280141588065e-13	3	15	2.53939948850504e-10	AURPU00214, COCLU05581, DOTSN09653, HYPVG00367, PASFU03616, PESFW03468, PHAND03267, PHANO02415, PUCGR03028, PUCGT19135, SCHCR02951, SCHOY00198, SCHPO04881, SCLS108205, ZYMTR10464	SEC66
GO:0042800	MF	e	histone methyltransferase activity (H3-K4 specific)	6/426	1026/8270255	2.7536098070412795e-11	9	6	1.7069251701602475e-08	CANGA00761, KAZNA02172, KLULA02816, LACTC02549, VANPO01965, ZYGRO00875	SEC66
GO:0016740	MF	e	transferase activity	81/426	801501/8270255	5.421913421916371e-09	2	81	2.8996605604464516e-06	ASHGO01543, ASPCL01500, ASPCL05550, ASPFN04144, ASPFN04485, ASPFN04990, ASPFN09754, ASPFN12312, ASPFU03299, ASPFU03613, ASPFU06843, ASPFU08762, ASPOR06061, ASPOR08310, ASPTN05056, ASPTN05666, BLUGR03071, BLUGR04813, CANAL02755, CANAW04376, CANGA04433, COCLU05491, COLGR01701, COLGR08487, COLSU08538, COLSU10851, CRYNJ05427, DEBHA00415, DOTSN09815, EMENI00182, EMENI01201, EMENI01612, FUSC103122, FUS…	SEC66
GO:0005198	MF	e	structural molecule activity	12/426	35855/8270255	5.386645920738809e-07	1	12	0.00024085371719369017	CANGA01435, DEBHA00352, KAZNA04701, KLULA02884, LACTC03410, PICGU03527, PICST01758, SPAPN04086, VANPO05291, YARLI01096, YEAST04549, ZYGRO03278	SEC66
GO:0033229	MF	e	cysteine transmembrane transporter activity	3/426	633/8270255	5.573385267067245e-06	9	3	0.002235501222930281	SCHPO02325, SCHPO04928, YEAST03832	SEC66
GO:0016765	MF	e	transferase activity, transferring alkyl or aryl (other than methyl) groups	9/426	23956/8270255	5.682649105911847e-06	3	9	0.0022462935415035598	CANGA04433, DEBHA00415, KAZNA04834, LACTC02672, PICGU01997, PICST02022, VANPO02953, YEAST04508, ZYGRO00503	SEC66
GO:0102522	MF	e	tRNA 4-demethylwyosine alpha-amino-alpha-carboxypropyltransferase activity	2/426	77/8270255	7.72541790655632e-06	4	2	0.002926538519462828	SCHPO00300, YEAST04508	SEC66
GO:0016906	MF	e	sterol 3-beta-glucosyltransferase activity	2/426	215/8270255	6.045367074498312e-05	7	2	0.021139408584223262	FUSC109352, TALSN09938	SEC66
GO:0003712	MF	e	transcription coregulator activity	4/426	4045/8270255	6.559049716634431e-05	2	4	0.022645326711544823	SCHCR00136, SCHJY04433, SCHOY01916, SCHPO02229	SEC66
GO:0055114	BP	p	oxidation-reduction process	0/426	802703/8270255	2.413744740495302e-19	2	0	2.438329177667014e-16		SEC66
GO:0006508	BP	p	proteolysis	0/426	282867/8270255	6.972286844025134e-07	5	0	0.000306724393017396		SEC66
GO:0016310	BP	p	phosphorylation	2/426	319142/8270255	2.1383382230025668e-05	5	2	0.007929164639621575	COLGR08487, COLSU08538	SEC66
GO:0006351	BP	p	transcription, DNA-templated	6/426	449157/8270255	3.757939477670636e-05	9	6	0.01348655253335087	EMENI00182, KOMPG03741, SCHPO01007, SCHPO01603, SCHPO02229, YEAST04549	SEC66
GO:0006468	BP	p	protein phosphorylation	0/426	174342/8270255	0.000253557221023063	7	0	0.08399980386677464		SEC66
GO:0007165	BP	p	signal transduction	0/426	174732/8270255	0.0002556181015927514	4	0	0.08399980386677464		SEC66
GO:0005886	CC	p	plasma membrane	1/426	756094/8270255	1.2155309900026573e-16	2	1	1.1432278535283614e-13	YEAST03832	SEC66
GO:0016021	CC	p	integral component of membrane	92/426	2961385/8270255	2.675208316330696e-10	3	92	1.586224061476516e-07	ASHGO00709, ASPAC09753, ASPFN00176, ASPFN07241, ASPFU07374, ASPGL00237, ASPGL00920, ASPOR07342, ASPOR10925, AURPU00214, AURPU10339, BLUGR01726, BOTFB02895, BOTFB13755, CANAL06081, CANAW01907, CANTE01332, CANTE03721, COCLU05581, COLGR08487, COLGR10206, COLGR11411, COLSU04573, DEBHA01349, DEBHA04200, DEKBR00304, DEKBR05274, DEKBR05314, DEKBR05315, DOTSN09653, FUSC108603, FUSC112140, FUSO401311, FUS…	SEC66
GO:0016020	CC	p	membrane	61/426	2177625/8270255	2.977640109168582e-09	1	61	1.6243026795514616e-06	ASHGO00709, ASPFN00176, ASPFN07241, ASPFU07374, ASPOR07342, ASPOR10925, BLUGR01726, CANAL06081, CANAW01907, COLGR08487, COLGR10206, COLGR11411, COLSU04573, DEBHA01349, DEBHA04200, DOTSN09653, FUSC108603, FUSC112140, FUSO401311, FUSO403734, GIBM703481, GIBM711985, HYPAI01061, HYPVG00367, HYPVG11622, KAZNA02348, KLULA00005, KLULA03157, LACTC00334, LACTC04677, LEPMJ08661, LODEL04290, NEOFI09292, PHA…	SEC66
GO:0005622	CC	p	intracellular	2/426	474149/8270255	7.784263484219915e-09	2	2	4.082995894848042e-06	SCHJY01375, SPAPN03172	SEC66
GO:0005524	MF	p	ATP binding	1/426	991579/8270255	2.2437350207979655e-22	8	1	2.4479149076905803e-19	SCHPO02183	SEC66
GO:0046872	MF	p	metal ion binding	1/426	910532/8270255	3.3111614514758426e-20	4	1	3.473535714961677e-17	SCHPO04175	SEC66
GO:0003677	MF	p	DNA binding	2/426	749078/8270255	4.191414238490371e-15	4	2	3.6877684953169316e-12	KOMPG03741, SCHPO01007	SEC66
GO:0003824	MF	p	catalytic activity	0/426	569321/8270255	1.5185351366955002e-13	1	0	1.1833727386677077e-10		SEC66
GO:0000166	MF	p	nucleotide binding	1/426	612908/8270255	3.481028079304068e-13	4	1	2.566082185486985e-10	SCHPO02183	SEC66
GO:0016491	MF	p	oxidoreductase activity	0/426	537580/8270255	7.724155968599201e-13	2	0	5.544114580093243e-10		SEC66
GO:0003723	MF	p	RNA binding	0/426	305900/8270255	2.1581502373685205e-07	4	0	9.976872495631592e-05		SEC66
GO:0003676	MF	p	nucleic acid binding	0/426	292311/8270255	4.866189651524583e-07	3	0	0.00022120887124222168		SEC66
GO:0005515	MF	p	protein binding	3/426	422965/8270255	8.024396958561385e-07	2	3	0.0003474054397535901	YEAST03900, YEAST04508, YEAST04549	SEC66
GO:0008270	MF	p	zinc ion binding	0/426	247138/8270255	5.062105490682133e-06	6	0	0.0020607302575873904		SEC66
GO:0003700	MF	p	DNA-binding transcription factor activity	0/426	238384/8270255	7.3425673163772696e-06	2	0	0.0028206834303407045		SEC66
GO:0016829	MF	p	lyase activity	0/426	203169/8270255	5.2941222959742743e-05	2	0	0.018752881249701085		SEC66
GO:0016301	MF	p	kinase activity	2/426	271985/8270255	0.00017906453143707953	4	2	0.0610498136868293	COLGR08487, COLSU08538	SEC66
GO:0016874	MF	p	ligase activity	0/426	169067/8270255	0.00024143655054258687	2	0	0.08129854217344515		SEC66
# GO	NS	enrichment	name	ratio_in_study	ratio_in_pop	p_uncorrected	depth	study_count	p_fdr_bh	study_items	STE3
GO:0006260	BP	e	DNA replication	41/214	73245/8270255	2.6501193683888917e-41	6	41	1.8070501443201755e-37	ASPAC00976, ASPCL07178, ASPFN11280, ASPFU04108, ASPGL02127, ASPOR03196, ASPTN08121, AURPU04341, BLUGR01339, BOTFB04709, COCLU09480, COLGR03238, COLSU10310, CRYPA08147, EMEND00158, EMENI06732, FUSC104961, FUSO412670, GIBM704975, GIBZA11033, HYPAI11326, HYPJE01834, HYPVG07988, MAGGR06217, MAGO700575, NECHA01055, NEOFI04293, NEUT906917, PARBA01875, PASFU10121, PENCH03354, PENRW02857, PESFW10306, PHA…	STE3
GO:0006357	BP	e	regulation of transcription by RNA polymerase II	33/214	34703/8270255	1.1525796148773637e-40	10	33	6.287321799156019e-37	ASPCL06771, ASPCL07420, ASPFN10138, ASPFN12811, ASPFU03697, ASPFU04349, ASPTN03003, ASPTN07679, COLGR01539, COLGR05125, COLSU01648, COLSU04414, EMENI03460, EMENI03849, FUSC100976, FUSC108033, FUSO408924, GIBM705427, HYPVG08621, LEPMJ06877, NEOFI04049, NEOFI04710, PHAND00386, TALSN04613, TALSN05610, TALSN08476, TALSN10479, TUBMM04743, VERDA08705, VERDA09100, VERDV03469, VERDV03862, YARLI01516	STE3
GO:0055085	BP	e	transmembrane transport	62/214	446605/8270255	3.3547328952302785e-28	4	62	1.307147710248655e-24	ASPAC04751, ASPAC05952, ASPAC07119, ASPCL09002, ASPFN05030, ASPFN07042, ASPFN12714, ASPFU00195, ASPFU02362, ASPFU05727, ASPGL04471, ASPGL08961, ASPOR01278, ASPOR02158, ASPOR07519, ASPTN08418, ASPTN08526, AURPU05186, BOTFB08566, COCLU06787, COCLU09297, COLGR07334, COLSU04831, CRYPA06335, DEBHA03213, DOTSN00061, EMEND06258, EMEND06434, EMENI01197, EMENI01373, EMENI08251, FUSC112143, FUSC113362, FUS…	STE3
GO:0006351	BP	e	transcription, DNA-templated	58/214	449157/8270255	9.985830631834306e-25	9	58	3.404544131041009e-21	ASPAC00750, ASPAC03709, ASPAC04284, ASPCL06771, ASPCL07420, ASPFN10138, ASPFN12811, ASPFU03697, ASPFU04349, ASPGL03818, ASPGL05777, ASPOR01197, ASPOR05906, ASPTN03003, ASPTN07679, AURPU02155, COCLU04497, COLGR01539, COLGR05125, COLSU01648, COLSU04414, DOTSN07155, EMEND09000, EMEND09401, EMENI03460, EMENI03849, FUSC100976, FUSC108033, FUSO408924, GIBM705427, GIBZA00846, HYPVG08621, KOMPG02071, LEP…	STE3
GO:0006355	BP	e	regulation of transcription, DNA-templated	54/214	570260/8270255	5.230896669335251e-17	9	54	1.5852522961790995e-13	ASPAC00750, ASPAC04284, ASPCL06771, ASPCL07420, ASPFN10138, ASPFN12811, ASPFU03697, ASPFU04349, ASPGL03818, ASPGL05777, ASPOR05906, ASPTN03003, ASPTN07679, AURPU02155, COCLU04497, COLGR01539, COLGR05125, COLSU01648, COLSU04414, EMEND09000, EMEND09401, EMENI03460, EMENI03849, FUSC100976, FUSC108033, FUSO408924, GIBM705427, HYPVG08621, KOMPG02071, LEPMJ06877, NECHA01820, NEOFI04049, NEOFI04710, PAS…	STE3
GO:0006855	BP	e	drug transmembrane transport	8/214	18342/8270255	3.724240724583171e-08	5	8	6.771911050867066e-05	ASPAC01293, ASPFU02362, ASPGL08245, BOTFB09362, EMEND04219, EMENI08251, NEOFI07593, SCLS102090	STE3
GO:0005634	CC	e	nucleus	103/214	507610/8270255	1.7035834299536952e-65	5	103	2.323261902599352e-61	ASPAC00750, ASPAC00976, ASPAC03709, ASPAC04284, ASPCL06771, ASPCL07178, ASPCL07420, ASPFN10138, ASPFN11280, ASPFN12811, ASPFU03697, ASPFU04108, ASPFU04349, ASPGL02127, ASPGL03818, ASPGL05777, ASPOR01197, ASPOR03196, ASPOR05906, ASPTN03003, ASPTN07679, ASPTN08121, AURPU02155, AURPU04341, BLUGR01339, BOTFB04709, COCLU04497, COCLU09480, COLGR01539, COLGR03238, COLGR05125, COLSU01648, COLSU04414, COL…	STE3
GO:0000981	MF	e	DNA-binding transcription factor activity, RNA polymerase II-specific	53/214	21493/8270255	3.982066267604446e-87	3	53	1.0861085744891126e-82	ASPAC00750, ASPAC04284, ASPCL06771, ASPCL07420, ASPFN10138, ASPFN12811, ASPFU03697, ASPFU04349, ASPGL03818, ASPGL05777, ASPOR05906, ASPTN03003, ASPTN07679, AURPU02155, COCLU04497, COLGR01539, COLGR05125, COLSU01648, COLSU04414, EMEND09000, EMEND09401, EMENI03460, EMENI03849, FUSC100976, FUSC108033, FUSO408924, GIBM705427, HYPVG08621, KOMPG02071, LEPMJ06877, NECHA01820, NEOFI04049, NEOFI04710, PAS…	STE3
GO:0008270	MF	e	zinc ion binding	62/214	247138/8270255	1.6690388084243374e-42	6	62	1.51743444999246e-38	ASPAC00750, ASPAC03709, ASPAC04284, ASPCL06771, ASPCL07420, ASPFN10138, ASPFN12811, ASPFU03697, ASPFU04349, ASPGL03818, ASPGL05777, ASPOR01197, ASPOR05906, ASPOR09668, ASPTN03003, ASPTN07679, AURPU02155, COCLU04497, COLGR01539, COLGR05125, COLSU01648, COLSU04414, DOTSN07155, EMEND09000, EMEND09401, EMENI03460, EMENI03849, FUSC100976, FUSC108033, FUSO408924, GIBM705427, GIBZA00846, HYPVG04721, HYP…	STE3
GO:0010181	MF	e	FMN binding	28/214	34834/8270255	1.3100418790102255e-32	6	28	5.955232041667317e-29	ASPFN00733, ASPOR11922, AURPU04284, COCLU00756, COLGR09686, COLSU07971, EMEND03128, EMENI05996, FUSC103194, FUSO414863, GIBM700159, GIBZA01769, HYPJE00759, HYPVG00544, LEPMJ07211, MAGGR07676, MAGO712568, NECHA00721, NECHA08274, PESFW08416, PESFW11201, PHAND15689, PHANO12436, TUBMM00818, VERDA02629, VERDV07114, VERDV07237, ZYMTR10358	STE3
GO:0003677	MF	e	DNA binding	58/214	749078/8270255	1.97052161719119e-14	4	58	5.3745977108889706e-11	ASPAC00750, ASPAC03709, ASPAC04284, ASPCL06771, ASPCL07420, ASPFN10138, ASPFN12811, ASPFU03697, ASPFU04349, ASPGL03818, ASPGL05777, ASPOR01197, ASPOR05906, ASPTN03003, ASPTN07679, AURPU02155, COCLU04497, COLGR01539, COLGR05125, COLSU01648, COLSU04414, DOTSN07155, EMEND09000, EMEND09401, EMENI03460, EMENI03849, FUSC100976, FUSC108033, FUSO408924, GIBM705427, GIBZA00846, HYPVG08621, KOMPG02071, LEP…	STE3
GO:0042910	MF	e	xenobiotic transmembrane transporter activity	8/214	19878/8270255	6.851372467418834e-08	3	8	0.00011679449003053043	ASPAC01293, ASPFU02362, ASPGL08245, BOTFB09362, EMEND04219, EMENI08251, NEOFI07593, SCLS102090	STE3
GO:0003674	MF	e	molecular_function	10/214	58561/8270255	3.8327929989338235e-06	0	10	0.0061493781791717664	ASPFU02362, ASPFU05727, ASPFU06148, ASPOR01278, ASPOR05775, ASPOR06021, ASPOR06649, ASPOR09668, EMENI01373, EMENI08251	STE3
GO:0016491	MF	e	oxidoreductase activity	30/214	537580/8270255	7.25765356900788e-05	2	30	0.09426309575937615	ASPFN00733, ASPOR11922, AURPU04284, COCLU00756, COLGR09686, COLSU07971, EMEND03128, EMENI05996, FUSC103194, FUSO403440, FUSO414493, FUSO414863, GIBM700159, GIBZA01769, HYPJE00759, HYPVG00544, LEPMJ07211, MAGGR07676, MAGO712568, NECHA00721, NECHA08274, PESFW08416, PESFW11201, PHAND15689, PHANO12436, TUBMM00818, VERDA02629, VERDV07114, VERDV07237, ZYMTR10358	STE3
GO:0005737	CC	p	cytoplasm	1/214	1257577/8270255	3.978148645984018e-14	3	1	9.864000392655826e-11	PHAND05262	STE3
GO:0005886	CC	p	plasma membrane	0/214	756094/8270255	2.847834674889095e-09	2	0	5.974976212123082e-06		STE3
GO:0005622	CC	p	intracellular	0/214	474149/8270255	5.419744013709215e-06	2	0	0.008212417665217714		STE3
GO:0016740	MF	p	transferase activity	0/214	801501/8270255	7.599676207877386e-10	2	0	1.7273430714154644e-06		STE3
GO:0016787	MF	p	hydrolase activity	0/214	707791/8270255	1.0171198288824804e-08	2	0	1.9815673809121183e-05		STE3
GO:0005524	MF	p	ATP binding	7/214	991579/8270255	1.1676162059743085e-05	8	7	0.016761437904183826	ASPAC05952, COLGR07334, FUSC113950, FUSO414543, GIBM700489, GIBZA12672, PHAND05262	STE3
GO:0005515	MF	p	protein binding	0/214	422965/8270255	2.9168371491499718e-05	2	0	0.03977836662153274		STE3
# GO	NS	enrichment	name	ratio_in_study	ratio_in_pop	p_uncorrected	depth	study_count	p_fdr_bh	study_items	SPO11
GO:0032259	BP	e	methylation	79/158	177669/8270255	7.200459602398959e-87	2	79	9.819626782771582e-83	ASPAC03114, ASPAC10607, ASPCL08011, ASPFN09836, ASPFU01195, ASPGL06850, ASPGL07523, ASPTN00559, ASPTN01387, AURPU00676, BLUGR03402, BOTFB14090, COCLU01121, COLGR01847, COLGR02970, COLSU04920, COLSU09590, COPCI06710, COPCI10731, CRYPA03523, CRYPA08958, DICSQ00414, DOTSN00494, EMEND06046, EMENI00977, FOMPI02183, FUSC103790, FUSC111236, FUSO407670, FUSO411442, GIBM712100, GIBZA09120, GIBZA11484, GLO…	SPO11
GO:0009086	BP	e	methionine biosynthetic process	33/158	23298/8270255	5.490919827287549e-51	10	33	3.7441209572316974e-47	ASPAC10607, ASPGL06850, ASPTN01387, COLGR02970, COLSU04920, COPCI06710, COPCI10731, CRYPA08958, DICSQ00414, FOMPI02183, FUSC111236, FUSO411442, GIBM712100, GIBZA09120, GLOTR00669, LACBI03634, MAGGR09864, MAGO705505, NECHA06668, NEUCR01935, NEUT904610, PENCH08133, PENRW05046, PESFW10368, PHACH04468, PHLGI01427, POSPM07341, POSPM07483, POSPM07508, STEHR02286, THIHE08180, TRAVS00881, WOLCO00795	SPO11
GO:0006508	BP	e	proteolysis	55/158	282867/8270255	1.0292080648984733e-39	5	55	4.678608328350977e-36	ASPAC02052, ASPAC05816, ASPAC07727, ASPCL01451, ASPCL01848, ASPFN02551, ASPFN06502, ASPFU07591, ASPGL02817, ASPOR00125, ASPOR07982, ASPTN09189, AURPU02240, BLUGR03263, BOTFB08770, COCLU01710, COLGR11710, COLSU07679, CRYPA01662, DOTSN03453, EMEND04524, EMEND07227, EMENI04430, EMENI08549, FUSC107361, FUSO405050, GIBM711515, GIBZA06347, LEPMJ04453, MAGGR01180, MAGO708382, NECHA14532, NEOFI05983, NEO…	SPO11
GO:0032508	BP	e	DNA duplex unwinding	8/158	22585/8270255	1.7277962356328714e-08	7	8	3.3661173090633266e-05	FUSC102835, HYPAI04959, HYPVG02916, LEPMJ00317, NEUCR00955, NEUT905223, SCLS112424, TUBMM02490	SPO11
GO:0030474	BP	e	spindle pole body duplication	2/158	100/8270255	1.7930360185887472e-06	5	2	0.002328812257476575	YEAST03883, ZYGRO01422	SPO11
GO:0031224	CC	e	intrinsic component of membrane	13/158	3090/8270255	9.483285741748074e-27	2	13	3.233207732577234e-23	ASPFN06502, ASPGL02817, ASPOR07982, ASPTN09189, AURPU02240, BLUGR03263, BOTFB08770, COLSU07679, EMEND04524, EMENI08549, NEOFI09529, PARBA03589, SCLS100621	SPO11
GO:0046658	CC	e	anchored component of plasma membrane	11/158	1863/8270255	1.919177200558825e-24	4	11	5.816173127249106e-21	ASPAC05816, ASPCL01451, ASPFN02551, ASPOR00125, MAGO708382, NEOFI05983, SCHCR02581, SCHJY00134, SCHOY02437, SCHPO01389, TALSN05625	SPO11
GO:0061496	CC	e	half bridge of mitotic spindle pole body	3/158	115/8270255	1.686440384092406e-09	7	3	3.5382816520092598e-06	SCHCR04989, SCHOY00756, SCHPO02831	SPO11
GO:0005825	CC	e	half bridge of spindle pole body	2/158	26/8270255	1.1783418121473768e-07	6	2	0.0001785515162573317	YEAST03883, ZYGRO01422	SPO11
GO:0044732	CC	e	mitotic spindle pole body	3/158	593/8270255	2.3460462550442796e-07	7	3	0.0003199420580316636	SCHCR04989, SCHOY00756, SCHPO02831	SPO11
GO:0004190	MF	e	aspartic-type endopeptidase activity	55/158	19691/8270255	5.656516757995283e-102	6	55	1.5428149457432136e-97	ASPAC02052, ASPAC05816, ASPAC07727, ASPCL01451, ASPCL01848, ASPFN02551, ASPFN06502, ASPFU07591, ASPGL02817, ASPOR00125, ASPOR07982, ASPTN09189, AURPU02240, BLUGR03263, BOTFB08770, COCLU01710, COLGR11710, COLSU07679, CRYPA01662, DOTSN03453, EMEND04524, EMEND07227, EMENI04430, EMENI08549, FUSC107361, FUSO405050, GIBM711515, GIBZA06347, LEPMJ04453, MAGGR01180, MAGO708382, NECHA14532, NEOFI05983, NEO…	SPO11
GO:0003871	MF	e	5-methyltetrahydropteroyltriglutamate-homocysteine S-methyltransferase activity	33/158	2012/8270255	4.665589211108821e-86	6	33	4.24179819109977e-82	ASPAC10607, ASPGL06850, ASPTN01387, COLGR02970, COLSU04920, COPCI06710, COPCI10731, CRYPA08958, DICSQ00414, FOMPI02183, FUSC111236, FUSO411442, GIBM712100, GIBZA09120, GLOTR00669, LACBI03634, MAGGR09864, MAGO705505, NECHA06668, NEUCR01935, NEUT904610, PENCH08133, PENRW05046, PESFW10368, PHACH04468, PHLGI01427, POSPM07341, POSPM07483, POSPM07508, STEHR02286, THIHE08180, TRAVS00881, WOLCO00795	SPO11
GO:0008168	MF	e	methyltransferase activity	49/158	155296/8270255	7.094327890517398e-45	4	49	3.8699558642772404e-41	ASPAC03114, ASPCL08011, ASPFN09836, ASPFU01195, ASPGL07523, ASPTN00559, AURPU00676, BLUGR03402, BOTFB14090, COCLU01121, COLGR01847, COLGR02970, COLSU04920, COLSU09590, CRYPA03523, DOTSN00494, EMEND06046, EMENI00977, FUSC103790, FUSO407670, GIBZA11484, HYPAI07653, HYPJE05412, HYPVG08881, LEPMJ02680, MAGGR06760, MAGO710803, NECHA15449, NEOFI02571, NEUCR01431, NEUCR01935, NEUT900596, PARBA04374, PAS…	SPO11
GO:0008233	MF	e	peptidase activity	35/158	144608/8270255	5.574079027070677e-28	3	35	2.171900078047896e-24	ASPCL01451, ASPCL01848, ASPFN02551, ASPFN06502, ASPFU07591, ASPOR00125, ASPOR07982, ASPTN09189, BLUGR03263, COLGR11710, COLSU07679, DOTSN03453, EMENI04430, EMENI08549, FUSC107361, FUSO405050, GIBM711515, GIBZA06347, LEPMJ04453, MAGO708382, NEOFI05983, NEOFI09529, NEUT904036, PARBA03589, PHAND06556, SCHCR02581, SCHJY00134, SCHOY02437, SCHPO01389, SCLS100621, TALSN05625, TALSN12379, TUBMM02261, VER…	SPO11
GO:0003678	MF	e	DNA helicase activity	16/158	27116/8270255	3.764884469621314e-19	10	16	1.0268722390892134e-15	AURST07600, BOTFB10909, CRYPA06208, FUSC102835, GIBZA07953, HYPAI04959, HYPJE01631, HYPVG02916, LEPMJ00317, NECHA10747, NEUCR00955, NEUT905223, SCLS112424, SERID09793, STEHR03452, TUBMM02490	SPO11
GO:0008270	MF	e	zinc ion binding	33/158	247138/8270255	1.4048443909142096e-18	6	33	3.483375523835006e-15	ASPAC10607, ASPGL06850, ASPTN01387, COLGR02970, COLSU04920, COPCI06710, COPCI10731, CRYPA08958, DICSQ00414, FOMPI02183, FUSC111236, FUSO411442, GIBM712100, GIBZA09120, GLOTR00669, LACBI03634, MAGGR09864, MAGO705505, NECHA06668, NEUCR01935, NEUT904610, PENCH08133, PENRW05046, PESFW10368, PHACH04468, PHLGI01427, POSPM07341, POSPM07483, POSPM07508, STEHR02286, THIHE08180, TRAVS00881, WOLCO00795	SPO11
GO:0016787	MF	e	hydrolase activity	36/158	707791/8270255	4.849633222242398e-08	2	36	7.780808596274201e-05	ASPCL01451, ASPCL01848, ASPFN02551, ASPFN06502, ASPFU07591, ASPOR00125, ASPOR07982, ASPTN09189, BLUGR03263, COLGR11710, COLSU07679, DOTSN03453, EMENI04430, EMENI08549, FUSC107361, FUSO405050, GIBM711515, GIBZA06347, LEPMJ04453, MAGO708382, NEOFI05983, NEOFI09529, NEUT904036, NEUT905223, PARBA03589, PHAND06556, SCHCR02581, SCHJY00134, SCHOY02437, SCHPO01389, SCLS100621, TALSN05625, TALSN12379, TUB…	SPO11
GO:0055114	BP	p	oxidation-reduction process	0/158	802703/8270255	2.192936503298197e-07	2	0	0.0003148018059339912		SPO11
GO:0006355	BP	p	regulation of transcription, DNA-templated	0/158	570260/8270255	2.3976764990026826e-05	9	0	0.026158650604119267		SPO11
GO:0016020	CC	p	membrane	9/158	2177625/8270255	2.3930540803120087e-11	1	9	5.4392125033758364e-08	ASPFU07591, ASPOR07982, COLGR11710, COLSU07679, GIBZA06347, SCHOY02437, VERDA01366, VERDV05848, YEASV03172	SPO11
GO:0005737	CC	p	cytoplasm	3/158	1257577/8270255	4.297743498073621e-08	3	3	7.326309619372377e-05	SCHPO00858, SCHPO02831, YEAST03883	SPO11
GO:0016021	CC	p	integral component of membrane	31/158	2961385/8270255	1.3098339678330154e-05	3	31	0.015532922379411084	ASPAC02052, ASPCL01848, ASPFU07591, COCLU01710, COLGR11710, COLSU07679, CRYPA01662, DOTSN03453, FUSC107361, FUSO405050, GIBM710063, GIBM711515, GIBZA06347, LEPMJ04453, MAGGR01180, NECHA14532, NEUT904036, PASFU12502, PENCH10053, PENRW00760, PESFW07518, PHAND06556, PHANO06685, SCHOY02437, TALSN12379, THIHE04975, TUBMM02261, VERDA01366, VERDV05848, YEASV03172, ZYMTR02205	SPO11
GO:0046872	MF	p	metal ion binding	0/158	910532/8270255	2.4298375104268287e-08	4	0	4.4182545397927834e-05		SPO11
GO:0000166	MF	p	nucleotide binding	0/158	612908/8270255	1.0403818348680455e-05	4	0	0.012898370248193609		SPO11
GO:0003824	MF	p	catalytic activity	0/158	569321/8270255	2.388814130309131e-05	1	0	0.026158650604119267		SPO11
GO:0016491	MF	p	oxidoreductase activity	0/158	537580/8270255	5.8428215610236225e-05	2	0	0.06129344541419973		SPO11
# GO	NS	enrichment	name	ratio_in_study	ratio_in_pop	p_uncorrected	depth	study_count	p_fdr_bh	study_items	STE6
GO:0006281	BP	e	DNA repair	67/209	124944/8270255	6.084300319304632e-68	7	67	8.297464560451692e-64	AGABI09068, ASPCL00534, ASPFN07505, ASPFU04790, ASPGL09339, AURPU08132, AURST14812, CANAL05960, CANAW03767, CANTE00330, COCLU11647, COLGR00571, COLSU03021, CONPW13221, COPCI05396, CRYGA05252, CRYPA00827, DEBHA05461, DEKBR03167, DICSQ11424, DOTSN09009, EMEND02984, FOMPI11573, FUSC103358, FUSO414698, GIBM700332, GIBZA01946, HETAN12044, HYPAI11173, HYPJE08695, HYPVG09687, LACBI00401, LACBI00681, MAG…	STE6
GO:0042744	BP	e	hydrogen peroxide catabolic process	28/209	10039/8270255	8.055885349736625e-48	6	28	5.493106822851662e-44	ASPAC07650, ASPFN04838, ASPFU01624, ASPGL03295, ASPOR08631, AURPU09889, COCLU03096, COLSU06153, COPCI03870, DICSQ10761, EMEND09857, EMENI02040, FUSC106665, FUSO409950, GIBZA07619, GLOTR07405, HYPJE08827, LEPMJ01148, NEOFI01161, PASFU08463, PENCH02889, PENRW03316, PHACH08119, PHAND11886, PHANO06903, SCLS103036, VERDA08315, VERDV03079	STE6
GO:0032259	BP	e	methylation	54/209	177669/8270255	1.427541824561307e-41	2	54	6.489367210818275e-38	AGABI09068, ASPCL00534, ASPFN07505, ASPFU04790, ASPGL09339, AURPU08132, AURST14812, CANAL05960, COCLU11647, COLGR00571, COLSU03021, COPCI05396, CRYGA05252, CRYPA00827, DEBHA05461, DEKBR03167, DICSQ11424, DOTSN09009, EMEND02984, FOMPI11573, FUSC103358, FUSO414698, GIBM700332, GIBZA01946, HETAN12044, HYPAI11173, HYPJE08695, HYPVG09687, LACBI00681, MAGGR04974, MAGO709244, NECHA00690, NEOFI05272, NEU…	STE6
GO:0006979	BP	e	response to oxidative stress	29/209	30647/8270255	4.614816212913582e-36	3	29	1.798130174388828e-32	ASPAC07650, ASPFN04838, ASPFU01624, ASPGL03295, ASPOR08631, AURPU09889, COCLU03096, COLSU06153, COPCI03870, DICSQ10761, EMEND09857, EMENI02040, FUSC106665, FUSO409950, GIBM706451, GIBZA07619, GLOTR07405, HYPJE08827, LEPMJ01148, NEOFI01161, PASFU08463, PENCH02889, PENRW03316, PHACH08119, PHAND11886, PHANO06903, SCLS103036, VERDA08315, VERDV03079	STE6
GO:0070879	BP	e	fungal-type cell wall beta-glucan metabolic process	7/209	14/8270255	2.0406962117740493e-29	9	7	6.95749864701715e-26	DEBHA05071, PICGU00491, PICST03724, SCHCR00903, SCHJY02527, SCHOY02788, SCHPO03502	STE6
GO:1904541	BP	e	fungal-type cell wall disassembly involved in conjugation with cellular fusion	7/209	33/8270255	2.539164570532698e-26	7	7	6.925571366127933e-23	DEBHA05071, PICGU00491, PICST03724, SCHCR00903, SCHJY02527, SCHOY02788, SCHPO03502	STE6
GO:0005975	BP	e	carbohydrate metabolic process	35/209	168566/8270255	1.557844719413431e-21	3	35	2.8326809814667553e-18	ASHGO00494, ASPGL09537, AURPU09862, BOTFB12222, CANAL01336, CANAW00047, CANGA02009, CANTE04998, COCLU00985, DEBHA05071, DEKBR02062, DOTSN00593, EMENI05591, KAZNA00733, KLULA00823, KOMPG01820, LACTC00639, LEPMJ11253, LODEL03637, PASFU00844, PHAND06678, PHANO09556, PICGU00491, PICST03724, SCHCR00903, SCHOY02788, SCHPO03502, SCLS106023, SPAPN03898, TALSN04805, VANPO02038, YARLI05064, YEAST00280, ZYG…	STE6
GO:1901962	BP	e	S-adenosyl-L-methionine transmembrane transport	5/209	94/8270255	5.381630192660338e-16	7	5	9.17399771905067e-13	EMENI00350, NEUCR06134, PHANO03007, SCLS105656, USTMA01854	STE6
GO:0055085	BP	e	transmembrane transport	43/209	446605/8270255	3.647168181446554e-14	4	43	5.235605902576567e-11	ASPAC05150, ASPCL08368, ASPFU00841, ASPGL08757, ASPOR09458, ASPTN00189, AURPU10223, AURST00427, COCLU08451, COLGR01167, COLSU09721, CRYPA10380, DOTSN00826, EMEND05412, EMENI00350, FUSC104241, FUSO404899, GIBM711333, GIBZA06509, HYPAI03479, HYPJE06858, HYPVG06614, LEPMJ09909, MAGGR08914, MAGO706467, NECHA06416, NEOFI02933, NEUCR06134, NEUT901977, PASFU10563, PENCH10941, PENRW04312, PESFW15382, PUN…	STE6
GO:0006080	BP	e	substituted mannan metabolic process	5/209	278/8270255	1.3034841272087173e-13	5	5	1.7776264784808882e-10	COLGR10900, COLSU03874, EMENI05591, LEPMJ11718, VERDV02085	STE6
GO:0098869	BP	e	cellular oxidant detoxification	13/209	29618/8270255	1.3201204089563436e-12	3	13	1.7145849597278225e-09	ASPFN04838, ASPFU01624, COLSU06153, DICSQ10761, EMENI02040, FUSC106665, FUSO409950, GIBM706451, LEPMJ01148, NEOFI01161, PHAND11886, SCLS103036, VERDV03079	STE6
GO:0000272	BP	e	polysaccharide catabolic process	9/209	9071/8270255	3.308274949850354e-12	5	9	4.101509057144018e-09	BOTFB11564, COCLU08097, COLGR10900, COLSU03874, LEPMJ11718, SERID07402, THIHE00603, VERDA06745, VERDV02085	STE6
GO:0009395	BP	e	phospholipid catabolic process	6/209	1729/8270255	8.594986980136986e-12	6	6	9.76784457846818e-09	DICSQ08810, DICSQ08814, POSPM05517, PUCGR01061, PUCGT15571, YEASA00837	STE6
GO:0005976	BP	e	polysaccharide metabolic process	6/209	2607/8270255	9.944336978429866e-11	4	6	1.0849271643466984e-07	BOTFB11564, COCLU08097, EMEND02729, SERID07402, THIHE00603, VERDA06745	STE6
GO:0008152	BP	e	metabolic process	29/209	331391/8270255	7.260704472472008e-09	1	29	6.828817740919793e-06	ASHGO00494, CANAL01336, CANGA02009, COLGR10900, COLSU03874, DEBHA05071, DICSQ08810, DICSQ08814, DOTSN00593, EMENI05591, KLULA00823, LACTC00639, LEPMJ11253, LEPMJ11718, LODEL03637, PHAND06678, PICGU00491, PICST03724, POSPM05517, SCHOY02788, SCHPO03502, SCLS106023, SPAPN03898, TALSN04805, VANPO02038, VERDV02085, YEASA00837, YEAST00280, ZYGRO03288	STE6
GO:0008150	BP	e	biological_process	11/209	56781/8270255	2.931050382427464e-07	0	11	0.00023513058582561494	ASPFU00841, ASPFU07086, ASPFU09487, ASPOR09458, ASPOR10723, EMENI00350, EMENI05847, MAGO709244, MAGO711237, SCHPO05033, YEAST00280	STE6
GO:0006307	BP	e	DNA dealkylation involved in DNA repair	3/209	1679/8270255	1.214124148923868e-05	9	3	0.007884580038547263	SCHCR03875, SCHOY03552, SCHPO02119	STE6
GO:1990543	BP	e	mitochondrial S-adenosyl-L-methionine transmembrane transport	1/209	2/8270255	5.0541941399798254e-05	8	1	0.029968075036510812	SCHPO02416	STE6
GO:1990819	CC	e	actin fusion focus	7/209	130/8270255	6.265747350366217e-22	5	7	1.2207018498659899e-18	DEBHA05071, PICGU00491, PICST03724, SCHCR00903, SCHJY02527, SCHOY02788, SCHPO03502	STE6
GO:0005758	CC	e	mitochondrial intermembrane space	10/209	7830/8270255	1.7076765762331642e-14	5	10	2.587604367597753e-11	CANGA02009, DEBHA05071, KAZNA00733, KLULA00823, LACTC00639, LODEL03637, PICGU00491, PICST03724, SPAPN03898, YEAST00280	STE6
GO:0005575	CC	e	cellular_component	12/209	52138/8270255	1.3162339578840907e-08	0	12	1.1966760400429524e-05	ASPFU00841, ASPFU01624, ASPFU04790, ASPFU07086, ASPOR09458, ASPOR10723, CANAL05960, EMENI00350, EMENI05591, EMENI05847, MAGO709244, MAGO711237	STE6
GO:0009277	CC	e	fungal-type cell wall	3/209	881/8270255	1.7774595810119554e-06	4	3	0.001310275947894624	ASPCL01370, ASPFU09487, NEOFI05850	STE6
GO:0003908	MF	e	methylated-DNA-[protein]-cysteine S-methyltransferase activity	52/209	5914/8270255	1.0191917259576095e-114	6	52	2.77984543254938e-110	AGABI09068, ASPCL00534, ASPFN07505, ASPFU04790, ASPGL09339, AURPU08132, AURST14812, CANAL05960, COCLU11647, COLGR00571, COLSU03021, COPCI05396, CRYGA05252, CRYPA00827, DEBHA05461, DEKBR03167, DICSQ11424, DOTSN09009, EMEND02984, FOMPI11573, FUSC103358, GIBZA01946, HETAN12044, HYPAI11173, HYPJE08695, HYPVG09687, LACBI00681, MAGGR04974, MAGO709244, NECHA00690, NEOFI05272, NEUCR06186, NEUT904516, PAR…	STE6
GO:0004096	MF	e	catalase activity	29/209	4259/8270255	1.0341803490464726e-60	5	29	9.402423006747514e-57	ASPAC07650, ASPFN04838, ASPFU01624, ASPGL03295, ASPOR08631, AURPU09889, COCLU03096, COLSU06153, COPCI03870, DICSQ10761, EMEND09857, EMENI02040, FUSC106665, FUSO409950, GIBM706451, GIBZA07619, GLOTR07405, HYPJE08827, LEPMJ01148, NEOFI01161, PASFU08463, PENCH02889, PENRW03316, PHACH08119, PHAND11886, PHANO06903, SCLS103036, VERDA08315, VERDV03079	STE6
GO:0004553	MF	e	hydrolase activity, hydrolyzing O-glycosyl compounds	39/209	58716/8270255	1.6311876898956568e-42	4	39	8.898128848380807e-39	ASHGO00494, ASPGL09537, AURPU09862, BOTFB12222, CANAL01336, CANAW00047, CANGA02009, CANTE04998, COCLU00985, COLGR10900, COLSU03874, DEBHA05071, DEKBR02062, DOTSN00593, EMENI05591, KAZNA00733, KLULA00823, KOMPG01820, LACTC00639, LEPMJ11253, LEPMJ11718, LODEL03637, PASFU00844, PHAND06678, PHANO09556, PICGU00491, PICST03724, SCHCR00903, SCHOY02788, SCHPO03502, SCLS106023, SPAPN03898, TALSN04805, VAN…	STE6
GO:0016985	MF	e	mannan endo-1,4-beta-mannosidase activity	11/209	628/8270255	2.785629282132011e-28	7	11	8.4420042966834e-25	BOTFB11564, COCLU08097, COLGR10900, COLSU03874, EMEND02729, EMENI05591, LEPMJ11718, SERID07402, THIHE00603, VERDA06745, VERDV02085	STE6
GO:0016798	MF	e	hydrolase activity, acting on glycosyl bonds	25/209	60622/8270255	1.678606056844757e-22	3	25	4.162180018221886e-19	ASHGO00494, CANAL01336, CANGA02009, COLGR10900, COLSU03874, DEBHA05071, DOTSN00593, EMENI05591, KLULA00823, LACTC00639, LEPMJ11253, LEPMJ11718, LODEL03637, PHAND06678, PICGU00491, PICST03724, SCHOY02788, SCHPO03502, SCLS106023, SPAPN03898, TALSN04805, VANPO02038, VERDV02085, YEAST00280, ZYGRO03288	STE6
GO:0046557	MF	e	glucan endo-1,6-beta-glucosidase activity	7/209	119/8270255	3.3233794341534646e-22	7	7	7.413537821722119e-19	DEBHA05071, PICGU00491, PICST03724, SCHCR00903, SCHJY02527, SCHOY02788, SCHPO03502	STE6
GO:0020037	MF	e	heme binding	29/209	96825/8270255	3.533491904028874e-22	4	29	7.413537821722119e-19	ASPAC07650, ASPFN04838, ASPFU01624, ASPGL03295, ASPOR08631, AURPU09889, COCLU03096, COLSU06153, COPCI03870, DICSQ10761, EMEND09857, EMENI02040, FUSC106665, FUSO409950, GIBM706451, GIBZA07619, GLOTR07405, HYPJE08827, LEPMJ01148, NEOFI01161, PASFU08463, PENCH02889, PENRW03316, PHACH08119, PHAND11886, PHANO06903, SCLS103036, VERDA08315, VERDV03079	STE6
GO:0032132	MF	e	O6-alkylguanine-DNA binding	3/209	3/8270255	1.590828718408621e-14	7	3	2.5523443114467725e-11	SCHCR03875, SCHOY03552, SCHPO02119	STE6
GO:0004622	MF	e	lysophospholipase activity	6/209	4689/8270255	3.2308823290729648e-09	6	6	3.3893198279025046e-06	DICSQ08810, DICSQ08814, POSPM05517, PUCGR01061, PUCGT15571, YEASA00837	STE6
GO:0003824	MF	e	catalytic activity	40/209	569321/8270255	3.92922957603931e-09	1	40	3.969249506906378e-06	ASPCL00534, ASPFN07505, ASPFU04790, CANAL05960, CANAW03767, COLGR00571, COLSU03021, COLSU04158, CONPW13221, DEBHA05461, DICSQ11424, DOTSN09009, FOMPI11573, FUSC103358, FUSO414698, GIBM700332, GIBZA01946, HYPAI11173, HYPVG09687, MAGO709244, NEOFI05272, NEUCR06186, NEUT904516, PARBA01596, PHAND09288, PHANO08754, PICST00740, POSPM02193, POSPM07690, SCHCR03875, SCHOY03552, SCHPO02119, SCLS103679, SPA…	STE6
GO:0005199	MF	e	structural constituent of cell wall	3/209	684/8270255	8.340850918202083e-07	2	3	0.0006319353022054495	ASPCL01370, ASPFU09487, NEOFI05850	STE6
GO:0030246	MF	e	carbohydrate binding	9/209	45060/8270255	2.7999752068107545e-06	2	9	0.0020097190464674563	BOTFB11564, COCLU08097, COLGR10900, COLSU03874, LEPMJ11718, SERID07402, THIHE00603, VERDA06745, VERDV02085	STE6
GO:0003674	MF	e	molecular_function	10/209	58561/8270255	3.107720687399443e-06	0	10	0.002173412352533841	ASPFU00841, ASPFU07086, ASPOR09458, ASPOR10723, EMENI00350, EMENI05847, MAGO709244, MAGO711237, SCHPO05033, YEAST00280	STE6
GO:0004620	MF	e	phospholipase activity	4/209	3873/8270255	3.4356123195315205e-06	5	4	0.0023426581503805553	DICSQ08810, DICSQ08814, POSPM05517, YEASA00837	STE6
GO:0004338	MF	e	glucan exo-1,3-beta-glucosidase activity	2/209	347/8270255	3.793570547994196e-05	7	2	0.022993252599231486	PICST03724, SCHPO03502	STE6
GO:0006355	BP	p	regulation of transcription, DNA-templated	0/209	570260/8270255	6.948580581315391e-07	9	0	0.0005414929581582208		STE6
GO:0006351	BP	p	transcription, DNA-templated	0/209	449157/8270255	1.9318853717859407e-05	9	0	0.012253993840805008		STE6
GO:0005886	CC	p	plasma membrane	0/209	756094/8270255	4.1047785675894456e-09	2	0	3.99849412253579e-06		STE6
GO:0005737	CC	p	cytoplasm	8/209	1257577/8270255	2.039895679286285e-07	3	8	0.0001686004686440407	DEBHA05071, NEUCR01566, PICGU00491, PICST03724, SCHCR00903, SCHJY02527, SCHOY02788, SCHPO03502	STE6
GO:0005622	CC	p	intracellular	0/209	474149/8270255	8.146406521863618e-06	2	0	0.005419347265459272		STE6
GO:0005524	MF	p	ATP binding	0/209	991579/8270255	4.852570471205303e-12	8	0	5.754515634874984e-09		STE6
GO:0003677	MF	p	DNA binding	1/209	749078/8270255	9.22039316039349e-08	4	1	8.11245882095911e-05	SCHPO02119	STE6
GO:0000166	MF	p	nucleotide binding	0/209	612908/8270255	1.9152606725822355e-07	4	0	0.0001632460463896265		STE6
GO:0016491	MF	p	oxidoreductase activity	1/209	537580/8270255	2.8318365369325688e-05	2	1	0.01755416853291723	ASPFU01624	STE6
# GO	NS	enrichment	name	ratio_in_study	ratio_in_pop	p_uncorrected	depth	study_count	p_fdr_bh	study_items	CDC24
GO:0005975	BP	e	carbohydrate metabolic process	17/50	168566/8270255	9.375152926593408e-17	3	17	8.523576535761173e-13	AGABI07812, ASPAC10064, ASPFN07140, ASPGL06188, ASPOR07428, ASPTN02528, CONPW07507, CONPW07637, FOMME00083, FOMME03866, GLOTR10643, HETAN11036, MAGO707248, NEOFI01189, PENCH10304, SCHCO08521, STEHR05471	CDC24
GO:0005575	CC	e	cellular_component	5/50	52138/8270255	1.6656790204361192e-05	0	5	0.0908627905647903	ASPFU05923, ASPFU08163, ASPOR03819, EMENI04159, MAGO707730	CDC24
GO:0030246	MF	e	carbohydrate binding	37/50	45060/8270255	5.698237974306631e-73	2	37	1.5541944074921337e-68	AGABI07812, ASPAC10064, ASPFN07140, ASPFN10565, ASPFU05923, ASPGL06188, ASPOR03819, ASPOR07428, ASPTN02528, ASPTN05841, COCLU06005, COLGR11836, COLSU10026, CONPW07507, CONPW07637, COPCI18222, EMEND06953, EMENI04159, FOMME00083, GLOTR10643, HETAN11036, LEPMJ10857, MAGGR08246, MAGO707730, NECHA04341, NEOFI01189, NEOFI02012, PASFU08141, PENCH10304, PHAND04194, PHANO08932, SCHCO08521, STEHR05471, THI…	CDC24
GO:0004553	MF	e	hydrolase activity, hydrolyzing O-glycosyl compounds	17/50	58716/8270255	2.328087824459426e-24	4	17	3.174929770606542e-20	AGABI07812, ASPAC10064, ASPFN07140, ASPGL06188, ASPOR07428, ASPTN02528, CONPW07507, CONPW07637, FOMME00083, FOMME03866, GLOTR10643, HETAN11036, MAGO707248, NEOFI01189, PENCH10304, SCHCO08521, STEHR05471	CDC24
GO:0016021	CC	p	integral component of membrane	3/50	2961385/8270255	1.8252350318331308e-06	3	3	0.012445821373312162	ASPFN07140, FOMME03866, MAGO707248	CDC24
# GO	NS	enrichment	name	ratio_in_study	ratio_in_pop	p_uncorrected	depth	study_count	p_fdr_bh	study_items	SPO22
GO:1902600	BP	e	proton transmembrane transport	65/149	38092/8270255	1.1758922656965952e-109	8	65	1.0690820515624879e-105	ASHGO00183, ASPAC03410, ASPGL02356, ASPTN04990, AURPU00004, AURST19371, BLUGR03662, BOTFB12534, CANTE04834, COCLU08127, COLGR09052, COLSU10749, CONPW03537, COPCI04124, CRYPA04952, DEBHA05685, DEKBR04580, DICSQ02594, DOTSN05641, FOMME02073, FOMPI10304, FUSO411535, GIBM712195, GLOTR07575, HYPAI01881, HYPJE08899, HYPVG00284, KAZNA05137, LACBI14052, MAGGR02819, MAGO703601, MIXOS05658, MUCCI00314, NEC…	SPO22
GO:0007166	BP	e	cell surface receptor signaling pathway	53/149	15626/8270255	3.0447200975452916e-104	5	53	2.0761185165136957e-100	AGABI01080, ASPAC01938, ASPFN10741, ASPFU05476, ASPGL00448, ASPOR03660, ASPTN07526, AURPU03140, AURST00111, BLUGR06184, BOTFB09113, COCLU10492, COPCI10635, CRYNJ05858, CRYPA05380, DICSQ08682, DOTSN00452, EMEND10259, EMENI02445, FOMME04930, GIBM701296, GLOTR01273, HYPAI10092, HYPJE00245, HYPVG05967, LEPMJ09458, MAGGR08389, MAGO707917, NECHA14000, NEUCR00956, NEUT905221, PARBA02622, PASFU07934, PEN…	SPO22
GO:0006508	BP	e	proteolysis	72/149	282867/8270255	8.583697737222723e-64	5	72	3.3445765111821397e-60	AGABI01080, ASPAC01938, ASPCL03839, ASPFN10741, ASPFU05476, ASPGL00448, ASPOR03660, ASPTN07526, AURPU03140, AURST00111, BATDE06371, BATDJ06371, BLUGR06184, BOTFB09113, CAPTE24719, COCLU10492, COLGR06775, COLSU07767, COPCI10635, CRYNJ05858, CRYPA05380, DICSQ08682, DOTSN00452, EMEND10259, EMENI02445, FOMME04930, FUSC100670, FUSO415749, GIBM701296, GIBZA00408, GLOTR01273, HETAN04696, HYPAI10092, HYP…	SPO22
GO:0000032	BP	e	cell wall mannoprotein biosynthetic process	7/149	187/8270255	7.542124279432811e-22	9	7	1.3714095981435329e-18	KAZNA05137, SCHCR04142, SCHJY02160, SCHOY04833, SPIPN02104, VANPO00900, YEAST00601	SPO22
GO:0007035	BP	e	vacuolar acidification	8/149	1723/8270255	1.693286210623582e-17	12	8	2.7167283173387177e-14	KAZNA05137, SCHCR04142, SCHJY02160, SCHOY04833, SCHPO02482, SPIPN02104, VANPO00900, YEAST00601	SPO22
GO:0099097	BP	e	prospore membrane biogenesis	4/149	15/8270255	1.3807292966500707e-16	4	4	1.9820732403226673e-13	SCHCR00565, SCHJY01053, SCHOY04484, SCHPO03921	SPO22
GO:0034622	BP	e	cellular protein-containing complex assembly	7/149	2227/8270255	2.7579243282684498e-14	5	7	3.761119302676098e-11	KAZNA05137, SCHCR04142, SCHJY02160, SCHOY04833, SPIPN02104, VANPO00900, YEAST00601	SPO22
GO:0031321	BP	e	ascospore-type prospore assembly	4/149	53/8270255	2.960414728695326e-14	5	4	3.845014844055477e-11	SCHCR00565, SCHJY01053, SCHOY04484, SCHPO03921	SPO22
GO:0030437	BP	e	ascospore formation	4/149	505/8270255	2.6901331964648093e-10	6	4	2.9349353173431066e-07	SCHCR00565, SCHJY01053, SCHOY04484, SCHPO03921	SPO22
GO:0007229	BP	e	integrin-mediated signaling pathway	5/149	5073/8270255	4.605404955699101e-08	6	5	4.652311858025666e-05	ASPCL03839, COLGR06775, COLSU07767, FUSC100670, NEOFI00623	SPO22
GO:0005774	CC	e	vacuolar membrane	62/149	13725/8270255	1.8939694541018375e-130	5	62	5.165801686062762e-126	ASHGO00183, ASPAC03410, ASPGL02356, ASPTN04990, AURPU00004, AURST19371, BLUGR03662, BOTFB12534, CANTE04834, COCLU08127, COLGR09052, COLSU10749, CONPW03537, COPCI04124, CRYPA04952, DEBHA05685, DEKBR04580, DICSQ02594, DOTSN05641, FOMME02073, FOMPI10304, FUSO411535, GIBM712195, GLOTR07575, HYPAI01881, HYPJE08899, HYPVG00284, KAZNA05137, LACBI14052, MAGGR02819, MAGO703601, MUCCI00314, NECHA03729, PAS…	SPO22
GO:0033179	CC	e	proton-transporting V-type ATPase, V0 domain	34/149	2921/8270255	1.500680189417176e-84	4	34	8.1862104332706955e-81	ASHGO00183, ASPTN04990, BLUGR03662, COLGR09052, COLSU10749, DEBHA05685, DOTSN05641, FOMPI10304, FUSO411535, GIBM712195, HYPAI01881, HYPVG00284, KAZNA05137, MAGO703601, MIXOS05658, PENCH11085, PHANO11811, PICST00320, POSPM06303, PUCGT15718, PUNST09921, SCHCR04142, SCHJY02160, SCHOY04833, SCHPO02482, SCLS108522, SPAPN00658, SPIPN02104, USTHO05925, VANPO00900, VERDA05546, VERDV09030, WOLCO05720, YEA…	SPO22
GO:0016021	CC	e	integral component of membrane	139/149	2961385/8270255	1.3561151780636358e-49	3	139	4.109782386853963e-46	AGABI01080, ASHGO00183, ASPAC01938, ASPAC03410, ASPCL03839, ASPFN10741, ASPFU05476, ASPGL00448, ASPGL02356, ASPOR03660, ASPTN04990, ASPTN07526, AURPU00004, AURPU03140, AURST00111, AURST19371, BATDE06371, BATDJ06371, BLUGR03662, BLUGR06184, BOTFB09113, BOTFB12534, CANTE04834, CAPTE10997, CAPTE12684, CAPTE15742, COCLU08127, COCLU10492, COLGR06775, COLGR09052, COLSU07767, COLSU10749, CONPW03537, COP…	SPO22
GO:0016020	CC	e	membrane	101/149	2177625/8270255	4.87656815826011e-26	1	101	1.1084033043045376e-22	ASHGO00183, ASPAC03410, ASPCL03839, ASPFN10741, ASPFU05476, ASPGL02356, ASPOR03660, ASPTN04990, ASPTN07526, AURPU00004, AURST19371, BATDJ06371, BLUGR03662, BLUGR06184, BOTFB12534, CANTE04834, CAPTE10997, CAPTE12684, CAPTE15742, COCLU08127, COLGR06775, COLGR09052, COLSU07767, COLSU10749, CONPW03537, COPCI04124, CRYNJ05858, CRYPA04952, DEBHA05685, DEKBR04580, DICSQ02594, DICSQ08682, DOTSN00452, DOT…	SPO22
GO:0032991	CC	e	protein-containing complex	31/149	134401/8270255	5.2332912919245695e-25	1	31	1.0979847691326356e-21	ASPAC03410, ASPGL02356, AURPU00004, AURST19371, BOTFB12534, CANTE04834, COCLU08127, CONPW03537, COPCI04124, CRYPA04952, DEKBR04580, DICSQ02594, FOMME02073, GLOTR07575, HYPJE08899, LACBI14052, MAGGR02819, MUCCI00314, NECHA03729, PASFU04059, PHAND07505, PHLGI08536, PHYBL14790, PUCGR17101, RHIOR03771, SCHCO03361, SERID09253, STEHR02040, THIHE02228, TREME04224, ZYMTR07254	SPO22
GO:0000220	CC	e	vacuolar proton-transporting V-type ATPase, V0 domain	8/149	1003/8270255	2.231041104232059e-19	5	8	3.803227882370588e-16	KAZNA05137, SCHCR04142, SCHJY02160, SCHOY04833, SCHPO02482, SPIPN02104, VANPO00900, YEAST00601	SPO22
GO:0000329	CC	e	fungal-type vacuole membrane	8/149	1781/8270255	2.206014338203872e-17	7	8	3.342724504139478e-14	KAZNA05137, SCHCR04142, SCHJY02160, SCHOY04833, SCHPO02482, SPIPN02104, VANPO00900, YEAST00601	SPO22
GO:0005628	CC	e	prospore membrane	4/149	420/8270255	1.2855041446637245e-10	2	4	1.4609218977376286e-07	SCHCR00565, SCHJY01053, SCHOY04484, SCHPO03921	SPO22
GO:0004222	MF	e	metalloendopeptidase activity	70/149	40816/8270255	7.761160544793984e-119	6	70	1.0584282692962796e-114	AGABI01080, ASPAC01938, ASPCL03839, ASPFN10741, ASPFU05476, ASPGL00448, ASPOR03660, ASPTN07526, AURPU03140, AURST00111, BATDE06371, BATDJ06371, BLUGR06184, BOTFB09113, COCLU10492, COLGR06775, COLSU07767, COPCI10635, CRYNJ05858, CRYPA05380, DICSQ08682, DOTSN00452, EMEND10259, EMENI02445, FOMME04930, FUSC100670, FUSO415749, GIBM701296, GIBZA00408, GLOTR01273, HETAN04696, HYPAI10092, HYPJE00245, HYP…	SPO22
GO:0022890	MF	e	inorganic cation transmembrane transporter activity	31/149	2280/8270255	3.5120484107868857e-79	5	31	1.5965186734035385e-75	ASPAC03410, ASPGL02356, AURPU00004, AURST19371, BOTFB12534, CANTE04834, COCLU08127, CONPW03537, COPCI04124, CRYPA04952, DEKBR04580, DICSQ02594, FOMME02073, GLOTR07575, HYPJE08899, LACBI14052, MAGGR02819, MUCCI00314, NECHA03729, PASFU04059, PHAND07505, PHLGI08536, PHYBL14790, PUCGR17101, RHIOR03771, SCHCO03361, SERID09253, STEHR02040, THIHE02228, TREME04224, ZYMTR07254	SPO22
GO:0015078	MF	e	proton transmembrane transporter activity	34/149	13808/8270255	1.3025895157568752e-61	7	34	4.4410161302835965e-58	ASHGO00183, ASPTN04990, BLUGR03662, COLGR09052, COLSU10749, DEBHA05685, DOTSN05641, FOMPI10304, FUSO411535, GIBM712195, HYPAI01881, HYPVG00284, KAZNA05137, MAGO703601, MIXOS05658, PENCH11085, PHANO11811, PICST00320, POSPM06303, PUCGT15718, PUNST09921, SCHCR04142, SCHJY02160, SCHOY04833, SCHPO02482, SCLS108522, SPAPN00658, SPIPN02104, USTHO05925, VANPO00900, VERDA05546, VERDV09030, WOLCO05720, YEA…	SPO22
GO:0008237	MF	e	metallopeptidase activity	31/149	48736/8270255	3.785667982377405e-38	5	31	1.0325409421934371e-34	ASPCL03839, ASPFN10741, ASPFU05476, ASPOR03660, ASPTN07526, BATDJ06371, BLUGR06184, COLGR06775, COLSU07767, CRYNJ05858, DICSQ08682, DOTSN00452, EMENI02445, FUSC100670, FUSO415749, GIBM701296, HYPAI10092, HYPVG05967, LEPMJ09458, MAGO707917, NEOFI00623, NEUT905221, PARBA02622, PHAND11203, PUCGT01753, TALSN01884, TUBMM01157, USTHO03634, USTMA02706, VERDV07056, YARLI03875	SPO22
GO:0046872	MF	e	metal ion binding	70/149	910532/8270255	3.439044369713201e-28	4	70	8.527266834902505e-25	AGABI01080, ASPAC01938, ASPCL03839, ASPFN10741, ASPFU05476, ASPGL00448, ASPOR03660, ASPTN07526, AURPU03140, AURST00111, BATDE06371, BATDJ06371, BLUGR06184, BOTFB09113, COCLU10492, COLGR06775, COLSU07767, COPCI10635, CRYNJ05858, CRYPA05380, DICSQ08682, DOTSN00452, EMEND10259, EMENI02445, FOMME04930, FUSC100670, FUSO415749, GIBM701296, GIBZA00408, GLOTR01273, HETAN04696, HYPAI10092, HYPJE00245, HYP…	SPO22
GO:0042625	MF	e	ATPase-coupled ion transmembrane transporter activity	7/149	87/8270255	3.116691898144171e-24	6	7	6.071983680134448e-21	KAZNA05137, SCHCR04142, SCHJY02160, SCHOY04833, SPIPN02104, VANPO00900, YEAST00601	SPO22
GO:0046961	MF	e	proton-transporting ATPase activity, rotational mechanism	7/149	7093/8270255	8.578941224637529e-11	9	7	1.0173505300086461e-07	KAZNA05137, SCHCR04142, SCHJY02160, SCHOY04833, SPIPN02104, VANPO00900, YEAST00601	SPO22
GO:0008233	MF	e	peptidase activity	12/149	144608/8270255	1.4167619826827237e-05	3	12	0.012075682211772278	ASPCL03839, ASPFN10741, ASPFU05476, BLUGR06184, EMENI02445, MAGO707917, NEMVE24921, NEOFI00623, PARBA02622, TALSN01884, USTHO03634, VERDV07056	SPO22
GO:0055114	BP	p	oxidation-reduction process	0/149	802703/8270255	4.73136783161422e-07	2	0	0.00044499330209406154		SPO22
GO:0006355	BP	p	regulation of transcription, DNA-templated	0/149	570260/8270255	5.635655720424861e-05	9	0	0.0439178599355966		SPO22
GO:0005737	CC	p	cytoplasm	0/149	1257577/8270255	4.330992807243316e-11	3	0	5.369446764434611e-08		SPO22
GO:0005886	CC	p	plasma membrane	0/149	756094/8270255	1.129172676049458e-06	2	0	0.0009934898302983537		SPO22
GO:0005524	MF	p	ATP binding	0/149	991579/8270255	8.100047784572534e-09	8	0	8.497261666315995e-06		SPO22
GO:0016740	MF	p	transferase activity	0/149	801501/8270255	4.710355991194346e-07	2	0	0.00044499330209406154		SPO22
GO:0003677	MF	p	DNA binding	0/149	749078/8270255	1.125078884907302e-06	4	0	0.0009934898302983537		SPO22
GO:0000166	MF	p	nucleotide binding	0/149	612908/8270255	2.413314872387561e-05	4	0	0.019946413074051737		SPO22
GO:0003824	MF	p	catalytic activity	0/149	569321/8270255	5.592656001370799e-05	1	0	0.0439178599355966		SPO22
GO:0016491	MF	p	oxidoreductase activity	0/149	537580/8270255	8.06518635462758e-05	2	0	0.061104988284018676		SPO22
# GO	NS	enrichment	name	ratio_in_study	ratio_in_pop	p_uncorrected	depth	study_count	p_fdr_bh	study_items	JEM1
GO:0009987	BP	e	cellular process	70/119	59430/8270255	4.6680034990370536e-117	1	70	1.2731979543623564e-112	AEDAE09945, AILME07674, ANODA03779, ANOGA07589, ATTCE06200, BOMMO07202, BOVIN12024, CALJA10145, CAMFO05560, CANLF16253, CAVPO09096, CHILA15271, CHLSB13221, CULQU11594, DANPL09294, DAPPU03700, DIPOR07672, DROAN03561, DROBP08593, DROEL06815, DROER04395, DROEU09252, DROFC09195, DROKI10691, DROME19143, DROMO02283, DROPE04225, DROPS03471, DRORH00443, DROSE08434, DROSI12406, DROTK01008, DROVI05230, DRO…	JEM1
GO:0051607	BP	e	defense response to virus	22/119	9326/8270255	6.369150192663372e-42	6	22	8.685928575244674e-38	AMPQE02583, AMPQE02951, AMPQE03639, AMPQE07599, AMPQE09602, AMPQE12052, AMPQE13649, AMPQE13662, AMPQE24587, AMPQE28273, CRAGI01133, CRAGI05093, CRAGI14491, LOTGI14377, LOTGI15387, OCTBM11123, STRMM05009, STRPU17006, TETUR00356, TETUR06101, TETUR14981, TETUR17486	JEM1
GO:0035553	BP	e	oxidative single-stranded RNA demethylation	7/119	188/8270255	1.5659762794162732e-22	9	7	1.0678000755269713e-18	BRAFL18403, CAPTE18986, CRAGI11205, HYDVU07597, LOTGI00889, NEMVE07977, OCTBM05293	JEM1
GO:0015074	BP	e	DNA integration	13/119	31345/8270255	1.786194355991908e-15	7	13	6.959778722811329e-12	AMPQE02951, AMPQE03639, AMPQE07599, AMPQE09602, AMPQE12052, AMPQE13649, AMPQE13662, AMPQE24587, AMPQE28273, LOTGI14377, STRPU17006, TETUR06101, TETUR17486	JEM1
GO:0006310	BP	e	DNA recombination	13/119	61445/8270255	7.882400709808363e-12	7	13	2.687405992000289e-08	AMPQE02951, AMPQE03639, AMPQE07599, AMPQE09602, AMPQE12052, AMPQE13649, AMPQE13662, AMPQE24587, AMPQE28273, LOTGI14377, STRPU17006, TETUR06101, TETUR17486	JEM1
GO:0006397	BP	e	mRNA processing	7/119	33224/8270255	6.380880954228284e-07	8	7	0.0013387579078967418	BRAFL18403, CAPTE18986, CRAGI11205, HYDVU07597, LOTGI00889, NEMVE07977, OCTBM05293	JEM1
GO:0005739	CC	e	mitochondrion	22/119	103980/8270255	2.4537440686046855e-19	5	22	1.3385173894238558e-15	AMPQE02583, AMPQE02951, AMPQE03639, AMPQE07599, AMPQE09602, AMPQE12052, AMPQE13649, AMPQE13662, AMPQE24587, AMPQE28273, CRAGI01133, CRAGI05093, CRAGI14491, LOTGI14377, LOTGI15387, OCTBM11123, STRMM05009, STRPU17006, TETUR00356, TETUR06101, TETUR14981, TETUR17486	JEM1
GO:0005829	CC	e	cytosol	23/119	359830/8270255	1.803100550642153e-09	4	23	4.917956751876472e-06	AILME07674, ANAPL12409, BOVIN12024, CALJA10145, FICAL05584, HORSE04425, HUMAN26612, ICTTR09704, LOXAF07657, MELGA04416, MONDO11290, MOUSE38707, MUSPF03792, MYOLU00059, PANTR40848, PELSI17356, PIGXX10569, PONAB14080, RABIT15702, RATNO05435, SARHA12784, SHEEP12634, TAEGU02718	JEM1
GO:0035515	MF	e	oxidative RNA demethylase activity	7/119	185/8270255	1.396665267121705e-22	3	7	1.0678000755269713e-18	BRAFL18403, CAPTE18986, CRAGI11205, HYDVU07597, LOTGI00889, NEMVE07977, OCTBM05293	JEM1
GO:0016021	CC	p	integral component of membrane	3/119	2961385/8270255	7.835430341615645e-19	3	3	3.561856042792779e-15	DIACI16640, LOTGI14377, OCTBM23850	JEM1
GO:0016020	CC	p	membrane	4/119	2177625/8270255	4.034049859093955e-11	1	4	1.2225412211865293e-07	DIACI16640, LOTGI14377, OCTBM23850, TETUR07397	JEM1
GO:0005737	CC	p	cytoplasm	0/119	1257577/8270255	4.515148974352508e-09	3	0	1.119551711595133e-05		JEM1
GO:0005524	MF	p	ATP binding	0/119	991579/8270255	5.482673844813554e-07	8	0	0.0012461660759774142		JEM1
GO:0016740	MF	p	transferase activity	0/119	801501/8270255	1.3244176136317754e-05	2	0	0.025802493151290483		JEM1
# GO	NS	enrichment	name	ratio_in_study	ratio_in_pop	p_uncorrected	depth	study_count	p_fdr_bh	study_items	SPS19
GO:0006260	BP	e	DNA replication	95/235	73245/8270255	1.0284307160952386e-128	6	95	1.4025223890748817e-124	AEDAE01688, ANODA02499, ANOGA11457, APIME03293, ASPAC10140, ASPCL05328, ASPFN07226, ASPFU06507, ASPGL06830, ASPOR07355, ASPTN02454, ATTCE05211, AURPU03852, BLUGR03261, BOMIM14520, BOMMO12461, BOTFB08762, CAMFO02066, COCLU00953, COLGR07081, COLSU07751, CRYPA00437, CULQU13216, DANPL10781, DAPPU06908, DEKBR01180, DENPD07250, DOTSN06730, DROAN14555, DROBM01441, DROBP01307, DROEL07733, DROER03085, DRO…	SPS19
GO:0005975	BP	e	carbohydrate metabolic process	112/235	168566/8270255	7.545223268144743e-122	3	112	6.859865487954929e-118	AEDAE00343, AEDAE07391, AEDAE09632, AEDAE09633, AEDAE09634, AILME00973, ANAPL13554, ANODA06722, ANODA06723, ANODA06724, ASTMX02195, BOMMO03041, BOVIN02608, BRAFL16294, BRAFL27171, CALJA04358, CANLF05595, CAPTE13831, CAPTE16135, CAPTE29996, CAVPO00699, CHILA17691, CHLSB00008, CIOIN04268, CIOSA10022, CRAGI00695, CRAGI25595, CULQU17451, CULQU17452, CULQU17453, CULQU17454, CULQU17455, DANPL08901, DAN…	SPS19
GO:0007307	BP	e	eggshell chorion gene amplification	12/235	97/8270255	1.4813680093869225e-40	9	12	5.050539057003539e-37	DROAN14555, DROER03085, DROGR07548, DROME14813, DROMO14352, DROPE16069, DROPS14006, DROSE14640, DROSI09822, DROVI02463, DROWI12217, DROYA10405	SPS19
GO:0007076	BP	e	mitotic chromosome condensation	12/235	2297/8270255	8.609452835575827e-24	8	12	1.956856884086089e-20	DROAN14555, DROER03085, DROGR07548, DROME14813, DROMO14352, DROPE16069, DROPS14006, DROSE14640, DROSI09822, DROVI02463, DROWI12217, DROYA10405	SPS19
GO:0007052	BP	e	mitotic spindle organization	12/235	2525/8270255	2.6720598912025217e-23	7	12	5.606187194811445e-20	DROAN14555, DROER03085, DROGR07548, DROME14813, DROMO14352, DROPE16069, DROPS14006, DROSE14640, DROSI09822, DROVI02463, DROWI12217, DROYA10405	SPS19
GO:0030261	BP	e	chromosome condensation	12/235	6906/8270255	4.268701055774863e-18	7	12	7.276801331016212e-15	DROAN14555, DROER03085, DROGR07548, DROME14813, DROMO14352, DROPE16069, DROPS14006, DROSE14640, DROSI09822, DROVI02463, DROWI12217, DROYA10405	SPS19
GO:0008283	BP	e	cell population proliferation	12/235	8310/8270255	3.8046842003954974e-17	1	12	6.104280092105129e-14	DROAN14555, DROER03085, DROGR07548, DROME14813, DROMO14352, DROPE16069, DROPS14006, DROSE14640, DROSI09822, DROVI02463, DROWI12217, DROYA10405	SPS19
GO:0006270	BP	e	DNA replication initiation	12/235	9414/8270255	1.6552805599229786e-16	7	12	2.508209848438847e-13	DROAN14555, DROER03085, DROGR07548, DROME14813, DROMO14352, DROPE16069, DROPS14006, DROSE14640, DROSI09822, DROVI02463, DROWI12217, DROYA10405	SPS19
GO:0006434	BP	e	seryl-tRNA aminoacylation	5/235	2549/8270255	1.494587990420218e-08	11	5	1.698536976612977e-05	DROSI00399, PRIPA04157, RETFI10141, RETFI30512, TETNG16867	SPS19
GO:0000808	CC	e	origin recognition complex	76/235	800/8270255	1.9101390523494205e-244	5	76	5.209904265283045e-240	AEDAE01688, ANODA02499, ANOGA11457, APIME03293, ASPCL05328, ASPFN07226, ASPFU06507, ASPOR07355, ASPTN02454, ATTCE05211, BLUGR03261, BOMIM14520, BOMMO12461, CAMFO02066, COLGR07081, COLSU07751, CULQU13216, DANPL10781, DAPPU06908, DENPD07250, DOTSN06730, DROAN14555, DROBM01441, DROBP01307, DROEL07733, DROER03085, DROEU05120, DROFC01633, DROGR07548, DROKI01973, DROME14813, DROMO14352, DROPE16069, DRO…	SPS19
GO:0005723	CC	e	alpha-heterochromatin	12/235	12/8270255	2.0824724154540984e-55	8	12	1.1359887026302107e-51	DROAN14555, DROER03085, DROGR07548, DROME14813, DROMO14352, DROPE16069, DROPS14006, DROSE14640, DROSI09822, DROVI02463, DROWI12217, DROYA10405	SPS19
GO:0005634	CC	e	nucleus	95/235	507610/8270255	4.301424564894268e-52	5	95	1.676019357249874e-48	AEDAE01688, ANODA02499, ANOGA11457, APIME03293, ASPAC10140, ASPCL05328, ASPFN07226, ASPFU06507, ASPGL06830, ASPOR07355, ASPTN02454, ATTCE05211, AURPU03852, BLUGR03261, BOMIM14520, BOMMO12461, BOTFB08762, CAMFO02066, COCLU00953, COLGR07081, COLSU07751, CRYPA00437, CULQU13216, DANPL10781, DAPPU06908, DEKBR01180, DENPD07250, DOTSN06730, DROAN14555, DROBM01441, DROBP01307, DROEL07733, DROER03085, DRO…	SPS19
GO:0005664	CC	e	nuclear origin of replication recognition complex	12/235	959/8270255	2.397838278682922e-28	6	12	6.54010390510767e-25	DROAN14555, DROER03085, DROGR07548, DROME14813, DROMO14352, DROPE16069, DROPS14006, DROSE14640, DROSI09822, DROVI02463, DROWI12217, DROYA10405	SPS19
GO:0000792	CC	e	heterochromatin	12/235	1309/8270255	1.0128300495628939e-26	6	12	2.5113581456207207e-23	DROAN14555, DROER03085, DROGR07548, DROME14813, DROMO14352, DROPE16069, DROPS14006, DROSE14640, DROSI09822, DROVI02463, DROWI12217, DROYA10405	SPS19
GO:0005694	CC	e	chromosome	20/235	35306/8270255	7.914456170315166e-20	5	20	1.4391119469689744e-16	ASPAC10140, ASPGL06830, AURPU03852, BOTFB08762, COCLU00953, CRYPA00437, DEKBR01180, DROME14813, EMEND03587, HYPJE03479, KOMPG03474, MAGGR09189, NECHA03490, PASFU05680, PENCH04894, PENRW11313, PESFW09637, PHAND10885, THIHE03234, ZYMTR09693	SPS19
GO:0032991	CC	e	protein-containing complex	19/235	134401/8270255	1.5642082027831013e-08	1	19	1.7065511492363635e-05	ASPAC10140, ASPGL06830, AURPU03852, BOTFB08762, COCLU00953, CRYPA00437, DEKBR01180, EMEND03587, HYPJE03479, KOMPG03474, MAGGR09189, NECHA03490, PASFU05680, PENCH04894, PENRW11313, PESFW09637, PHAND10885, THIHE03234, ZYMTR09693	SPS19
GO:0047402	MF	e	protein-glucosylgalactosylhydroxylysine glucosidase activity	17/235	17/8270255	2.837300533319184e-78	6	17	1.9346843011570187e-74	AILME00973, ANAPL13554, BOVIN02608, CALJA04358, CHLSB00008, DICDI09252, FICAL12689, MELGA10432, MOUSE46975, MUSPF01035, OTOGA01008, PANTR01890, PAPAN05237, PELSI09448, RATNO02160, SHEEP11366, TAEGU10232	SPS19
GO:0003824	MF	e	catalytic activity	101/235	569321/8270255	9.226162099444037e-54	1	101	4.194059521038935e-50	AEDAE00343, AEDAE07391, AEDAE09632, AEDAE09633, AEDAE09634, AEDAE09761, AEGTA00328, AILME00973, ANAPL13554, ANODA06722, ANODA06723, ANODA06724, ASTMX02195, BOMMO03041, BOVIN02608, BRADI12555, BRAFL16294, BRAFL27171, CAEJA02210, CALJA04358, CANLF05595, CAPTE13831, CAPTE16135, CAPTE29996, CAVPO00699, CHILA17691, CHLSB00008, CIOIN04268, CIOSA10022, CRAGI00695, CRAGI25595, CULQU17451, CULQU17452, CUL…	SPS19
GO:0003682	MF	e	chromatin binding	12/235	19428/8270255	7.728629199778362e-13	2	12	1.109465060126078e-09	DROAN14555, DROER03085, DROGR07548, DROME14813, DROMO14352, DROPE16069, DROPS14006, DROSE14640, DROSI09822, DROVI02463, DROWI12217, DROYA10405	SPS19
GO:0004828	MF	e	serine-tRNA ligase activity	5/235	2694/8270255	1.9646934090807338e-08	5	5	2.061038951256808e-05	DROSI00399, PRIPA04157, RETFI10141, RETFI30512, TETNG16867	SPS19
GO:0004523	MF	e	RNA-DNA hybrid ribonuclease activity	5/235	6586/8270255	1.5714425213258448e-06	8	5	0.0014287031589720804	HYAAE06126, PHYIT08414, PHYNI12880, PHYRM08438, YARLI00201	SPS19
GO:0055114	BP	p	oxidation-reduction process	0/235	802703/8270255	6.184265402556679e-11	2	0	7.678794507931117e-08		SPS19
GO:0006355	BP	p	regulation of transcription, DNA-templated	0/235	570260/8270255	9.258697184975625e-08	9	0	9.121050733347788e-05		SPS19
GO:0055085	BP	p	transmembrane transport	0/235	446605/8270255	3.81753492165323e-06	4	0	0.003197179271154811		SPS19
GO:0006351	BP	p	transcription, DNA-templated	0/235	449157/8270255	3.8682645627170946e-06	9	0	0.003197179271154811		SPS19
GO:0016021	CC	p	integral component of membrane	6/235	2961385/8270255	5.913496983605319e-36	3	6	1.792118113642612e-32	AEDAE09634, ANODA06724, CULQU17451, CULQU17453, HELRO03070, RETFI32349	SPS19
GO:0016020	CC	p	membrane	6/235	2177625/8270255	6.538594339208599e-23	1	6	1.2738582900136753e-19	AEDAE09634, ANODA06724, CULQU17451, CULQU17453, HELRO03070, RETFI32349	SPS19
GO:0005737	CC	p	cytoplasm	5/235	1257577/8270255	3.297778209449159e-11	3	5	4.497345033136291e-08	DROSI00399, PRIPA04157, RETFI10141, RETFI30512, TETNG16867	SPS19
GO:0005886	CC	p	plasma membrane	0/235	756094/8270255	3.802935827445512e-10	2	0	4.5097858562424495e-07		SPS19
GO:0005622	CC	p	intracellular	0/235	474149/8270255	1.6845509742033787e-06	2	0	0.0014821331555289405		SPS19
GO:0016740	MF	p	transferase activity	0/235	801501/8270255	6.193711427112175e-11	2	0	7.678794507931117e-08		SPS19
GO:0046872	MF	p	metal ion binding	4/235	910532/8270255	9.363498461365282e-08	4	4	9.121050733347788e-05	LEPMJ05611, PHYIT08414, SALR501998, YARLI00201	SPS19
GO:0016491	MF	p	oxidoreductase activity	0/235	537580/8270255	2.1256921058752682e-07	2	0	0.0001999250075439584		SPS19
GO:0003677	MF	p	DNA binding	4/235	749078/8270255	6.147100965052959e-06	4	4	0.004931240553582925	DEKBR01180, HELME07910, KOMPG03474, TETUR06830	SPS19
GO:0016787	MF	p	hydrolase activity	4/235	707791/8270255	1.8694181528295977e-05	2	4	0.014568108605264935	DICDI09252, MOUSE46975, PHYIT08414, YARLI00201	SPS19
# GO	NS	enrichment	name	ratio_in_study	ratio_in_pop	p_uncorrected	depth	study_count	p_fdr_bh	study_items	CDC10 SPR28
GO:0007018	BP	e	microtubule-based movement	199/393	22703/8270255	0.0	3	199	0.0	ACYPI08325, AEDAE08604, AILME03701, AILME17470, ANAPL00272, ANAPL09062, ANODA02474, ANOGA08543, APIME09967, ASTMX00433, ASTMX01985, ASTMX05535, ATTCE01510, BOMIM05739, BOMMO03582, BOVIN05597, BOVIN15750, BRUMA12634, CAEBR10775, CAEEL11703, CAERE01408, CALJA09657, CALJA21190, CAMFO03809, CANLF10924, CANLF17055, CAVPO06075, CAVPO13762, CHILA01609, CHILA20785, CHLSB02086, CHLSB12089, CHOHO11156, CIO…	CDC10 SPR28
GO:0006479	BP	e	protein methylation	121/393	10768/8270255	2.752245991003375e-246	8	121	1.5013501880923411e-242	AEDAE13150, AGABI04322, AILME11423, ANAPL13885, ANODA02446, APIME04330, ASTMX09476, ATTCE14728, BOVIN10309, BRAFL23293, CALJA07333, CAMFO11160, CANLF07470, CAPTE09807, CAVPO15401, CHICK02819, CHLSB10391, CHOCR01495, CONPW04104, CULQU09828, DANRE36705, DASNO04025, DIACI02639, DICPU12233, DICSQ02260, DIPOR10629, DROAN02803, DROER13881, DROFC11170, DROGR06955, DROGR11460, DROME01185, DROMO10906, DRO…	CDC10 SPR28
GO:0006306	BP	e	DNA methylation	77/393	5903/8270255	3.564651830414978e-160	9	77	1.3889411239224076e-156	AEDAE13150, AILME11423, ANODA02446, APIME04330, ASTMX09476, ATTCE14728, BOMIM03593, BOMIM08196, BOVIN10309, CALJA07333, CAMFO11160, CANLF07470, CAVPO15401, CHLSB10391, CULQU09828, DASNO04025, DIACI02639, DROAN02803, DROBM02674, DROBP03775, DROEL11254, DROER13881, DROFC11170, DROGR11460, DROME01185, DROMO10906, DROPE10551, DROPS02363, DRORH03739, DROSI00797, DROVI09492, DROWI04220, DROYA00818, FEL…	CDC10 SPR28
GO:0032259	BP	e	methylation	90/393	177669/8270255	3.736426433343488e-63	2	90	9.264639179040331e-60	AEDAE13150, AILME11423, ANAPL13885, ANODA02446, APIME04330, ASTMX09476, ATTCE14728, BOVIN10309, BRAFL23293, CALJA07333, CAMFO11160, CAPTE09807, CHICK02819, CHLSB10391, CULQU09828, DANRE36705, DIACI02639, DICDI05132, DICPU12233, DROAN02803, DROER13881, DROFC11170, DROGR06955, DROGR11460, DROME01185, DROMO10906, DROPE10551, DROPS02363, DROSE07996, DROSI00797, DROVI09492, DROWI04220, FELCA01921, FIC…	CDC10 SPR28
GO:0010923	BP	e	negative regulation of phosphatase activity	27/393	1326/8270255	1.02466826603203e-61	9	27	2.1498328427710474e-58	AILME03679, ANAPL14613, BOVIN03610, CALJA16056, CAVPO06985, CHICK06804, CHLSB07623, DIPOR09535, FICAL08156, HORSE10758, HUMAN19101, ICTTR02671, LOXAF13223, MELGA14474, MOUSE28739, MUSPF15919, MYOLU06531, NOMLE00605, OTOGA13789, PAPAN02090, PELSI01207, PONAB08214, RABIT14856, RATNO14059, SARHA03389, SHEEP04774, TAEGU06367	CDC10 SPR28
GO:0048190	BP	e	wing disc dorsal/ventral pattern formation	10/393	415/8270255	1.925140023058368e-24	6	10	2.5003901966150946e-21	DROER11653, DROGR02811, DROME12401, DROMO04695, DROPE02816, DROPS05389, DROSE04777, DROSI08101, DROVI06048, DROWI07785	CDC10 SPR28
GO:0055114	BP	e	oxidation-reduction process	79/393	802703/8270255	6.340173830689558e-10	2	79	5.764274707735256e-07	AEDAE13150, AILME11423, ANODA02446, APIME04330, ASTMX09476, ATTCE14728, BOMIM03593, BOMIM08196, BOVIN10309, CALJA07333, CAMFO11160, CANLF07470, CAVPO15401, CHLSB10391, CULQU09828, DASNO04025, DIACI02639, DROAN02803, DROBM02674, DROBP03775, DROEL11254, DROER13881, DROFC11170, DROGR11460, DROME01185, DROMO10906, DROPE10551, DROPS02363, DRORH03739, DROSI00797, DROVI09492, DROWI04220, DROYA00818, FEL…	CDC10 SPR28
GO:0006464	BP	e	cellular protein modification process	12/393	31346/8270255	5.5524672322064066e-08	6	12	4.4542218752479335e-05	BOMIM03593, BOMIM08196, DROBM02674, DROBP03775, DROEL11254, DRORH03739, DROSE07996, DROYA00818, LINHU04580, OOCBI01405, OOCBI02570, TRICA03786	CDC10 SPR28
GO:0031452	BP	e	negative regulation of heterochromatin assembly	2/393	73/8270255	5.906014010943446e-06	11	2	0.0038353936225829165	RHIOR03537, YEAST00894	CDC10 SPR28
GO:0045171	CC	e	intercellular bridge	27/393	1211/8270255	8.666820481611237e-63	2	27	1.969896071966221e-59	AILME03679, ANAPL14613, BOVIN03610, CALJA16056, CAVPO06985, CHICK06804, CHLSB07623, DIPOR09535, FICAL08156, HORSE10758, HUMAN19101, ICTTR02671, LOXAF13223, MELGA14474, MOUSE28739, MUSPF15919, MYOLU06531, NOMLE00605, OTOGA13789, PAPAN02090, PELSI01207, PONAB08214, RABIT14856, RATNO14059, SARHA03389, SHEEP04774, TAEGU06367	CDC10 SPR28
GO:0005840	CC	e	ribosome	75/393	178672/8270255	1.0334237647603082e-46	5	75	1.6580372461080827e-43	AEDAE13150, AILME11423, ANODA02446, APIME04330, ASTMX09476, ATTCE14728, BOMIM08196, BOVIN10309, CALJA07333, CAMFO11160, CANLF07470, CAVPO15401, CHLSB10391, CULQU09828, DASNO04025, DIACI02639, DROAN02803, DROBM02674, DROBP03775, DROEL11254, DROER13881, DROFC11170, DROGR11460, DROME01185, DROMO10906, DROPE10551, DROPS02363, DRORH03739, DROSI00797, DROVI09492, DROWI04220, DROYA00818, FELCA01921, FUK…	CDC10 SPR28
GO:0005874	CC	e	microtubule	38/393	28063/8270255	5.109712464964356e-42	6	38	7.7426337489946e-39	AEDAE08604, ANOGA08543, BRUMA12634, CAERE01408, CULQU11222, DENPD11701, DROAN06229, DROBM03227, DROBP02143, DROEL03375, DROER13346, DROEU02254, DROFC10003, DROGR12118, DROKI00731, DROME02025, DROMO09820, DROPE14185, DRORH11517, DROSE09682, DROSI01374, DROTK02947, DROVI08363, DROYA01746, HELME07672, HUMAN02307, HUMAN06222, LOALO10414, MEGSC11329, MELHA13601, MOUSE14485, ONCVO06710, PRIPA15572, RAT…	CDC10 SPR28
GO:0015630	CC	e	microtubule cytoskeleton	27/393	7538/8270255	2.3342557404207627e-41	6	27	3.3508855431566476e-38	AILME03679, ANAPL14613, BOVIN03610, CALJA16056, CAVPO06985, CHICK06804, CHLSB07623, DIPOR09535, FICAL08156, HORSE10758, HUMAN19101, ICTTR02671, LOXAF13223, MELGA14474, MOUSE28739, MUSPF15919, MYOLU06531, NOMLE00605, OTOGA13789, PAPAN02090, PELSI01207, PONAB08214, RABIT14856, RATNO14059, SARHA03389, SHEEP04774, TAEGU06367	CDC10 SPR28
GO:0005654	CC	e	nucleoplasm	27/393	66974/8270255	7.865162077789868e-17	5	27	8.93842898632161e-14	AILME03679, ANAPL14613, BOVIN03610, CALJA16056, CAVPO06985, CHICK06804, CHLSB07623, DIPOR09535, FICAL08156, HORSE10758, HUMAN19101, ICTTR02671, LOXAF13223, MELGA14474, MOUSE28739, MUSPF15919, MYOLU06531, NOMLE00605, OTOGA13789, PAPAN02090, PELSI01207, PONAB08214, RABIT14856, RATNO14059, SARHA03389, SHEEP04774, TAEGU06367	CDC10 SPR28
GO:0008017	MF	e	microtubule binding	193/393	29949/8270255	0.0	5	193	0.0	ACYPI08325, AEDAE08604, AILME03701, AILME17470, ANAPL00272, ANAPL09062, ANODA02474, ANOGA08543, APIME09967, ASTMX00433, ASTMX01985, ASTMX05535, ATTCE01510, BOMIM05739, BOMMO03582, BOVIN05597, BOVIN15750, BRUMA12634, CAEBR10775, CAEEL11703, CAERE01408, CALJA09657, CALJA21190, CAMFO03809, CANLF10924, CANLF17055, CAVPO06075, CAVPO13762, CHILA01609, CHILA20785, CHLSB02086, CHLSB12089, CHOHO11156, CIO…	CDC10 SPR28
GO:0003777	MF	e	microtubule motor activity	193/393	23206/8270255	0.0	8	193	0.0	ACYPI08325, AEDAE08604, AILME03701, AILME17470, ANAPL00272, ANAPL09062, ANODA02474, ANOGA08543, APIME09967, ASTMX00433, ASTMX01985, ASTMX05535, ATTCE01510, BOMIM05739, BOMMO03582, BOVIN05597, BOVIN15750, BRUMA12634, CAEBR10775, CAEEL11703, CAERE01408, CALJA09657, CALJA21190, CAMFO03809, CANLF10924, CANLF17055, CAVPO06075, CAVPO13762, CHILA01609, CHILA20785, CHLSB02086, CHLSB12089, CHOHO11156, CIO…	CDC10 SPR28
GO:0008276	MF	e	protein methyltransferase activity	133/393	7147/8270255	6.2574173738051406e-301	5	133	4.26677647176338e-297	AEDAE13150, AGABI04322, AILME11423, ANAPL13885, ANODA02446, APIME04330, ASTMX09476, ATTCE14728, BOMIM03593, BOMIM08196, BOVIN10309, BRAFL23293, CALJA07333, CAMFO11160, CANLF07470, CAPTE09807, CAVPO15401, CHICK02819, CHLSB10391, CHOCR01495, CONPW04104, CULQU09828, DANRE36705, DASNO04025, DIACI02639, DICPU12233, DICSQ02260, DIPOR10629, DROAN02803, DROBM02674, DROBP03775, DROEL11254, DROER13881, DRO…	CDC10 SPR28
GO:0003774	MF	e	motor activity	104/393	19531/8270255	4.85379546734253e-177	7	104	2.206454522862792e-173	AEDAE08604, AILME03701, AILME17470, ANAPL00272, ANOGA08543, ASTMX00433, ASTMX01985, ASTMX05535, BOVIN05597, BOVIN15750, CAEBR10775, CAEEL11703, CAERE01408, CALJA09657, CALJA21190, CAMFO03809, CHLSB02086, CHLSB12089, CIOSA12309, CRAGI07972, CULQU11222, DANRE01748, DANRE26122, DAPPU21566, DENPD11701, DROAN06229, DROER13346, DROGR12118, DROME02025, DROPE14185, DROSE09682, DROSI01374, DROYA01746, FIC…	CDC10 SPR28
GO:0009008	MF	e	DNA-methyltransferase activity	38/393	187/8270255	5.927820158214947e-126	5	38	2.0210161851914086e-122	AILME11423, BOVIN10309, CALJA07333, CANLF07470, CAVPO15401, CHLSB10391, DASNO04025, FELCA01921, FUKDA17939, GORGO13749, HORSE06676, HUMAN20956, ICTTR14831, JACJA15713, LOXAF14710, MACMU13220, MICMU13878, MONDO12122, MOUSE52635, MUSPF09787, NANGA13983, NOMLE02834, OCTDE02680, OTOGA02972, PANPA27954, PANTR31233, PAPAN10429, PIGXX04039, PONAB10753, PROCA04809, PTEVA14438, RABIT12874, RATNO20229, SAR…	CDC10 SPR28
GO:0005524	MF	e	ATP binding	204/393	991579/8270255	2.698176769801399e-82	8	204	8.176974599592574e-79	ACYPI08325, AEDAE08604, AILME03701, AILME17470, ANAPL00272, ANAPL09062, ANOCA06360, ANODA02474, ANOGA08543, APIME09967, ASTMX00433, ASTMX01985, ASTMX05535, ATTCE01510, BOMIM05739, BOMMO03582, BOVIN05597, BOVIN15750, BRUMA12634, CAEBR10775, CAEEL11703, CAERE01408, CALJA09657, CALJA21190, CAMFO03809, CANLF10924, CANLF17055, CAVPO06075, CAVPO13762, CHICK00167, CHICK07848, CHILA01609, CHILA20785, CHL…	CDC10 SPR28
GO:0008168	MF	e	methyltransferase activity	94/393	155296/8270255	7.030480004949696e-73	4	94	1.9175634213500296e-69	AEDAE13150, AILME11423, ANAPL13885, ANODA02446, APIME04330, ASTMX09476, ATTCE14728, BOVIN10309, BRAFL23293, CALJA07333, CAMFO11160, CAPTE09807, CHICK02819, CHLSB10391, CULQU09828, DANRE36705, DIACI02639, DICDI05132, DICPU12233, DIPOR10629, DROAN02803, DROER13881, DROFC11170, DROGR06955, DROGR11460, DROME01185, DROMO10906, DROPE10551, DROPS02363, DROSE07996, DROSI00797, DROVI09492, DROWI04220, FEL…	CDC10 SPR28
GO:0008170	MF	e	N-methyltransferase activity	38/393	10055/8270255	1.1966525719513416e-58	5	38	2.331335635712346e-55	AILME11423, BOVIN10309, CALJA07333, CANLF07470, CAVPO15401, CHLSB10391, DASNO04025, FELCA01921, FUKDA17939, GORGO13749, HORSE06676, HUMAN20956, ICTTR14831, JACJA15713, LOXAF14710, MACMU13220, MICMU13878, MONDO12122, MOUSE52635, MUSPF09787, NANGA13983, NOMLE02834, OCTDE02680, OTOGA02972, PANPA27954, PANTR31233, PAPAN10429, PIGXX04039, PONAB10753, PROCA04809, PTEVA14438, RABIT12874, RATNO20229, SAR…	CDC10 SPR28
GO:0003676	MF	e	nucleic acid binding	103/393	292311/8270255	6.682021203354325e-58	3	103	1.2150141888099282e-54	AEDAE13150, AGABI04322, AILME11423, ANAPL13885, ANODA02446, APIME04330, ASTMX09476, ATTCE14728, BOVIN10309, BRAFL23293, CALJA07333, CAMFO11160, CAPTE09807, CHICK02819, CHLSB10391, CONPW04104, CULQU09828, DANRE36705, DIACI02639, DICDI05132, DICPU12233, DICSQ02260, DIPOR10629, DROAN02803, DROER13881, DROFC11170, DROGR06955, DROGR11460, DROME01185, DROMO10906, DROPE10551, DROPS02363, DROSI00797, DRO…	CDC10 SPR28
GO:0008757	MF	e	S-adenosylmethionine-dependent methyltransferase activity	38/393	19569/8270255	8.105883187389279e-48	5	38	1.381799774600266e-44	AILME11423, BOVIN10309, CALJA07333, CANLF07470, CAVPO15401, CHLSB10391, DASNO04025, FELCA01921, FUKDA17939, GORGO13749, HORSE06676, HUMAN20956, ICTTR14831, JACJA15713, LOXAF14710, MACMU13220, MICMU13878, MONDO12122, MOUSE52635, MUSPF09787, NANGA13983, NOMLE02834, OCTDE02680, OTOGA02972, PANPA27954, PANTR31233, PAPAN10429, PIGXX04039, PONAB10753, PROCA04809, PTEVA14438, RABIT12874, RATNO20229, SAR…	CDC10 SPR28
GO:0000166	MF	e	nucleotide binding	119/393	612908/8270255	5.502319746400966e-41	4	119	7.503788554154318e-38	AEDAE08604, AILME03701, AILME17470, ANAPL00272, ANAPL09062, ANODA02474, ANOGA08543, ASTMX00433, ASTMX01985, ASTMX05535, BOMMO03582, BOVIN05597, BOVIN15750, CAEBR10775, CAEEL11703, CAERE01408, CALJA09657, CALJA21190, CAMFO03809, CHLSB02086, CHLSB12089, CIOSA12309, CRAGI07972, CULQU11222, DANRE01748, DANRE26122, DAPPU21566, DENPD11701, DROAN06229, DROER13346, DROGR12118, DROME02025, DROPE14185, DRO…	CDC10 SPR28
GO:0016491	MF	e	oxidoreductase activity	77/393	537580/8270255	4.495655895686802e-18	2	77	5.33126150238511e-15	AEDAE13150, AILME11423, ANODA02446, APIME04330, ASTMX09476, ATTCE14728, BOMIM03593, BOMIM08196, BOVIN10309, CALJA07333, CAMFO11160, CANLF07470, CAVPO15401, CHLSB10391, CULQU09828, DASNO04025, DIACI02639, DROAN02803, DROBM02674, DROBP03775, DROEL11254, DROER13881, DROFC11170, DROGR11460, DROME01185, DROMO10906, DROPE10551, DROPS02363, DRORH03739, DROSI00797, DROVI09492, DROWI04220, DROYA00818, FEL…	CDC10 SPR28
GO:0003677	MF	e	DNA binding	84/393	749078/8270255	1.7328228315485856e-13	4	84	1.750471952981025e-10	AEDAE13150, AILME11423, ANAPL13885, ANODA02446, APIME04330, ASTMX09476, ATTCE14728, BOMIM03593, BOMIM08196, BOVIN10309, CALJA07333, CAMFO11160, CANLF07470, CAPO307526, CAVPO15401, CHICK02819, CHLSB10391, CULQU09828, DASNO04025, DIACI02639, DROAN02803, DROBM02674, DROBP03775, DROEL11254, DROER13881, DROFC11170, DROGR11460, DROME01185, DROMO10906, DROPE10551, DROPS02363, DRORH03739, DROSI00797, DRO…	CDC10 SPR28
GO:0070577	MF	e	lysine-acetylated histone binding	4/393	987/8270255	1.9019800918811924e-07	5	4	0.00014821859144588436	RHIOR03537, RHIOR08674, TAEGU12166, YEAST00894	CDC10 SPR28
GO:0001094	MF	e	TFIID-class transcription factor complex binding	2/393	205/8270255	4.6796912659020736e-05	6	2	0.02774751723423458	RHIOR03537, YEAST00894	CDC10 SPR28
GO:0055085	BP	p	transmembrane transport	0/393	446605/8270255	7.687052699859605e-10	4	0	6.763366528666798e-07		CDC10 SPR28
GO:0006355	BP	p	regulation of transcription, DNA-templated	4/393	570260/8270255	4.044846273073257e-08	9	4	3.343126730244639e-05	RHIOR03537, RHIOR08674, TAEGU12166, YEAST00894	CDC10 SPR28
GO:0008152	BP	p	metabolic process	0/393	331391/8270255	2.0578764149089901e-07	1	0	0.00015591272004622975		CDC10 SPR28
GO:0016310	BP	p	phosphorylation	0/393	319142/8270255	2.9992853215945573e-07	5	0	0.00022109596526078798		CDC10 SPR28
GO:0006351	BP	p	transcription, DNA-templated	3/393	449157/8270255	1.093232037725957e-06	9	3	0.0007645616366403968	RHIOR03537, RHIOR08674, YEAST00894	CDC10 SPR28
GO:0006508	BP	p	proteolysis	0/393	282867/8270255	2.2067981817123707e-06	5	0	0.0015047605101551227		CDC10 SPR28
GO:0006412	BP	p	translation	0/393	243948/8270255	1.6001188401111394e-05	7	0	0.009918918491825301		CDC10 SPR28
GO:0005737	CC	p	cytoplasm	11/393	1257577/8270255	7.447203594227566e-16	3	11	8.050856748467805e-13	ANAPL13885, CHICK02819, FICAL07715, HUMAN02307, HUMAN06222, MOUSE14485, RATNO06163, RHIOR03537, TAEGU01883, XENTR07038, YEAST00894	CDC10 SPR28
GO:0016021	CC	p	integral component of membrane	68/393	2961385/8270255	7.674510557659503e-16	3	68	8.050856748467805e-13	AILME17470, ANAPL09062, ANOCA06360, ASTMX05535, BODSA13603, BODSA13605, BOVIN05597, CALJA09657, CANLF17055, CAPO307810, CAVPO13762, CHICK07848, CHILA01609, CHLSB12089, DANRE01748, DASNO12605, DIPOR12280, ECHTE15901, ERIEU06876, FELCA17716, FICAL09234, FUKDA15004, GADMO07149, GASAC04100, GORGO01752, HORSE14073, HUMAN02307, JACJA13161, LOXAF14358, MACEU11339, MACMU02148, MELGA08221, MICMU06533, MON…	CDC10 SPR28
GO:0005622	CC	p	intracellular	0/393	474149/8270255	1.4111569407869696e-10	2	0	1.3272174331022273e-07		CDC10 SPR28
GO:0046872	MF	p	metal ion binding	0/393	910532/8270255	1.804569981996931e-20	4	0	2.2372566481348314e-17		CDC10 SPR28
GO:0003824	MF	p	catalytic activity	1/393	569321/8270255	4.200202510933457e-11	1	1	4.091447267346788e-08	MONBE04978	CDC10 SPR28
GO:0016787	MF	p	hydrolase activity	6/393	707791/8270255	3.953686848848175e-09	2	6	3.3699002750729363e-06	GADMO03251, GADMO07149, GADMO09260, NOTFU01377, NOTFU17058, NOTFU31272	CDC10 SPR28
GO:0003723	MF	p	RNA binding	0/393	305900/8270255	6.674382306525431e-07	4	0	0.0004790625721328451		CDC10 SPR28
GO:0016301	MF	p	kinase activity	0/393	271985/8270255	3.217234845378048e-06	4	0	0.002140245863602104		CDC10 SPR28
GO:0008270	MF	p	zinc ion binding	0/393	247138/8270255	1.047513424145317e-05	6	0	0.006644402010131051		CDC10 SPR28
GO:0003700	MF	p	DNA-binding transcription factor activity	0/393	238384/8270255	2.4832822228283772e-05	2	0	0.015051449472809775		CDC10 SPR28
GO:0016829	MF	p	lyase activity	0/393	203169/8270255	0.00011173979749690807	2	0	0.0648447441857057		CDC10 SPR28
# GO	NS	enrichment	name	ratio_in_study	ratio_in_pop	p_uncorrected	depth	study_count	p_fdr_bh	study_items	SPO14
GO:0045944	BP	e	positive regulation of transcription by RNA polymerase II	4/20	37865/8270255	2.0074068979456415e-06	11	4	0.010950404628293475	YEASA01448, YEASO01011, YEAST04558, YEASV02626	SPO14
GO:1900079	BP	e	regulation of arginine biosynthetic process	1/20	4/8270255	9.673187140370341e-06	9	1	0.04397269654226684	YEAST04558	SPO14
GO:1900081	BP	e	regulation of arginine catabolic process	1/20	7/8270255	1.6928019160187608e-05	9	1	0.05771396532426463	YEAST04558	SPO14
GO:0000987	MF	e	proximal promoter sequence-specific DNA binding	4/20	1763/8270255	9.944120106599755e-12	8	4	2.7122587590750834e-07	YEASA01448, YEASO01011, YEAST04558, YEASV02626	SPO14
GO:0003676	MF	e	nucleic acid binding	8/20	292311/8270255	2.093454347978992e-07	3	8	0.0019430284806137557	FOMPI03935, FOMPI03941, NEMVE09884, NEMVE25071, PELSI01449, PICST04738, SALR507510, STRPU05148	SPO14
GO:0000981	MF	e	DNA-binding transcription factor activity, RNA polymerase II-specific	4/20	21493/8270255	2.1371532325724167e-07	3	4	0.0019430284806137557	YEASA01448, YEASO01011, YEAST04558, YEASV02626	SPO14
GO:0008146	MF	e	sulfotransferase activity	3/20	7691/8270255	9.056909606789723e-07	4	3	0.006175680238129743	MONBE05602, MONBE05867, STRPU06765	SPO14
GO:0046983	MF	e	protein dimerization activity	4/20	59196/8270255	1.160152874374425e-05	3	4	0.045204528069374916	YEASA01448, YEASO01011, YEAST04558, YEASV02626	SPO14
# GO	NS	enrichment	name	ratio_in_study	ratio_in_pop	p_uncorrected	depth	study_count	p_fdr_bh	study_items	STE11
GO:0006614	BP	e	SRP-dependent cotranslational protein targeting to membrane	211/305	9008/8270255	0.0	12	211	0.0	ACYPI27517, AEDAE13812, AILME12824, AMBTC12090, ANAPL11366, ANOCA17990, ANODA01615, ANOGA02167, ANOGA10627, APIME00821, ARATH05823, ASTMX13621, ATTCE08243, AURAN01733, BABBI04058, BATDE05240, BATDJ05240, BLAHO05498, BOMMO12536, BOVIN00805, BRADI25169, BRADI25171, BRADI25779, BRAFL27345, BRANA27431, BRANA42447, BRANA70345, BRAOL31689, BRAOL42320, BRARP18691, BRARP28379, BRUMA13402, CAEBE15957, CAE…	STE11
GO:0006612	BP	e	protein targeting to membrane	24/305	4145/8270255	1.3796822069836814e-44	10	24	5.375833170782845e-41	ARALY04173, ARALY30216, BOMIM14469, CAEJA14642, CHEQI18295, CHEQI44646, COCAP22358, DANPL12606, DROBP11324, DROKI12573, ERATE24853, ERATE40418, GADMO09311, GOSHI65641, HELME01766, HORVV178224, KLEFL08967, LINHU03831, MARPO14426, MELCN07678, MUSAC20144, MUSAC32041, OOCBI14015, ORYLO07692	STE11
GO:0002098	BP	e	tRNA wobble uridine modification	18/305	7319/8270255	4.1722063929102215e-27	12	18	9.483077447218858e-24	AMBTC23005, ARATH04809, BRADI25921, BRAOL42816, BRARP28896, CUCSA14187, ORYBR18882, ORYGL17938, ORYNI23106, ORYPU19854, ORYRU23586, ORYSI23010, ORYSJ21075, SETIT25601, SORBI10360, WHEAT101426, WHEAT106680, WHEAT17648	STE11
GO:0042493	BP	e	response to drug	22/305	16882/8270255	6.903871897987105e-27	3	22	1.4484854309046022e-23	AILME12824, ANAPL11366, ANOCA17990, BOVIN00805, FELCA00908, HORSE05569, HUMAN23663, ICTTR06391, LOXAF19910, MELGA13576, MONDO10878, MOUSE19154, MUSPF09694, OTOGA12793, PANTR35909, PELSI14930, PIGXX10079, PONAB12488, RABIT15291, RATNO09401, SHEEP17674, TAEGU15694	STE11
GO:0033365	BP	e	protein localization to organelle	8/305	3457/8270255	1.4022045368910345e-12	5	8	2.124729374650165e-09	BOMIM14469, DANPL12606, DROBP11324, DROKI12573, HELME01766, LINHU03831, MELCN07678, OOCBI14015	STE11
GO:0048500	CC	e	signal recognition particle	192/305	3382/8270255	0.0	4	192	0.0	ACYPI27517, AEDAE13812, AILME12824, AMBTC12090, ANAPL11366, ANOCA17990, ANODA01615, ANOGA02167, ANOGA10627, APIME00821, ARATH05823, ASTMX13621, ATTCE08243, AURAN01733, BABBI04058, BATDJ05240, BLAHO05498, BOMMO12536, BOVIN00805, BRADI25169, BRADI25171, BRADI25779, BRAFL27345, BRANA27431, BRANA42447, BRANA70345, BRAOL31689, BRAOL42320, BRARP18691, BRARP28379, BRUMA13402, CAEBE15957, CAEBR00463, CAE…	STE11
GO:0005786	CC	e	signal recognition particle, endoplasmic reticulum targeting	50/305	1501/8270255	2.821410644418094e-130	5	50	1.923849383162588e-126	AILME12824, ANAPL11366, ANOCA17990, ARATH05823, BOVIN00805, CAEEL00187, CALJA10811, CANLF11823, CHILA05722, CHOHO07519, DASNO16602, DICDI03542, DROME09875, ECHTE02895, FELCA00908, FUKDA19136, GORGO16532, HORSE05569, HUMAN23663, ICTTR06391, JACJA03627, LOXAF19910, MACEU01459, MACMU18846, MELGA13576, MONDO10878, MOUSE19154, MUSPF09694, MYOLU00121, NANGA18215, NOMLE04304, OCHPR01425, ORNAN04271, ORY…	STE11
GO:1990904	CC	e	ribonucleoprotein complex	46/305	14411/8270255	7.172972700476691e-73	2	46	3.912856608110035e-69	ACYPI27517, AEDAE13812, ANODA01615, ANOGA10627, APIME00821, ATTCE08243, BATDE05240, BOMIM14469, BOMMO12536, BRUMA13402, CAEBE15957, CAEBR00463, CAEJA14642, CAERE03618, CAMFO01610, DANPL12606, DAPPU23755, DIACI12991, DROAN09643, DROBP11324, DROER09593, DROGR02271, DROKI12573, DROMO03897, DROPE01690, DROPS04910, DROSE10823, DROSI06371, DROVI07268, DROWI01017, DROYA06649, HARSA04088, HELME01766, LIN…	STE11
GO:0032991	CC	e	protein-containing complex	53/305	134401/8270255	2.3233949058525438e-37	1	53	7.041177339680903e-34	AMBTC12090, ANAPL11366, ANOCA17990, ARALY04173, ARALY30216, ASTMX13621, BRADI25169, BRANA27431, BRAOL42320, BRARP28379, CHEQI18295, CHEQI44646, CHICK14207, CHLRE01679, CHLVA05298, COCAP22358, DANRE39541, ERATE24853, ERATE40418, GADMO09311, GASAC01039, GOSHI65641, HORVV178224, KLEFL08967, LUPAN08189, MAIZE11112, MARPO14426, MELGA13576, MUSAC20144, MUSAC32041, NOTFU17727, ORENI09895, ORYBR23247, OR…	STE11
GO:0005737	CC	e	cytoplasm	109/305	1257577/8270255	1.2005195393280663e-18	3	109	2.338869316798072e-15	ACYPI27517, AEDAE13812, AMBTC12090, ANAPL11366, ANOCA17990, ANODA01615, ANOGA10627, APIME00821, ARALY04173, ARALY30216, ARATH05823, ASTMX13621, ATTCE08243, BATDE05240, BOMIM14469, BOMMO12536, BOVIN00805, BRADI25169, BRANA27431, BRAOL42320, BRARP28379, BRUMA13402, CAEBE15957, CAEBR00463, CAEEL00187, CAEJA14642, CAERE03618, CAMFO01610, CHEQI18295, CHEQI44646, CHICK14207, CHLRE01679, CHLVA05298, COC…	STE11
GO:0005730	CC	e	nucleolus	22/305	64782/8270255	1.0229769453009544e-14	5	22	1.8601130788722354e-11	AILME12824, ANAPL11366, ANOCA17990, BOVIN00805, FELCA00908, HORSE05569, HUMAN23663, ICTTR06391, LOXAF19910, MELGA13576, MONDO10878, MOUSE19154, MUSPF09694, OTOGA12793, PANTR35909, PELSI14930, PIGXX10079, PONAB12488, RABIT15291, RATNO09401, SHEEP17674, TAEGU15694	STE11
GO:0008312	MF	e	7S RNA binding	211/305	3949/8270255	0.0	5	211	0.0	ACYPI27517, AEDAE13812, AILME12824, AMBTC12090, ANAPL11366, ANOCA17990, ANODA01615, ANOGA02167, ANOGA10627, APIME00821, ARATH05823, ASTMX13621, ATTCE08243, AURAN01733, BABBI04058, BATDE05240, BATDJ05240, BLAHO05498, BOMMO12536, BOVIN00805, BRADI25169, BRADI25171, BRADI25779, BRAFL27345, BRANA27431, BRANA42447, BRANA70345, BRAOL31689, BRAOL42320, BRARP18691, BRARP28379, BRUMA13402, CAEBE15957, CAE…	STE11
GO:0003723	MF	e	RNA binding	75/305	305900/8270255	3.15512032144869e-39	4	75	1.0756988345939128e-35	AMBTC23005, ARAAL02445, ARALY03638, ARALY04173, ARALY30216, ARATH04809, ARATH05823, BOMIM14469, BOVIN00805, BRADI25921, BRANA27838, BRANA80422, BRAOL42816, BRARP28896, CAEEL00187, CAEJA14642, CHEQI04945, CHEQI18295, CHEQI33946, CHEQI44646, COCAP22358, CRYMR01539, CRYPI02809, CUCSA14187, DANPL12606, DICDI03542, DROBP11324, DROKI12573, DROME09875, ERATE24853, ERATE40265, ERATE40418, GADMO09311, GOS…	STE11
GO:0043022	MF	e	ribosome binding	22/305	10819/8270255	4.685972718078965e-31	4	22	1.1619082353236706e-27	AILME12824, ANAPL11366, ANOCA17990, BOVIN00805, FELCA00908, HORSE05569, ICTTR06391, LOXAF19910, MELGA13576, MONDO10878, MOUSE19154, MUSPF09694, OTOGA12793, PANTR35909, PELSI14930, PIGXX10079, PLAF701168, PONAB12488, RABIT15291, RATNO09401, SHEEP17674, TAEGU15694	STE11
GO:0003676	MF	e	nucleic acid binding	39/305	292311/8270255	6.648441160871436e-12	3	39	9.066811633138421e-09	AMBTC23005, ARAAL02445, ARATH04809, BRADI25921, BRANA27838, BRANA80422, BRAOL42816, BRARP28896, CHOCR04720, CRYMR01539, CRYPI02809, CUCSA14187, ERATE16940, GOSRA56455, MEDTR25689, MICPC06794, ORYBR18882, ORYGL17938, ORYNI23106, ORYPU19854, ORYRU23586, ORYSI23010, ORYSJ21075, POPTR22426, PRUPE00721, SELML13367, SELML30181, SETIT25601, SOLLC11345, SOLTU14951, SOLTU18707, SORBI10360, SOYBN23221, THE…	STE11
GO:0004013	MF	e	adenosylhomocysteinase activity	6/305	1634/8270255	5.963289369636427e-11	5	6	6.777029898201399e-08	ANODA00416, BRUMA00103, NEMVE14278, ORNAN04627, SPIPN01730, STRMM03644	STE11
GO:0016491	MF	e	oxidoreductase activity	50/305	537580/8270255	1.862739676352438e-09	2	50	1.8145080240183125e-06	AMBTC23005, ARAAL02443, ARAAL02445, ARALY03638, ARATH04809, BRADI25921, BRANA27838, BRANA80422, BRAOL42816, BRARP28896, CHEQI04945, CHEQI33946, CRYMR01539, CRYPI02809, CUCSA14187, ECTSI07140, ERATE26816, ERATE40265, GOSHI25211, GOSHI56824, GOSRA56455, LOTJA21992, MANES11516, MEDTR25689, MICCC09825, MICPC06794, MIXOS00407, MUSAC08543, MUSAM24940, ORYBR18882, ORYGL17938, ORYNI23106, ORYPU19854, ORY…	STE11
GO:0006355	BP	p	regulation of transcription, DNA-templated	0/305	570260/8270255	5.388945047692491e-10	9	0	5.653210622146642e-07		STE11
GO:0055085	BP	p	transmembrane transport	0/305	446605/8270255	7.670200190339392e-08	4	0	6.862647536313991e-05		STE11
GO:0006351	BP	p	transcription, DNA-templated	0/305	449157/8270255	7.79989270855119e-08	9	0	6.862647536313991e-05		STE11
GO:0008152	BP	p	metabolic process	0/305	331391/8270255	6.468017466849182e-06	1	0	0.005188681659067983		STE11
GO:0016310	BP	p	phosphorylation	0/305	319142/8270255	9.63777717840997e-06	5	0	0.007510582072603769		STE11
GO:0006508	BP	p	proteolysis	0/305	282867/8270255	4.806671805331097e-05	5	0	0.035432965808217746		STE11
GO:0016021	CC	p	integral component of membrane	4/305	2961385/8270255	1.1619938506950574e-51	3	4	5.282230379617949e-48	BRAFL21233, BRARP13766, CHOCR04720, MAIZE11112	STE11
GO:0016020	CC	p	membrane	2/305	2177625/8270255	3.386315798743876e-37	1	2	9.236176341073922e-34	CHOCR04720, MAIZE11112	STE11
GO:0005886	CC	p	plasma membrane	0/305	756094/8270255	3.854022852509523e-13	2	0	6.569904581387328e-10		STE11
GO:0005622	CC	p	intracellular	0/305	474149/8270255	3.654571721917821e-08	2	0	3.437187714320985e-05		STE11
GO:0005634	CC	p	nucleus	1/305	507610/8270255	1.3977039860728218e-07	5	1	0.00011913242568792568	PLAF701168	STE11
GO:0005829	CC	p	cytosol	0/305	359830/8270255	3.158183671040763e-06	4	0	0.0026102866553829335		STE11
GO:0046872	MF	p	metal ion binding	2/305	910532/8270255	5.984962105024531e-13	4	2	9.60234361262024e-10	ARATH04809, MONBE07509	STE11
GO:0016787	MF	p	hydrolase activity	0/305	707791/8270255	2.154267071119281e-12	2	0	3.092507071830442e-09		STE11
GO:0003677	MF	p	DNA binding	1/305	749078/8270255	1.7651276130733212e-11	4	1	2.2925645545988017e-08	CAPO302225	STE11
GO:0005524	MF	p	ATP binding	5/305	991579/8270255	2.295383377717024e-11	8	5	2.8457537103287195e-08	CHOCR04720, ERATE16940, SOLTU18707, TRIAD06985, TRIVA30082	STE11
GO:0016740	MF	p	transferase activity	2/305	801501/8270255	4.1012724154181585e-11	2	2	4.863574136110012e-08	BRAFL21233, BRARP13766	STE11
GO:0000166	MF	p	nucleotide binding	0/305	612908/8270255	1.00177429188726e-10	4	0	1.0929357524490007e-07		STE11
GO:0003824	MF	p	catalytic activity	0/305	569321/8270255	8.959973056503533e-10	1	0	9.051232041338291e-07		STE11
GO:0005515	MF	p	protein binding	2/305	422965/8270255	3.754732115846484e-05	2	2	0.028447310683253568	HUMAN23663, PLAF701168	STE11
GO:0016301	MF	p	kinase activity	0/305	271985/8270255	7.104574697438859e-05	4	0	0.0509940197033276		STE11
# GO	NS	enrichment	name	ratio_in_study	ratio_in_pop	p_uncorrected	depth	study_count	p_fdr_bh	study_items	CDC42 RSR1
GO:0033133	BP	e	positive regulation of glucokinase activity	19/64	67/8270255	9.453502115904944e-83	11	19	1.2892213510565368e-78	AILME18245, BOVIN02173, CALJA06815, CHLSB04437, GORGO12176, HORSE06269, HUMAN16769, LOXAF12823, MACMU05964, MOUSE35749, NOMLE10548, OTOGA14066, PANTR27298, PAPAN04648, PONAB09543, RABIT08764, RATNO17078, SARHA07639, SHEEP13633	CDC42 RSR1
GO:0033132	BP	e	negative regulation of glucokinase activity	19/64	84/8270255	1.2929093370463243e-80	11	19	1.1754700722646166e-76	AILME18245, BOVIN02173, CALJA06815, CHLSB04437, GORGO12176, HORSE06269, HUMAN16769, LOXAF12823, MACMU05964, MOUSE35749, NOMLE10548, OTOGA14066, PANTR27298, PAPAN04648, PONAB09543, RABIT08764, RATNO17078, SARHA07639, SHEEP13633	CDC42 RSR1
GO:1901135	BP	e	carbohydrate derivative metabolic process	41/64	36318/8270255	2.8879413578349732e-80	3	41	1.9692150133737224e-76	AILME18245, ASTMX08174, BRAFL17291, CALJA06815, CAPO303145, CHLSB04437, CIOIN09563, CIOSA08958, GASAC20316, GORGO12176, HORSE06269, HUMAN16769, LATCH07468, LEPOC00822, LINUN30417, LOTGI22955, LOXAF12823, MACMU05964, MONBE05106, MOUSE35749, NEMVE05239, NOMLE10548, OCTBM28974, ORENI07818, ORYLA08708, OTOGA14066, PANTR27298, PAPAN04648, PETMA02565, POEFO08819, PONAB09543, RABIT08764, RATNO17078, SAL…	CDC42 RSR1
GO:0001678	BP	e	cellular glucose homeostasis	19/64	1425/8270255	2.36942933995436e-56	7	19	1.2925237049451033e-52	AILME18245, BOVIN02173, CALJA06815, CHLSB04437, GORGO12176, HORSE06269, HUMAN16769, LOXAF12823, MACMU05964, MOUSE35749, NOMLE10548, OTOGA14066, PANTR27298, PAPAN04648, PONAB09543, RABIT08764, RATNO17078, SARHA07639, SHEEP13633	CDC42 RSR1
GO:0034504	BP	e	protein localization to nucleus	19/64	1873/8270255	4.384644781478105e-54	6	19	1.993186440246922e-50	AILME18245, BOVIN02173, CALJA06815, CHLSB04437, GORGO12176, HORSE06269, HUMAN16769, LOXAF12823, MACMU05964, MOUSE35749, NOMLE10548, OTOGA14066, PANTR27298, PAPAN04648, PONAB09543, RABIT08764, RATNO17078, SARHA07639, SHEEP13633	CDC42 RSR1
GO:0016310	BP	e	phosphorylation	43/64	319142/8270255	3.0218086177556413e-45	5	43	1.030247875616064e-41	AILME18245, ASTMX08174, BOVIN02173, CALJA06815, CANLF04993, CAPO303145, CAVPO11890, CHILA16824, CHLSB04437, DIPOR10548, FUKDA07198, GASAC20316, GORGO12176, HORSE06269, HUMAN16769, ICTTR13504, LINUN30417, LOXAF12823, MACMU05964, MICMU05949, MOUSE35749, NOMLE10548, NOTFU11271, OCHPR08855, OCTDE04243, ORENI07818, ORYLA08708, OTOGA14066, PANPA24512, PANTR27298, PAPAN04648, PIGXX11623, POEFO08819, PON…	CDC42 RSR1
GO:1903300	BP	e	negative regulation of hexokinase activity	2/64	3/8270255	1.768486948582467e-10	10	2	5.359497946954088e-07	HUMAN16769, RATNO17078	CDC42 RSR1
GO:0009750	BP	e	response to fructose	2/64	257/8270255	1.936744890343628e-06	7	2	0.004802246989465677	HUMAN16769, RATNO17078	CDC42 RSR1
GO:0005634	CC	e	nucleus	19/64	507610/8270255	5.533218629483141e-09	5	19	1.5091853811915266e-05	AILME18245, BOVIN02173, CALJA06815, CHLSB04437, GORGO12176, HORSE06269, HUMAN16769, LOXAF12823, MACMU05964, MOUSE35749, NOMLE10548, OTOGA14066, PANTR27298, PAPAN04648, PONAB09543, RABIT08764, RATNO17078, SARHA07639, SHEEP13633	CDC42 RSR1
GO:0097367	MF	e	carbohydrate derivative binding	55/64	12908/8270255	1.0417169598904554e-144	2	55	2.841283008101217e-140	AILME18245, ASTMX08174, BOVIN02173, BRAFL17291, CALJA06815, CANLF04993, CAPO303145, CAVPO11890, CHILA16824, CHLSB04437, CIOIN09563, CIOSA08958, DIPOR10548, FUKDA07198, GASAC20316, GORGO12176, HORSE06269, HUMAN16769, ICTTR13504, LATCH07468, LEPOC00822, LINUN30417, LOTGI22955, LOXAF12823, MACMU05964, MICMU05949, MONBE05106, MOUSE35749, NEMVE05239, NOMLE10548, OCHPR08855, OCTBM28974, OCTDE04243, ORE…	CDC42 RSR1
GO:0016301	MF	e	kinase activity	45/64	271985/8270255	8.617878581159624e-52	4	45	3.357894832873268e-48	AILME18245, ASTMX08174, BOVIN02173, CALJA06815, CANLF04993, CAPO303145, CAVPO11890, CHILA16824, CHLSB04437, DICDI00776, DICPU05771, DIPOR10548, FUKDA07198, GASAC20316, GORGO12176, HORSE06269, HUMAN16769, ICTTR13504, LINUN30417, LOXAF12823, MACMU05964, MICMU05949, MOUSE35749, NOMLE10548, NOTFU11271, OCHPR08855, OCTDE04243, ORENI07818, ORYLA08708, OTOGA14066, PANPA24512, PANTR27298, PAPAN04648, PIG…	CDC42 RSR1
GO:0016021	CC	p	integral component of membrane	7/64	2961385/8270255	1.031825983648074e-05	3	7	0.02345254475333435	ASTMX08174, HYAAE04496, PHYIT03259, PHYNI00885, PHYPR10396, PHYRM02757, YARLI01019	CDC42 RSR1
# GO	NS	enrichment	name	ratio_in_study	ratio_in_pop	p_uncorrected	depth	study_count	p_fdr_bh	study_items	RAM1
GO:0006888	BP	e	endoplasmic reticulum to Golgi vesicle-mediated transport	58/291	11328/8270255	4.09892445016784e-105	6	58	2.7949541094581963e-101	AILME16693, ANAPL02505, ASTMX07620, BOVIN12400, CALJA05455, CANLF11530, CAVPO18350, CHILA23634, CHLSB18165, DANRE05241, DAPPU10766, DASNO07114, DIPOR07683, ECHTE10849, FELCA13055, FICAL06826, FUKDA17027, GADMO10509, GASAC09721, GORGO02877, HORSE00094, HUMAN03712, ICTTR03859, LOXAF02141, MACMU22665, MELGA12780, MOUSE46627, MUSPF13864, MYOLU16751, NOMLE01933, NOTFU04303, ORENI15869, ORNAN15562, OTO…	RAM1
GO:0009987	BP	e	cellular process	68/291	59430/8270255	9.756878902149045e-80	1	68	5.322377441122304e-76	AEDAE05413, AILME02741, ANODA10352, ANOGA04094, APIME02092, BOMIM07148, BOMMO12941, BOVIN07590, CALJA16299, CAMFO04672, CANLF15367, CAVPO08833, CHILA16332, CHLSB05108, DANPL16025, DASNO06475, DROGR04748, DROMO11408, DROVI03116, ERIEU10905, FELCA14613, FUKDA19170, GORGO08328, HARSA12110, HELME05348, HORSE03548, HUMAN11781, JACJA24492, LINHU08788, LOXAF07858, LUCCU04845, MACEU10409, MACMU09201, MEL…	RAM1
GO:0048549	BP	e	positive regulation of pinocytosis	20/291	104/8270255	5.527460518611334e-69	8	20	2.512691427418736e-65	AILME02741, ANAPL08624, BOVIN07590, CALJA16299, CHLSB05108, FICAL12284, HORSE03548, HUMAN11781, LOXAF07858, MELGA06897, MOUSE04366, MUSPF10235, MYOLU16246, OTOGA04178, PELSI14012, PONAB05338, RABIT07288, RATNO03820, SHEEP02659, TAEGU03818	RAM1
GO:0019433	BP	e	triglyceride catabolic process	22/291	297/8270255	4.640770826773525e-66	8	22	1.5822128037530988e-62	AILME14831, ANAPL13940, BOVIN12628, CALJA05820, CHLSB17061, FICAL11955, HORSE12383, HUMAN27704, LOXAF12222, MELGA07762, MOUSE47879, MUSPF11030, MYOLU03584, OTOGA06517, PANTR42376, PAPAN16786, PELSI04654, RABIT14369, RATNO08509, SARHA14298, SHEEP13167, TAEGU06811	RAM1
GO:0034058	BP	e	endosomal vesicle fusion	20/291	205/8270255	1.1692275563409642e-62	7	20	3.5434090665777555e-59	AILME02741, ANAPL08624, BOVIN07590, CALJA16299, CHLSB05108, FICAL12284, HORSE03548, HUMAN11781, LOXAF07858, MELGA06897, MOUSE04366, MUSPF10235, MYOLU16246, OTOGA04178, PELSI14012, PONAB05338, RABIT07288, RATNO03820, SHEEP02659, TAEGU03818	RAM1
GO:0090160	BP	e	Golgi to lysosome transport	20/291	235/8270255	2.0343600317918784e-61	8	20	5.548716986712348e-58	AILME02741, ANAPL08624, BOVIN07590, CALJA16299, CHLSB05108, FICAL12284, HORSE03548, HUMAN11781, LOXAF07858, MELGA06897, MOUSE04366, MUSPF10235, MYOLU16246, OTOGA04178, PELSI14012, PONAB05338, RABIT07288, RATNO03820, SHEEP02659, TAEGU03818	RAM1
GO:0016042	BP	e	lipid catabolic process	44/291	23851/8270255	2.6223700120812154e-60	4	44	5.960428506626263e-57	AILME14831, BOVIN12628, CALJA05820, CANLF04688, CAVPO02333, CHILA15573, CHLSB17061, CHOHO10771, DAPPU10772, DASNO01988, DIPOR11385, ECHTE15586, FELCA04216, FUKDA09214, GORGO19475, HORSE12383, HUMAN27704, ICTTR11399, IXOSC14555, JACJA23656, LOXAF12222, MOUSE47879, MUSPF11030, MYOLU03584, NANGA24586, NOMLE10249, OCHPR09413, ORNAN18840, OTOGA06517, PANPA38064, PANTR42376, PAPAN16786, PIGXX06464, PRO…	RAM1
GO:0034389	BP	e	lipid droplet organization	22/291	768/8270255	8.951802625055056e-57	4	22	1.8781570507567436e-53	AILME14831, ANAPL13940, BOVIN12628, CALJA05820, CHLSB17061, FICAL11955, HORSE12383, HUMAN27704, LOXAF12222, MELGA07762, MOUSE47879, MUSPF11030, MYOLU03584, OTOGA06517, PANTR42376, PAPAN16786, PELSI04654, RABIT14369, RATNO08509, SARHA14298, SHEEP13167, TAEGU06811	RAM1
GO:0090141	BP	e	positive regulation of mitochondrial fission	22/291	795/8270255	1.9328367395775313e-56	8	22	3.7655801479983693e-53	AILME14831, ANAPL13940, BOVIN12628, CALJA05820, CHLSB17061, FICAL11955, HORSE12383, HUMAN27704, LOXAF12222, MELGA07762, MOUSE47879, MUSPF11030, MYOLU03584, OTOGA06517, PANTR42376, PAPAN16786, PELSI04654, RABIT14369, RATNO08509, SARHA14298, SHEEP13167, TAEGU06811	RAM1
GO:0008542	BP	e	visual learning	22/291	1022/8270255	5.145847869797662e-54	8	22	9.356866709915415e-51	AILME14831, ANAPL13940, BOVIN12628, CALJA05820, CHLSB17061, FICAL11955, HORSE12383, HUMAN27704, LOXAF12222, MELGA07762, MOUSE47879, MUSPF11030, MYOLU03584, OTOGA06517, PANTR42376, PAPAN16786, PELSI04654, RABIT14369, RATNO08509, SARHA14298, SHEEP13167, TAEGU06811	RAM1
GO:0007626	BP	e	locomotory behavior	22/291	2796/8270255	2.3241667469960475e-44	2	22	3.7289204720186584e-41	AILME14831, ANAPL13940, BOVIN12628, CALJA05820, CHLSB17061, FICAL11955, HORSE12383, HUMAN27704, LOXAF12222, MELGA07762, MOUSE47879, MUSPF11030, MYOLU03584, OTOGA06517, PANTR42376, PAPAN16786, PELSI04654, RABIT14369, RATNO08509, SARHA14298, SHEEP13167, TAEGU06811	RAM1
GO:0016197	BP	e	endosomal transport	20/291	3957/8270255	1.3314377820526405e-36	5	20	1.8157482752742884e-33	AILME02741, ANAPL08624, BOVIN07590, CALJA16299, CHLSB05108, FICAL12284, HORSE03548, HUMAN11781, LOXAF07858, MELGA06897, MOUSE04366, MUSPF10235, MYOLU16246, OTOGA04178, PELSI14012, PONAB05338, RABIT07288, RATNO03820, SHEEP02659, TAEGU03818	RAM1
GO:0042147	BP	e	retrograde transport, endosome to Golgi	20/291	4153/8270255	3.48793874774756e-36	6	20	4.530168064038795e-33	AILME02741, ANAPL08624, BOVIN07590, CALJA16299, CHLSB05108, FICAL12284, HORSE03548, HUMAN11781, LOXAF07858, MELGA06897, MOUSE04366, MUSPF10235, MYOLU16246, OTOGA04178, PELSI14012, PONAB05338, RABIT07288, RATNO03820, SHEEP02659, TAEGU03818	RAM1
GO:0006629	BP	e	lipid metabolic process	11/291	75972/8270255	9.86475037239071e-05	3	11	0.05849153617542535	ASTMX09963, DANRE00632, HUMAN27704, MOUSE47879, NOTFU27623, ORENI14274, ORYLA17637, POEFO09406, TAKRU15938, TETNG03073, XIPMA11934	RAM1
GO:0043231	CC	e	intracellular membrane-bounded organelle	95/291	48223/8270255	5.465238493110609e-135	4	95	4.968812663319728e-131	AILME02741, AILME14831, AILME16693, ANAPL02505, ANAPL08624, ASTMX09963, BOVIN07590, BOVIN12400, BOVIN12628, CALJA05820, CALJA16299, CANLF04688, CAVPO02333, CHILA15573, CHLSB05108, CHLSB17061, CHLSB18165, CHOHO10771, DANRE00632, DAPPU10772, DASNO01988, DIPOR11385, ECHTE15586, FELCA04216, FICAL06826, FICAL12284, FUKDA09214, FUKDA17027, GORGO19475, HORSE00094, HORSE03548, HORSE12383, HUMAN03712, HUM…	RAM1
GO:0044354	CC	e	macropinosome	20/291	126/8270255	3.6785033049430226e-67	8	20	1.4333025377474422e-63	AILME02741, ANAPL08624, BOVIN07590, CALJA16299, CHLSB05108, FICAL12284, HORSE03548, HUMAN11781, LOXAF07858, MELGA06897, MOUSE04366, MUSPF10235, MYOLU16246, OTOGA04178, PELSI14012, PONAB05338, RABIT07288, RATNO03820, SHEEP02659, TAEGU03818	RAM1
GO:0043229	CC	e	intracellular organelle	44/291	40130/8270255	1.448421258793429e-50	3	44	2.4691056145994235e-47	AILME14831, BOVIN12628, CALJA05820, CANLF04688, CAVPO02333, CHILA15573, CHLSB17061, CHOHO10771, DAPPU10772, DASNO01988, DIPOR11385, ECHTE15586, FELCA04216, FUKDA09214, GORGO19475, HORSE12383, HUMAN27704, ICTTR11399, IXOSC14555, JACJA23656, LOXAF12222, MOUSE47879, MUSPF11030, MYOLU03584, NANGA24586, NOMLE10249, OCHPR09413, ORNAN18840, OTOGA06517, PANPA38064, PANTR42376, PAPAN16786, PIGXX06464, PRO…	RAM1
GO:0030904	CC	e	retromer complex	19/291	1607/8270255	7.613643008423901e-42	3	19	1.1536784058597882e-38	AILME02741, ANAPL08624, BOVIN07590, CALJA16299, CHLSB05108, FICAL12284, HORSE03548, LOXAF07858, MELGA06897, MOUSE04366, MUSPF10235, MYOLU16246, OTOGA04178, PELSI14012, PONAB05338, RABIT07288, RATNO03820, SHEEP02659, TAEGU03818	RAM1
GO:0010008	CC	e	endosome membrane	20/291	10783/8270255	5.655567245992289e-28	6	20	6.427316526434987e-25	AILME02741, ANAPL08624, BOVIN07590, CALJA16299, CHLSB05108, FICAL12284, HORSE03548, HUMAN11781, LOXAF07858, MELGA06897, MOUSE04366, MUSPF10235, MYOLU16246, OTOGA04178, PELSI14012, PONAB05338, RABIT07288, RATNO03820, SHEEP02659, TAEGU03818	RAM1
GO:0005769	CC	e	early endosome	20/291	11367/8270255	1.5961577880961855e-27	7	20	1.7414081468129383e-24	AILME02741, ANAPL08624, BOVIN07590, CALJA16299, CHLSB05108, FICAL12284, HORSE03548, HUMAN11781, LOXAF07858, MELGA06897, MOUSE04366, MUSPF10235, MYOLU16246, OTOGA04178, PELSI14012, PONAB05338, RABIT07288, RATNO03820, SHEEP02659, TAEGU03818	RAM1
GO:0005815	CC	e	microtubule organizing center	22/291	16745/8270255	2.0385428207049592e-27	5	22	2.138509824412606e-24	AILME14831, ANAPL13940, BOVIN12628, CALJA05820, CHLSB17061, FICAL11955, HORSE12383, HUMAN27704, LOXAF12222, MELGA07762, MOUSE47879, MUSPF11030, MYOLU03584, OTOGA06517, PANTR42376, PAPAN16786, PELSI04654, RABIT14369, RATNO08509, SARHA14298, SHEEP13167, TAEGU06811	RAM1
GO:0005768	CC	e	endosome	21/291	17901/8270255	3.2189224145793804e-25	6	21	3.251707735468615e-22	AILME02741, ANAPL08624, BOVIN07590, CALJA16299, CHLSB05108, DROGR04748, FICAL12284, HORSE03548, HUMAN11781, LOXAF07858, MELGA06897, MOUSE04366, MUSPF10235, MYOLU16246, OTOGA04178, PELSI14012, PONAB05338, RABIT07288, RATNO03820, SHEEP02659, TAEGU03818	RAM1
GO:0005794	CC	e	Golgi apparatus	24/291	61142/8270255	8.76458272431679e-18	5	24	8.537642635919302e-15	AILME16693, ANAPL02505, BOVIN12400, CHLSB18165, FICAL06826, FUKDA17027, HORSE00094, HUMAN03712, HUMAN27704, ICTTR03859, LOXAF02141, MACMU22665, MELGA12780, MOUSE46627, MOUSE47879, MUSPF13864, NOMLE01933, OTOGA14115, PELSI14213, PONAB00647, RABIT07075, RATNO02030, SARHA05275, SHEEP11662	RAM1
GO:0005829	CC	e	cytosol	42/291	359830/8270255	1.3355675822377705e-11	4	42	1.1383626814229748e-08	AILME02741, AILME14831, ANAPL08624, ANAPL13940, BOVIN07590, BOVIN12628, CALJA05820, CALJA16299, CHLSB05108, CHLSB17061, FICAL11955, FICAL12284, HORSE03548, HORSE12383, HUMAN11781, HUMAN27704, LOXAF07858, LOXAF12222, MELGA06897, MELGA07762, MOUSE04366, MOUSE47879, MUSPF10235, MUSPF11030, MYOLU03584, MYOLU16246, OTOGA04178, OTOGA06517, PANTR42376, PAPAN16786, PELSI04654, PELSI14012, PONAB05338, RAB…	RAM1
GO:0005737	CC	e	cytoplasm	72/291	1257577/8270255	2.6439532298623733e-05	3	72	0.017169958177261007	AILME14831, ANAPL13940, ANOCA14219, ASTMX09963, BOVIN12628, CALJA05455, CALJA05820, CANLF04688, CAVPO02333, CHICK07199, CHILA15573, CHLSB17061, CHOHO10771, DANRE00632, DAPPU10772, DASNO01988, DIPOR11385, DROGR04748, ECHTE15586, FELCA04216, FICAL11955, FUKDA09214, GASAC09721, GORGO19475, HORSE12383, HUMAN03712, HUMAN11781, HUMAN27704, ICTTR11399, IXOSC14555, JACJA23656, LOXAF12222, MELGA07762, MOU…	RAM1
GO:0046872	MF	e	metal ion binding	249/291	910532/8270255	1.8040237419238976e-190	4	249	4.920474756097431e-186	ACYPI10122, AEDAE05413, AILME02741, AILME14831, AILME16693, ANAPL02505, ANAPL08624, ANAPL13940, ANODA10352, ANOGA04094, APIME02092, ASTMX07620, ASTMX09963, ASTMX13299, ATTCE10181, BOMIM07148, BOMMO12941, BOVIN07590, BOVIN12400, BOVIN12628, BRAFL10933, BRUMA13627, CAEBE00256, CAEEL02634, CAERE25373, CALJA05455, CALJA05820, CALJA16299, CAMFO04672, CANLF04688, CANLF11530, CANLF15367, CAPTE29530, CAV…	RAM1
GO:0035091	MF	e	phosphatidylinositol binding	87/291	10299/8270255	6.618331251434061e-178	5	87	9.025749244143201e-174	AEDAE05413, AILME02741, ANODA10352, ANOGA04094, APIME02092, ASTMX13299, BOMIM07148, BOMMO12941, BOVIN07590, BRUMA13627, CAEBE00256, CAEEL02634, CAEJA01751, CAERE25373, CALJA16299, CAMFO04672, CANLF15367, CAVPO08833, CHILA16332, CHLSB05108, DANPL16025, DANRE34174, DASNO06475, DROGR04748, DROMO11408, DROVI03116, ERIEU10905, FELCA14613, FUKDA19170, GADMO19610, GASAC18505, GORGO08328, HARSA12110, HEL…	RAM1
GO:1901981	MF	e	phosphatidylinositol phosphate binding	20/291	264/8270255	2.288076316862185e-60	6	20	5.673389231128736e-57	AILME02741, ANAPL08624, BOVIN07590, CALJA16299, CHLSB05108, FICAL12284, HORSE03548, HUMAN11781, LOXAF07858, MELGA06897, MOUSE04366, MUSPF10235, MYOLU16246, OTOGA04178, PELSI14012, PONAB05338, RABIT07288, RATNO03820, SHEEP02659, TAEGU03818	RAM1
GO:0004806	MF	e	triglyceride lipase activity	22/291	4340/8270255	3.623896831125649e-40	5	22	5.202199266786951e-37	AILME14831, ANAPL13940, BOVIN12628, CALJA05820, CHLSB17061, FICAL11955, HORSE12383, HUMAN27704, LOXAF12222, MELGA07762, MOUSE47879, MUSPF11030, MYOLU03584, OTOGA06517, PANTR42376, PAPAN16786, PELSI04654, RABIT14369, RATNO08509, SARHA14298, SHEEP13167, TAEGU06811	RAM1
GO:0017137	MF	e	Rab GTPase binding	20/291	4839/8270255	7.310852749176331e-35	7	20	9.063795851535655e-32	AILME02741, ANAPL08624, BOVIN07590, CALJA16299, CHLSB05108, FICAL12284, HORSE03548, HUMAN11781, LOXAF07858, MELGA06897, MOUSE04366, MUSPF10235, MYOLU16246, OTOGA04178, PELSI14012, PONAB05338, RABIT07288, RATNO03820, SHEEP02659, TAEGU03818	RAM1
GO:0003824	MF	e	catalytic activity	51/291	569321/8270255	8.284726564089998e-10	1	51	6.646056383398666e-07	AILME02741, BOVIN07590, BRUMA13627, CAEBE00256, CAEEL02634, CAEJA01751, CAERE25373, CALJA16299, CANLF15367, CAVPO08833, CHILA16332, CHLSB05108, DASNO06475, ERIEU10905, FELCA14613, FUKDA19170, GORGO08328, HORSE03548, HUMAN11781, JACJA24492, LOXAF07858, MACEU10409, MACMU09201, MICMU13772, MONDO15705, MOUSE04366, MUSPF10235, MYOLU16246, NANGA18786, NOMLE15187, OCHPR08817, OCTDE16924, ONCVO10303, OTO…	RAM1
GO:0016787	MF	e	hydrolase activity	54/291	707791/8270255	7.684340306255391e-08	2	54	5.821955051475439e-05	AILME14831, ASTMX09963, BOVIN12628, CALJA05820, CANLF04688, CAVPO02333, CHILA15573, CHLSB17061, CHOHO10771, DANRE00632, DAPPU10772, DASNO01988, DIPOR11385, ECHTE15586, FELCA04216, FUKDA09214, GORGO19475, HORSE12383, HUMAN27704, ICTTR11399, IXOSC14555, JACJA23656, LOXAF12222, MOUSE47879, MUSPF11030, MYOLU03584, NANGA24586, NOMLE10249, NOTFU27623, OCHPR09413, ORENI14274, ORNAN18840, ORYLA17637, OTO…	RAM1
GO:0055114	BP	p	oxidation-reduction process	0/291	802703/8270255	2.169389333167504e-13	2	0	1.9723364687381222e-10		RAM1
GO:0006351	BP	p	transcription, DNA-templated	0/291	449157/8270255	1.700874812181611e-07	9	0	0.00012538205541149579		RAM1
GO:0006355	BP	p	regulation of transcription, DNA-templated	3/291	570260/8270255	3.966198370312099e-06	9	3	0.002704451513756562	DICPU05920, NEMVE17198, POSPM02722	RAM1
GO:0016310	BP	p	phosphorylation	0/291	319142/8270255	2.1585731040976835e-05	5	0	0.014359775954698614		RAM1
GO:0006508	BP	p	proteolysis	0/291	282867/8270255	6.928634766470505e-05	5	0	0.04294966210351887		RAM1
GO:0016021	CC	p	integral component of membrane	19/291	2961385/8270255	6.346899523474704e-32	3	19	7.526594978381415e-29	AEGTA20682, BODSA17079, BRAFL10933, BRANA69122, ECHTE01215, GOSRA31295, JACJA24699, LOTGI06619, LOXAF12222, MONBE06014, OCHPR03794, PARTE06176, SAPPC11946, SORAR01195, STRPU24849, TETNG17968, TETTS00167, TETTS06504, USTHO02192	RAM1
GO:0005886	CC	p	plasma membrane	0/291	756094/8270255	1.250390884660705e-12	2	0	1.1001423025522815e-09		RAM1
GO:0005524	MF	p	ATP binding	1/291	991579/8270255	6.0153507324886275e-15	8	1	5.6575410768492176e-12	DROGR04748	RAM1
GO:0000166	MF	p	nucleotide binding	0/291	612908/8270255	3.3297898894083655e-10	4	0	2.752121794957975e-07		RAM1
GO:0016491	MF	p	oxidoreductase activity	0/291	537580/8270255	6.349142610414682e-09	2	0	4.94779613425887e-06		RAM1
GO:0003677	MF	p	DNA binding	5/291	749078/8270255	3.487286503923247e-07	4	5	0.0002503045773539646	DICPU05920, LUCCU02373, NEMVE17198, OCTBM16507, POSPM02722	RAM1
GO:0016740	MF	p	transferase activity	6/291	801501/8270255	4.4098805346737633e-07	2	6	0.0003084089527775048	ASPOR05691, ASTMX13299, BRAFL25708, CONPW02654, FOMPI04024, GLOTR09719	RAM1
GO:0003676	MF	p	nucleic acid binding	0/291	292311/8270255	4.649501491371265e-05	3	0	0.029491896087709593		RAM1
GO:0005515	MF	p	protein binding	2/291	422965/8270255	7.841463361858623e-05	2	2	0.047527980709931986	HUMAN03712, HUMAN11781	RAM1
GO:0016301	MF	p	kinase activity	0/291	271985/8270255	0.00010292645557193514	4	0	0.05973019310052194		RAM1
# GO	NS	enrichment	name	ratio_in_study	ratio_in_pop	p_uncorrected	depth	study_count	p_fdr_bh	study_items	RAD50
GO:0006396	BP	e	RNA processing	229/1037	37977/8270255	8.894192072386614e-302	7	229	4.851781775486898e-298	AEDAE06849, AILME15242, ANAPL04570, ANODA09759, ANOGA00324, ASPAC00959, ASPCL07197, ASPFN11253, ASPFU04124, ASPGL05211, ASPOR03219, ASPTN08138, ASTMX03160, ASTMX17855, AURST03089, BABBI01181, BABBO00836, BATDE03826, BATDJ03826, BLAHO00046, BLUGR01347, BOMMO03590, BOTFB06847, BOVIN00578, BRAFL22223, BRUMA10920, CAEBE04854, CAEBR08780, CAEEL08085, CAEJA03556, CAERE01184, CALJA08545, CAMFO00625, CAN…	RAD50
GO:0090140	BP	e	regulation of mitochondrial fission	92/1037	235/8270255	1.870050182094589e-294	7	92	8.500936452771652e-291	ACYPI22792, AEDAE07784, AILME16006, ANAPL03874, ANOCA16179, ANODA01216, ANOGA12024, APIME01395, BOMIM04279, BOVIN12163, CALJA05186, CAMFO05786, CANLF11306, CAVPO01777, CHICK12049, CHILA07852, CHLSB17952, CHOHO07013, CULQU01327, DANPL04289, DANRE01463, DAPPU09180, DASNO02992, DENPD09984, DIACI12641, DIPOR02436, DROAN13381, DROBM13922, DROBP01500, DROER02034, DROEU08036, DROME12945, DROPE12703, DRO…	RAD50
GO:0051865	BP	e	protein autoubiquitination	102/1037	2368/8270255	8.449129274987628e-220	10	102	2.560555566392084e-216	ACYPI22792, AEDAE07784, AILME16006, ANAPL03874, ANOCA16179, ANODA01216, ANOGA12024, APIME01395, ASTMX12094, BOMIM04279, BOVIN12163, CALJA05186, CAMFO05786, CANLF11306, CAVPO01777, CHICK12049, CHILA07852, CHLSB17952, CHOHO07013, CULQU01327, DANPL04289, DANRE01463, DANRE05784, DAPPU09180, DASNO02992, DENPD09984, DIACI12641, DIPOR02436, DROAN13381, DROBM13922, DROBP01500, DROER02034, DROEU08036, DRO…	RAD50
GO:0015031	BP	e	protein transport	230/1037	103545/8270255	5.587261388751028e-206	7	230	1.5239255437818427e-202	ACYPI19630, AEDAE06458, AGABI09821, AILME08937, AILME10639, ANODA02886, ANOGA11931, APIME02976, ASHGO01771, ASPAC09897, ASPCL02385, ASPFN03255, ASPFU06134, ASPGL01433, ASPOR06665, ASPTN02229, ATTCE06694, AURPU00976, AURST05218, BATDE06670, BATDJ06670, BLUGR01221, BOMMO06487, BOTFB04103, BOVIN00817, BOVIN09667, BRUMA13990, CAEBE17537, CAEBE24814, CAEBR02052, CAEEL01170, CAEJA11170, CAERE27253, CAL…	RAD50
GO:0016192	BP	e	vesicle-mediated transport	171/1037	37067/8270255	5.158634528136915e-204	4	171	1.2791068795903122e-200	AEDAE06458, AGABI09821, AILME10639, ANODA02886, ANOGA11931, APIME02976, ASPAC09897, ASPFN03255, ASPGL01433, ASPOR06665, ASPTN02229, ASTMX13643, ATTCE06694, AURPU00976, AURST05218, BATDE06670, BATDJ06670, BLUGR01221, BOMMO06487, BOTFB04103, BOVIN00817, BRUMA13990, CAEBE24814, CAEBR02052, CAEEL01170, CAEJA11170, CAERE27253, CALJA10798, CAMFO06340, CANAL01882, CANAW02428, CAVPO12267, CHILA02400, CHL…	RAD50
GO:0000209	BP	e	protein polyubiquitination	103/1037	5680/8270255	7.444296342729237e-183	10	103	1.6920265228994995e-179	ACYPI22792, AEDAE07784, AILME16006, ANAPL03874, ANOCA16179, ANODA01216, ANOGA12024, APIME01395, ASTMX12094, BOMIM04279, BOVIN12163, CALJA05186, CAMFO05786, CANLF11306, CAVPO01777, CHICK12049, CHILA07852, CHLSB17952, CHOHO07013, CULQU01327, DANPL04289, DANRE05784, DAPPU09180, DASNO02992, DENPD09984, DIACI12641, DIPOR02436, DROAN13381, DROBM13922, DROBP01500, DROER02034, DROEU08036, DROME12945, DRO…	RAD50
GO:0090344	BP	e	negative regulation of cell aging	54/1037	178/8270255	8.78218564540896e-166	5	54	1.8425701036809951e-162	AILME16006, ANAPL03874, ANOCA16179, BOVIN12163, CALJA05186, CANLF11306, CAVPO01777, CHICK12049, CHILA07852, CHLSB17952, CHOHO07013, DANRE01463, DASNO02992, DIPOR02436, ECHTE09731, ERIEU03491, FELCA12838, FICAL01299, FUKDA11432, GORGO02647, HORSE00318, HUMAN03429, ICTTR16180, JACJA04425, LOXAF15604, MACEU06694, MACMU22394, MELGA12625, MICMU11382, MOUSE20956, MUSPF14809, MYOLU05827, NANGA09854, NOM…	RAD50
GO:0008284	BP	e	positive regulation of cell population proliferation	115/1037	15101/8270255	4.555493658631639e-161	5	115	8.28340596927853e-158	ACYPI12171, AEDAE11105, AILME08726, AMBTC08143, ANOCA12205, ANODA10370, ANOGA05677, APIME01864, ARAAL01314, ARALY01624, ARATH02415, ASTMX07242, ATTCE14443, BOMIM14663, BOVIN06488, BRADI11521, BRANA20361, BRAOL26993, BRARP21524, CALJA11476, CAMFO05265, CANLF16007, CAVPO11008, CHEQI34350, CHILA18738, CHLSB14818, CHOHO10549, COCAP02565, CUCSA11495, CULQU04266, DANRE12537, DAPPU15089, DASNO13170, DIA…	RAD50
GO:0034553	BP	e	mitochondrial respiratory chain complex II assembly	48/1037	128/8270255	7.416477729045195e-153	7	48	1.2642776878731733e-149	AILME11090, BOVIN06609, CALJA12746, CANGA00124, CANLF01169, CAVPO06504, CHILA16459, CHLSB15657, DAPPU13958, DASNO18060, DIPOR01073, ERIEU00399, FELCA16302, GORGO09928, HORSE01739, HUMAN15343, ICTTR15857, JACJA11409, KAZNA02809, KLULA01335, LACTC04465, LODEL04338, LOXAF01629, MACMU11996, MONDO08534, MOUSE43464, MUSPF08018, MYOLU11448, NOMLE16953, OCHPR11340, OCTDE14877, OTOGA06691, PANPA20282, PAN…	RAD50
GO:0031365	BP	e	N-terminal protein amino acid modification	35/1037	135/8270255	4.242353850727255e-105	7	35	5.785510063929294e-102	AILME08726, ANOCA12205, BOVIN06488, CALJA11476, CANLF16007, CAVPO11008, CHILA18738, CHLSB14818, CHOHO10549, DANRE12537, DASNO13170, DIPOR11499, FELCA16580, FICAL11866, FUKDA03385, HUMAN11319, ICTTR11881, LOXAF07414, MACMU14734, MOUSE49468, MYOLU06625, NANGA17840, NOMLE06204, OCHPR11863, OCTDE03513, PANPA15530, PANTR12712, PAPAN11620, PIGXX14109, PONAB05089, RATNO10159, SHEEP05169, TAEGU16345, TUR…	RAD50
GO:0018206	BP	e	peptidyl-methionine modification	35/1037	147/8270255	1.2854747754789143e-103	8	35	1.6695868810089234e-100	AILME08726, ANOCA12205, BOVIN06488, CALJA11476, CANLF16007, CAVPO11008, CHILA18738, CHLSB14818, CHOHO10549, DANRE12537, DASNO13170, DIPOR11499, FELCA16580, FICAL11866, FUKDA03385, HUMAN11319, ICTTR11881, LOXAF07414, MACMU14734, MOUSE49468, MYOLU06625, NANGA17840, NOMLE06204, OCHPR11863, OCTDE03513, PANPA15530, PANTR12712, PAPAN11620, PIGXX14109, PONAB05089, RATNO10159, SHEEP05169, TAEGU16345, TUR…	RAD50
GO:0070585	BP	e	protein localization to mitochondrion	29/1037	117/8270255	1.1412578439215554e-86	6	29	1.3533829431721924e-83	AILME16006, ANAPL03874, ANOCA16179, BOVIN12163, CALJA05186, CAVPO01777, CHICK12049, CHLSB17952, FICAL01299, GORGO02647, HORSE00318, HUMAN03429, ICTTR16180, LOXAF15604, MACMU22394, MELGA12625, MOUSE20956, MUSPF14809, MYOLU05827, NOMLE01719, OTOGA17237, PANTR01148, PAPAN17663, PELSI09498, PONAB00428, RABIT06837, RATNO02744, SARHA07407, SHEEP11443	RAD50
GO:0006464	BP	e	cellular protein modification process	88/1037	31346/8270255	6.260181314640931e-86	6	88	7.114435223201308e-83	ACYPI12171, AEDAE11105, AILME08726, AMBTC08143, ANODA10370, ANOGA05677, APIME01864, ARAAL01314, ARALY01624, ARATH02415, ATTCE14443, BATDE01728, BATDJ01728, BOMIM14663, BRADI11521, BRANA20361, BRAOL26993, BRARP21524, CAMFO05265, CHEQI34350, COCAP02565, CUCSA11495, CULQU04266, DAPPU15089, DIACI01583, DROAN12083, DROAN12084, DROER03866, DROER03867, DROGR07598, DROGR07599, DROME14175, DROME14177, DRO…	RAD50
GO:0006412	BP	e	translation	172/1037	243948/8270255	2.9004805772537457e-74	7	172	3.0427156824844584e-71	ACYPI12171, AEDAE11105, AEGTA33016, AILME08726, AMBTC08143, ANOCA12205, ANODA10370, ANOGA05677, APIME01864, ARAAL01314, ARALY01624, ARATH02415, ASTMX07242, ATTCE14443, AURAN06707, BATDE01728, BATDJ01728, BOMIM01643, BOMIM14663, BOMMO02536, BOVIN06488, BRADI11521, BRAFL27864, BRANA20361, BRANA35598, BRANA66192, BRANA83373, BRAOL26993, BRAOL46567, BRARP21524, BRARP35938, CALJA11476, CAMFO05265, CAN…	RAD50
GO:0043686	BP	e	co-translational protein modification	23/1037	106/8270255	1.583854311400898e-67	7	23	1.439987544781983e-64	AEGTA33016, AMBTC08143, ARATH02415, BRADI11521, CUCSA11495, GOSRA06096, LUPAN08681, ORYBR01870, ORYGL01508, ORYNI02250, ORYPU01958, ORYRU02220, OSTLU01714, POPTR38278, SETIT17815, SOLLC26750, SOLTU33379, THECC20143, TRIUA14861, VITVI03753, WHEAT05357, WHEAT15049, WHEAT25146	RAD50
GO:0090141	BP	e	positive regulation of mitochondrial fission	29/1037	795/8270255	3.787620409574763e-61	8	29	3.3324950539081176e-58	AILME16006, ANAPL03874, ANOCA16179, BOVIN12163, CALJA05186, CAVPO01777, CHICK12049, CHLSB17952, FICAL01299, GORGO02647, HORSE00318, HUMAN03429, ICTTR16180, LOXAF15604, MACMU22394, MELGA12625, MOUSE20956, MUSPF14809, MYOLU05827, NOMLE01719, OTOGA17237, PANTR01148, PAPAN17663, PELSI09498, PONAB00428, RABIT06837, RATNO02744, SARHA07407, SHEEP11443	RAD50
GO:0050793	BP	e	regulation of developmental process	38/1037	4016/8270255	2.409325749816798e-57	3	38	1.991344237159187e-54	ACYPI22792, AEDAE07784, ANODA01216, ANOGA12024, APIME01395, BOMIM04279, CAMFO05786, CULQU01327, DANPL04289, DAPPU09180, DENPD09984, DIACI12641, DROAN13381, DROBM13922, DROBP01500, DROER02034, DROEU08036, DROME12945, DROPE12703, DROPS15254, DRORH09901, DROSE06857, DROSI08414, DROTK12391, DROWI06508, DROYA08456, HARSA11899, HELME02555, LEPSM08803, LINHU02156, MEGSC00436, NASVI15497, PEDHC01171, RHO…	RAD50
GO:0008104	BP	e	protein localization	31/1037	13149/8270255	8.576461213176311e-29	3	31	4.773938358967018e-26	ANAPL10448, ANOCA18001, ASTMX13643, CHICK02390, CHICK14433, DANRE38353, DANRE39520, FICAL12544, FICAL13856, GADMO13861, GADMO17557, GASAC14252, GASAC17610, MELGA03312, MELGA13772, NOTFU11671, NOTFU27884, ORENI00783, ORENI18942, ORYLA12597, ORYLA17486, PELSI14944, POEFO04119, POEFO15846, TAEGU16478, TAKRU09167, TAKRU20397, TETNG03209, TETNG11015, XIPMA18935, XIPMA19933	RAD50
GO:0048042	BP	e	regulation of post-mating oviposition	10/1037	69/8270255	3.1068822208548444e-28	5	10	1.6948042514763176e-25	DROAN01706, DROER04575, DROGR06314, DROME20305, DROMO02217, DROPE05860, DROPS07215, DROSE01482, DROVI04994, DROYA13841	RAD50
GO:0090342	BP	e	regulation of cell aging	10/1037	124/8270255	1.4817289941384002e-25	4	10	7.48410339168979e-23	ASTMX12094, DANRE05784, GADMO10376, GASAC09685, NOTFU04752, ORYLA04649, POEFO14347, TAKRU01219, TETNG17906, XIPMA19832	RAD50
GO:0061355	BP	e	Wnt protein secretion	10/1037	177/8270255	5.794758731933421e-24	9	10	2.7250352485083457e-21	DROAN01706, DROER04575, DROGR06314, DROME20305, DROMO02217, DROPE05860, DROPS07215, DROSE01482, DROVI04994, DROYA13841	RAD50
GO:0046416	BP	e	D-amino acid metabolic process	17/1037	3441/8270255	9.89452608087356e-22	8	17	4.497886647597106e-19	ASPFN02818, ASPOR07068, AURST20016, CRYPA06190, DICSQ10534, FOMPI06705, NEMVE22523, NEMVE24177, PESFW08522, PHAND04612, PHANO13378, PHLGI05950, PHLGI06563, SCHCO06592, STEHR02160, TRAVS10338, TRAVS10346	RAD50
GO:0010467	BP	e	gene expression	22/1037	11388/8270255	4.649880631637223e-19	4	22	2.0253268628628402e-16	ACYPI07777, ACYPI18428, ANOCA04064, APIME00961, ATTCE08357, BOMIM07373, CHICK13469, DANPL11360, DROBM04181, DROBP09782, DROEL09507, DROEU03927, DROFC07739, DROKI00261, DRORH13447, DROTK09435, DROVI03045, HELME02800, LEPSM02563, LINHU13066, OOCBI14800, TRICA00023	RAD50
GO:0016070	BP	e	RNA metabolic process	20/1037	9971/8270255	9.114669478049292e-18	6	20	3.655920735496977e-15	ACYPI07777, ACYPI18428, APIME00961, ATTCE08357, BOMIM07373, DANPL11360, DROBM04181, DROBP09782, DROEL09507, DROEU03927, DROFC07739, DROKI00261, DRORH13447, DROTK09435, DROVI03045, HELME02800, LEPSM02563, LINHU13066, OOCBI14800, TRICA00023	RAD50
GO:0010821	BP	e	regulation of mitochondrion organization	10/1037	1280/8270255	2.503178294381338e-15	6	10	9.616082813979013e-13	ASTMX12094, DANRE05784, GADMO10376, GASAC09685, NOTFU04752, ORYLA04649, POEFO14347, TAKRU01219, TETNG17906, XIPMA19832	RAD50
GO:0005793	CC	e	endoplasmic reticulum-Golgi intermediate compartment	198/1037	3801/8270255	0.0	5	198	0.0	ACYPI19630, AEDAE06458, AGABI09821, AILME08937, AILME10639, ANAPL10448, ANODA02886, ANOGA11931, APIME02976, ASHGO01771, ASPAC09897, ASPCL02385, ASPFN03255, ASPFU06134, ASPGL01433, ASPOR06665, ASPTN02229, ATTCE06694, AURPU00976, AURST05218, BATDE06670, BATDJ06670, BLUGR01221, BOMMO06487, BOTFB04103, BOVIN00817, BOVIN09667, CALJA10798, CAMFO06340, CANAL01882, CANAW02428, CANGA00519, CANTE02118, CAV…	RAD50
GO:0005789	CC	e	endoplasmic reticulum membrane	361/1037	68090/8270255	0.0	5	361	0.0	ACYPI19630, ACYPI22792, AEDAE06458, AEDAE07784, AGABI09821, AILME08937, AILME10639, AILME16006, ANAPL03874, ANOCA16179, ANODA01216, ANODA02886, ANOGA11931, ANOGA12024, APIME01395, APIME02976, ASHGO01771, ASHGO02739, ASPAC09897, ASPCL02385, ASPFN03255, ASPFU06134, ASPGL01433, ASPOR06665, ASPTN02229, ASTMX12094, ASTMX13643, ATTCE06694, AURPU00976, AURST05218, BATDE06670, BATDJ06670, BLUGR01221, BOM…	RAD50
GO:0030134	CC	e	COPII-coated ER to Golgi transport vesicle	147/1037	1638/8270255	0.0	7	147	0.0	AEDAE06458, AGABI09821, AILME10639, ANODA02886, ANOGA11931, APIME02976, ASPAC09897, ASPFN03255, ASPGL01433, ASPOR06665, ASPTN02229, ATTCE06694, AURPU00976, AURST05218, BATDE06670, BATDJ06670, BLUGR01221, BOMMO06487, BOTFB04103, BOVIN00817, CALJA10798, CAMFO06340, CANAL01882, CANAW02428, CANGA00519, CAVPO12267, CHILA02400, CHLSB10867, COCLU03961, COLGR07096, COLSU07070, CONPW09702, COPCI00069, CRY…	RAD50
GO:0030659	CC	e	cytoplasmic vesicle membrane	157/1037	10662/8270255	2.1717677304757692e-265	5	157	8.462137835532372e-262	AEDAE06458, AGABI09821, AILME10639, ANODA02886, ANOGA11931, APIME02976, ASPAC09897, ASPFN03255, ASPGL01433, ASPOR06665, ASPTN02229, ATTCE06694, AURPU00976, AURST05218, BATDE06670, BATDJ06670, BLUGR01221, BOMMO06487, BOTFB04103, BOVIN00817, BRUMA13990, CAEBE17537, CAEBE24814, CAEBR02052, CAEEL01170, CAEJA11170, CAERE27253, CALJA10798, CAMFO06340, CANAL01882, CANAW02428, CAVPO12267, CHILA02400, CHL…	RAD50
GO:0005794	CC	e	Golgi apparatus	235/1037	61142/8270255	7.940470884940212e-265	5	235	2.7072042923343037e-261	AEDAE06458, AGABI09821, AILME08937, AILME10639, ANAPL10448, ANOCA18001, ANODA02886, ANOGA11931, APIME02976, ASHGO01771, ASPAC09897, ASPCL02385, ASPFN03255, ASPFU06134, ASPGL01433, ASPOR06665, ASPTN02229, ASTMX13643, ATTCE06694, AURPU00976, AURST05218, BATDE06670, BATDJ06670, BLUGR01221, BOMMO06487, BOTFB04103, BOVIN00817, BOVIN09667, BRUMA13990, CAEBE17537, CAEBE24814, CAEBR02052, CAEEL01170, CAE…	RAD50
GO:0005739	CC	e	mitochondrion	197/1037	103980/8270255	2.4120060491461857e-162	5	197	4.699104642175872e-159	ACYPI12171, AEDAE11105, AEGTA33016, AILME08726, AILME11090, AILME16006, AMBTC08143, ANAPL03874, ANOCA12205, ANOCA16179, ANODA10370, ANOGA05677, APIME01864, ARAAL01314, ARALY01624, ARATH02415, ASTMX07242, ASTMX12094, ATTCE14443, BATDE01728, BATDJ01728, BOMIM14663, BOVIN06488, BOVIN06609, BOVIN12163, BRADI11521, BRANA20361, BRAOL26993, BRARP21524, CALJA05186, CALJA11476, CALJA12746, CAMFO05265, CAN…	RAD50
GO:0005741	CC	e	mitochondrial outer membrane	94/1037	10991/8270255	2.8978691362712264e-136	6	94	4.649375334811629e-133	ACYPI22792, AEDAE07784, AILME16006, ANAPL03874, ANOCA16179, ANODA01216, ANOGA12024, APIME01395, BOMIM04279, BOVIN12163, CALJA05186, CAMFO05786, CANLF11306, CAVPO01777, CHICK12049, CHILA07852, CHLSB17952, CHOHO07013, CULQU01327, DANPL04289, DANRE01463, DAPPU09180, DASNO02992, DENPD09984, DIACI12641, DIPOR02436, DROAN13381, DROBM13922, DROBP01500, DROER02034, DROEU08036, DROME12945, DROME17407, DRO…	RAD50
GO:0043231	CC	e	intracellular membrane-bounded organelle	110/1037	48223/8270255	6.032499963240596e-98	4	110	7.478928931699421e-95	ACYPI12171, AEDAE11105, ANODA10370, ANOGA05677, APIME01864, ASTMX07242, ASTMX13643, ATTCE14443, BATDE01728, BATDJ01728, BOMIM14663, BOVIN06488, BRUMA13990, CAEBE17537, CAEBE24814, CAEBR02052, CAEEL01170, CAEJA11170, CAERE27253, CALJA11476, CAMFO05265, CANLF16007, CAVPO11008, CHILA18738, CHLSB14818, CHOHO10549, CULQU04266, DANRE12537, DANRE38353, DANRE39520, DAPPU15089, DASNO13170, DIACI01583, DIP…	RAD50
GO:0033116	CC	e	endoplasmic reticulum-Golgi intermediate compartment membrane	38/1037	1104/8270255	1.0374298376538416e-78	4	38	1.131835952880341e-75	AILME08937, BOVIN09667, CALJA17810, CANLF12129, CAVPO00857, CHILA22745, CHLSB12420, DASNO09198, DIPOR00657, ECHTE09895, FELCA06089, FUKDA22340, GORGO07115, HORSE00838, HUMAN09906, HUMAN23683, ICTTR13230, JACJA11996, MACMU19979, MOUSE52206, MUSPF08610, NANGA11860, NOMLE13994, OCHPR03814, OCTDE22885, OTOGA16555, PANPA13939, PANTR10944, PAPAN15810, PIGXX20129, PONAB04387, PTEVA00443, RABIT15347, RAT…	RAD50
GO:0005654	CC	e	nucleoplasm	102/1037	66974/8270255	5.675440730214663e-74	5	102	5.733246145059442e-71	ACYPI07777, AEDAE06849, AILME15242, ANAPL04570, ANOCA04064, ASTMX03160, ATTCE08357, BOMIM07373, BOVIN00578, BRUMA10920, CAEBE04854, CAEEL08085, CAERE01184, CALJA08545, CAMFO00625, CANLF09154, CHICK13469, CHILA21154, CHLSB04818, DANRE27138, DAPPU20902, DASNO19093, DIPOR04944, DROAN07509, DROBM04181, DROBP09782, DROEL09507, DROER07357, DROEU03927, DROFC07739, DROGR09131, DROKI00261, DROME07437, DRO…	RAD50
GO:0030126	CC	e	COPI vesicle coat	40/1037	2426/8270255	6.625912957549179e-70	6	40	6.454349139898352e-67	ACYPI19630, AILME08937, BOVIN09667, CALJA17810, CANLF12129, CAVPO00857, CHILA22745, CHLSB12420, DASNO09198, DIPOR00657, ECHTE09895, FELCA06089, FUKDA22340, GORGO07115, HORSE00838, HUMAN09906, HUMAN23683, ICTTR13230, JACJA11996, MACMU19979, MOUSE52206, MUSPF08610, NANGA11860, NOMLE13994, OCHPR03814, OCTDE22885, OTOGA16555, PANPA13939, PANTR10944, PAPAN15810, PIGXX20129, PONAB04387, PTEVA00443, RAB…	RAD50
GO:0032580	CC	e	Golgi cisterna membrane	36/1037	3379/8270255	3.0483673997738024e-56	6	36	2.445418259671484e-53	AILME08937, BOVIN09667, CALJA17810, CANLF12129, CAVPO00857, CHILA22745, CHLSB12420, DASNO09198, DIPOR00657, ECHTE09895, FELCA06089, FUKDA22340, GORGO07115, HORSE00838, HUMAN09906, ICTTR13230, JACJA11996, MACMU19979, MOUSE52206, MUSPF08610, NANGA11860, NOMLE13994, OCHPR03814, OCTDE22885, OTOGA16555, PANPA13939, PANTR10944, PAPAN15810, PIGXX20129, PONAB04387, PTEVA00443, RABIT15347, RATNO20088, SAR…	RAD50
GO:0031090	CC	e	organelle membrane	37/1037	4249/8270255	1.5052514093976227e-54	2	37	1.1730209197520045e-51	AILME10639, BOVIN00817, BRUMA13990, CAEBE17537, CAEBE24814, CAEBR02052, CAEEL01170, CAEJA11170, CAERE27253, CALJA10798, CAVPO12267, CHILA02400, CHLSB10867, FUKDA08051, HORSE05557, HUMAN23683, ICTTR02590, JACJA02586, LOALO12981, LOXAF19992, MELHA11341, MOUSE19457, MUSPF10744, MYOLU00108, NANGA03182, OCTDE17832, ONCVO09922, OTOGA12781, PANPA32341, PANTR35943, PAPAN14953, PIGXX10092, RABIT09234, RAT…	RAD50
GO:0005783	CC	e	endoplasmic reticulum	77/1037	60875/8270255	3.114715848192639e-50	5	77	2.3598298544292843e-47	AILME08937, AILME16006, ANAPL03874, ANAPL10448, ANOCA16179, ANOCA18001, BOVIN00817, BOVIN09667, BOVIN12163, CALJA05186, CALJA10798, CANGA00519, CAVPO01777, CHICK02390, CHICK12049, CHICK14433, CHLSB10867, CHLSB12420, CHLSB17952, DANRE01463, FELCA06089, FICAL01299, FICAL12544, FICAL13856, GORGO02647, HORSE00318, HORSE00838, HUMAN03429, HUMAN09906, HUMAN23683, ICTTR02590, ICTTR16180, LOXAF10687, LOX…	RAD50
GO:0009507	CC	e	chloroplast	55/1037	25908/8270255	1.1768505466479403e-47	6	55	8.675296935087182e-45	AEGTA33016, AMBTC08143, ARAAL01314, ARALY01624, ARATH02415, BRADI11521, BRANA20361, BRANA35598, BRANA66192, BRANA83373, BRAOL26993, BRAOL46567, BRARP21524, BRARP35938, CHEQI31261, CHEQI34350, CHLRE13708, COCAP02565, CUCSA11495, ERATE00421, GOSHI19097, GOSHI49881, GOSRA06096, HORVV66063, KLEFL12763, LOTJA24220, LOTJA26473, LUPAN08681, MAIZE35808, MANES20270, MEDTR18353, MEDTR18354, MICPC05412, ORY…	RAD50
GO:0009505	CC	e	plant-type cell wall	23/1037	1008/8270255	4.573697461520495e-44	4	23	3.1186899565742875e-41	AEGTA33016, AMBTC08143, ARATH02415, BRADI11521, CUCSA11495, GOSRA06096, LUPAN08681, ORYBR01870, ORYGL01508, ORYNI02250, ORYPU01958, ORYRU02220, OSTLU01714, POPTR38278, SETIT17815, SOLLC26750, SOLTU33379, THECC20143, TRIUA14861, VITVI03753, WHEAT05357, WHEAT15049, WHEAT25146	RAD50
GO:0009536	CC	e	plastid	39/1037	10116/8270255	7.190871795776864e-44	5	39	4.783683615361315e-41	AEGTA33016, AMBTC08143, ARAAL01314, ARATH02415, BRADI11521, BRANA20361, BRANA35598, BRANA66192, BRAOL26993, BRAOL46567, BRARP21524, BRARP35938, CHLRE13708, CUCSA11495, GOSRA06096, LUPAN08681, MANES20270, MEDTR18353, MEDTR18354, MICPC05412, ORYBR01870, ORYGL01508, ORYNI02250, ORYPU01958, ORYRU02220, OSTLU01714, POPTR38278, PRUPE06491, SETIT17815, SOLLC26750, SOLTU33379, SOYBN25999, THECC20143, TRI…	RAD50
GO:0005759	CC	e	mitochondrial matrix	43/1037	29489/8270255	5.486851729979369e-31	5	43	3.1177891861497354e-28	AILME11090, ASTMX06065, BOVIN06609, CALJA12746, CANLF01169, CAVPO06504, CHILA16459, CHLSB15657, DANRE19679, DAPPU13958, DASNO18060, DIPOR01073, ERIEU00399, FELCA16302, GORGO09928, HUMAN15343, ICTTR15857, JACJA11409, LOXAF01629, MACMU11996, MONDO08534, MOUSE43464, MUSPF08018, NOMLE16953, NOTFU17710, OCHPR11340, OCTDE14877, OTOGA06691, PANPA20282, PANTR18058, PAPAN09398, PIGXX14307, POEFO22136, PRO…	RAD50
GO:0031410	CC	e	cytoplasmic vesicle	36/1037	26003/8270255	2.0028387409916893e-25	5	36	9.583759063254091e-23	ANAPL10448, ANOCA18001, ASTMX13643, CHICK02390, CHICK14433, DANRE38353, DANRE39520, FICAL12544, FICAL13856, GADMO13861, GADMO17557, GASAC14252, GASAC17610, HUMAN09906, HUMAN23683, MELGA03312, MELGA13772, MOUSE52206, NOTFU11671, NOTFU27884, ORENI00783, ORENI18942, ORYLA12597, ORYLA17486, PELSI14944, POEFO04119, POEFO15846, RATNO09567, RATNO20088, TAEGU16478, TAKRU09167, TAKRU20397, TETNG03209, TET…	RAD50
GO:0005798	CC	e	Golgi-associated vesicle	13/1037	1803/8270255	4.678115210278971e-19	6	13	2.0253268628628402e-16	BRUMA13990, CAEBE17537, CAEBE24814, CAEBR02052, CAEEL01170, CAEJA11170, CAERE27253, LOALO12981, MELHA11341, ONCVO09922, SCHPO02149, STRRB10374, TRISP08965	RAD50
GO:0016020	CC	e	membrane	401/1037	2177625/8270255	4.554911100887134e-18	1	401	1.85425672054771e-15	ACYPI05886, ACYPI12171, ACYPI14385, ACYPI19630, AEDAE06458, AEDAE11212, AGABI09821, AILME08937, AILME10639, AILME16006, AMPQE26486, AMPQE26487, ANAPL03874, ANAPL10448, ANAPL12740, ANOCA16179, ANOCA18001, ANODA01216, ANODA02886, ANOGA11931, APIME02976, ASHGO01771, ASHGO02739, ASPAC09897, ASPCL02385, ASPFN03255, ASPFU06134, ASPGL01433, ASPOR06665, ASPTN02229, ASTMX10001, ASTMX12094, ASTMX13643, ATT…	RAD50
GO:0016021	CC	e	integral component of membrane	486/1037	2961385/8270255	3.171632639510702e-13	3	486	1.1850175375706082e-10	ACYPI05886, ACYPI12171, ACYPI14385, ACYPI19630, ACYPI22792, AEDAE06458, AEDAE07784, AEDAE11212, AGABI09821, AILME08937, AILME10639, AILME16006, AMPQE26486, AMPQE26487, ANAPL03874, ANAPL10448, ANAPL12740, ANOCA13253, ANOCA16179, ANOCA18001, ANODA01216, ANODA02886, ANOGA11931, ANOGA12024, APIME01395, APIME02976, ASHGO01771, ASHGO02739, ASPAC09897, ASPCL02385, ASPFN03255, ASPFU06134, ASPGL01433, ASP…	RAD50
GO:0030663	CC	e	COPI-coated vesicle membrane	5/1037	1318/8270255	8.810808999867305e-07	7	5	0.00024274223784987952	HUMAN09906, HUMAN23683, MOUSE52206, RATNO09567, RATNO20088	RAD50
GO:0031985	CC	e	Golgi cisterna	4/1037	1491/8270255	4.3464773113079675e-05	6	4	0.010680195375308543	ACYPI19630, CAEBE17537, RHOPR07358, ZOONE02730	RAD50
GO:0042586	MF	e	peptide deformylase activity	157/1037	2774/8270255	0.0	5	157	0.0	ACYPI12171, AEDAE11105, AEGTA33016, AILME08726, AMBTC08143, ANOCA12205, ANODA10370, APIME01864, ARAAL01314, ARALY01624, ARATH02415, ASTMX07242, AURAN06707, BATDJ01728, BOMMO02536, BOVIN06488, BRADI11521, BRAFL27864, BRANA20361, BRANA35598, BRANA66192, BRANA83373, BRAOL26993, BRAOL46567, BRARP21524, BRARP35938, CALJA11476, CAMFO05265, CANLF16007, CAPO306438, CAVPO11008, CHEQI31261, CHEQI34350, CHI…	RAD50
GO:0003723	MF	e	RNA binding	255/1037	305900/8270255	5.5086356330809405e-129	4	255	8.34711316068237e-126	ACYPI07777, ACYPI18428, AEDAE06849, AILME15242, ANAPL04570, ANODA09759, ANOGA00324, APIME00961, ASPAC00959, ASPCL07197, ASPFN11253, ASPFU04124, ASPGL05211, ASPOR03219, ASPTN08138, ASTMX03160, ASTMX17855, ATTCE08357, AURST03089, BABBI01181, BABBO00836, BATDE03826, BATDJ03826, BLAHO00046, BLUGR01347, BOMIM07373, BOMMO03590, BOTFB06847, BOVIN00578, BRAFL22223, BRUMA10920, CAEBE04854, CAEBR08780, CAE…	RAD50
GO:0004842	MF	e	ubiquitin-protein transferase activity	104/1037	28273/8270255	2.3765858020208462e-113	4	104	3.411651460532557e-110	ACYPI22792, AEDAE07784, AILME16006, ANAPL03874, ANOCA16179, ANODA01216, ANOGA12024, APIME01395, ASTMX12094, BOMIM04279, BOVIN12163, CALJA05186, CAMFO05786, CANLF11306, CAVPO01777, CHICK12049, CHILA07852, CHLSB17952, CHOHO07013, CULQU01327, DANPL04289, DANRE01463, DANRE05784, DAPPU09180, DASNO02992, DENPD09984, DIACI12641, DIPOR02436, DROAN13381, DROBM13922, DROBP01500, DROER02034, DROEU08036, DRO…	RAD50
GO:0008270	MF	e	zinc ion binding	167/1037	247138/8270255	2.0213712702546563e-69	6	167	1.9011345309033015e-66	ACYPI05886, ACYPI22792, AEDAE07784, AEDAE11212, AILME16006, AMPQE26486, ANAPL03874, ANOCA16179, ANODA01216, ANOGA12024, APIME01395, ASTMX10001, ASTMX12094, BOMIM04279, BOVIN12163, BRAFL08084, BRAFL17532, CALJA05186, CAMFO05786, CANLF11306, CAPTE13629, CAVPO01777, CHICK12049, CHILA07852, CHLSB17952, CHOHO07013, CIOIN09847, CIOSA00864, CRAGI08235, CRAGI12820, CULQU01327, DANPL04289, DANRE01463, DAN…	RAD50
GO:0046872	MF	e	metal ion binding	282/1037	910532/8270255	5.91682908793025e-47	4	282	4.246881930876252e-44	ACYPI05886, ACYPI12171, AEDAE11105, AEDAE11212, AEGTA33016, AILME08726, AILME16006, AMBTC08143, AMPQE26486, ANAPL03874, ANOCA12205, ANOCA16179, ANODA01216, ANODA10370, ANOGA05677, APIME01864, ARAAL01314, ARALY01624, ARATH02415, ASTMX07242, ASTMX10001, ASTMX12094, ATTCE14443, AURAN06707, BATDE01728, BATDJ01728, BOMIM01643, BOMIM14663, BOMMO02536, BOVIN06488, BOVIN12163, BRADI11521, BRAFL08084, BRA…	RAD50
GO:0051020	MF	e	GTPase binding	29/1037	2531/8270255	1.6940296229985616e-46	4	29	1.184734819673994e-43	AILME16006, ANAPL03874, ANOCA16179, BOVIN12163, CALJA05186, CAVPO01777, CHICK12049, CHLSB17952, FICAL01299, GORGO02647, HORSE00318, HUMAN03429, ICTTR16180, LOXAF15604, MACMU22394, MELGA12625, MOUSE20956, MUSPF14809, MYOLU05827, NOMLE01719, OTOGA17237, PANTR01148, PAPAN17663, PELSI09498, PONAB00428, RABIT06837, RATNO02744, SARHA07407, SHEEP11443	RAD50
GO:0003676	MF	e	nucleic acid binding	137/1037	292311/8270255	3.4893782387237227e-39	3	137	2.213320731655571e-36	AEDAE06849, AILME15242, ANAPL04570, ANODA09759, ANOGA00324, ASTMX03160, ASTMX17855, BABBI01181, BABBO00836, BATDJ03826, BLAHO00046, BOMMO03590, BOVIN00578, BRAFL22223, BRUMA10920, CAEBE04854, CAEBR08780, CAEEL08085, CAERE01184, CALJA08545, CAMFO00625, CAPTE30116, CHLSB04818, CIOIN07851, CIOSA11508, CRYNJ04866, CULQU12871, DANRE27138, DANRE34424, DAPPU20902, DENPD10436, DIACI02036, DROAN07509, DRO…	RAD50
GO:0003884	MF	e	D-amino-acid oxidase activity	17/1037	816/8270255	2.8024294429589864e-32	5	17	1.6263034692916247e-29	ASPFN02818, ASPOR07068, AURST20016, CRYPA06190, DICSQ10534, FOMPI06705, NEMVE22523, NEMVE24177, PESFW08522, PHAND04612, PHANO13378, PHLGI05950, PHLGI06563, SCHCO06592, STEHR02160, TRAVS10338, TRAVS10346	RAD50
GO:0016874	MF	e	ligase activity	57/1037	169067/8270255	5.07842660170094e-11	2	57	1.8468544741519084e-08	AILME16006, ANODA01216, BOVIN12163, CALJA05186, CAMFO05786, CANLF11306, CAVPO01777, CHILA07852, CHLSB17952, CHOHO07013, CRAGI08235, CRAGI12820, CULQU01327, DASNO02992, DIACI12641, DIPOR02436, ECHTE09731, ERIEU03491, FELCA12838, FUKDA11432, GORGO02647, HARSA11899, HORSE00318, HUMAN03429, ICTTR16180, JACJA04425, LINUN12637, LOXAF15604, MACEU06694, MACMU22394, MICMU11382, MOUSE20956, MUSPF14809, MYO…	RAD50
GO:0071949	MF	e	FAD binding	17/1037	16122/8270255	5.909680518412782e-11	6	17	2.1208754755224822e-08	ASPFN02818, ASPOR07068, AURST20016, CRYPA06190, DICSQ10534, FOMPI06705, NEMVE22523, NEMVE24177, PESFW08522, PHAND04612, PHANO13378, PHLGI05950, PHLGI06563, SCHCO06592, STEHR02160, TRAVS10338, TRAVS10346	RAD50
GO:0016746	MF	e	transferase activity, transferring acyl groups	42/1037	112260/8270255	9.555476570155261e-10	3	42	3.178361261597375e-07	AEDAE09997, ANODA01890, ANOGA06356, APIME05849, ATTCE01709, BOMMO00811, BRUMA02990, CAEEL07835, CAEJA08278, CAERE03121, CULQU05034, DAPPU19930, DENPD07425, DROAN03183, DROBM01512, DROBP07417, DROEL07557, DROER03964, DROGR07876, DROKI02296, DROME14011, DROMO12995, DROPE16212, DROPS13866, DRORH03350, DROSE15209, DROTK03571, DROVI12575, DROWI13795, DROYA09494, HARSA07630, HELME01443, LINHU11388, LOA…	RAD50
GO:0016787	MF	e	hydrolase activity	140/1037	707791/8270255	1.1284354324709809e-07	2	140	3.274263449004894e-05	ACYPI12171, AEDAE11105, AEGTA33016, AILME08726, AMBTC08143, ANOCA12205, ANODA10370, ANOGA05677, APIME01864, ARAAL01314, ARATH02415, ASTMX07242, ATTCE14443, AURAN06707, BATDE01728, BATDJ01728, BOMIM01643, BOMIM14663, BOMMO02536, BOVIN06488, BRADI11521, BRAFL27864, BRANA20361, BRANA35598, BRANA66192, BRAOL26993, BRAOL46567, BRARP21524, BRARP35938, CALJA11476, CAMFO05265, CAPO306438, CHLRE13708, CHL…	RAD50
GO:0003674	MF	e	molecular_function	20/1037	58561/8270255	7.779608442214566e-05	0	20	0.018451201761861068	ASPFU06134, CANAL01882, CANAL05485, CANGA00124, CANGA00519, CANGA03080, DANRE19679, EMENI02264, EMENI09464, MAGO701251, MAGO705178, MOUSE19457, MOUSE43464, MOUSE52206, SCHPO00705, SCHPO00722, YEAST00075, YEAST00945, YEAST01364, YEAST05476	RAD50
GO:0006355	BP	p	regulation of transcription, DNA-templated	0/1037	570260/8270255	1.0957625807297798e-32	9	0	6.497157475957553e-30		RAD50
GO:0055085	BP	p	transmembrane transport	0/1037	446605/8270255	1.5467950750218838e-25	4	0	7.670697394767615e-23		RAD50
GO:0006351	BP	p	transcription, DNA-templated	0/1037	449157/8270255	1.6685275380956866e-25	9	0	8.12662296456426e-23		RAD50
GO:0055114	BP	p	oxidation-reduction process	20/1037	802703/8270255	8.006296533020938e-24	2	20	3.701215897256713e-21	ASPFN02818, ASPOR07068, AURST20016, CRYPA06190, DICSQ10534, FOMPI06705, MONBE04352, NEMVE22523, NEMVE24177, PESFW08522, PETMA08512, PHAND04612, PHANO13378, PHLGI05950, PHLGI06563, SCHCO06592, STEHR02160, TRAVS10338, TRAVS10346, XIPMA08816	RAD50
GO:0008152	BP	p	metabolic process	0/1037	331391/8270255	6.40921112336232e-19	1	0	2.7314255217141766e-16		RAD50
GO:0016310	BP	p	phosphorylation	0/1037	319142/8270255	3.1162451231288945e-18	5	0	1.2878119050506153e-15		RAD50
GO:0006508	BP	p	proteolysis	0/1037	282867/8270255	3.508964616423237e-16	5	0	1.3870581146803446e-13		RAD50
GO:0032259	BP	p	methylation	0/1037	177669/8270255	2.8011779877698325e-10	2	0	9.922354495639245e-08		RAD50
GO:0006468	BP	p	protein phosphorylation	0/1037	174342/8270255	4.107301580712075e-10	7	0	1.4037044678150694e-07		RAD50
GO:0007165	BP	p	signal transduction	0/1037	174732/8270255	4.117190006423668e-10	4	0	1.4037044678150694e-07		RAD50
GO:0005975	BP	p	carbohydrate metabolic process	0/1037	168566/8270255	8.864176331204355e-10	3	0	2.984819869550602e-07		RAD50
GO:0000160	BP	p	phosphorelay signal transduction system	0/1037	123442/8270255	2.757024087976309e-07	6	0	7.915561263110929e-05		RAD50
GO:0006281	BP	p	DNA repair	0/1037	124944/8270255	2.8485391960427043e-07	7	0	8.093115267923413e-05		RAD50
GO:0051301	BP	p	cell division	0/1037	121349/8270255	4.0886206067631486e-07	2	0	0.00011379298678516824		RAD50
GO:0008652	BP	p	cellular amino acid biosynthetic process	0/1037	96946/8270255	8.540988241579687e-06	7	0	0.0022399562912412112		RAD50
GO:0006811	BP	p	ion transport	0/1037	96142/8270255	1.3679308534448408e-05	4	0	0.003527749105774781		RAD50
GO:0007186	BP	p	G protein-coupled receptor signaling pathway	0/1037	80883/8270255	8.999473706857339e-05	5	0	0.020801749606316432		RAD50
GO:0006629	BP	p	lipid metabolic process	0/1037	75972/8270255	0.00012260612250657914	3	0	0.028101529339218032		RAD50
GO:0090305	BP	p	nucleic acid phosphodiester bond hydrolysis	0/1037	76483/8270255	0.0001238894344850969	6	0	0.028159036046508483		RAD50
GO:0006807	BP	p	nitrogen compound metabolic process	0/1037	72577/8270255	0.00017873609931009707	2	0	0.03979569683133956		RAD50
GO:0006260	BP	p	DNA replication	0/1037	73245/8270255	0.00018025784475263012	6	0	0.03979569683133956		RAD50
GO:0006364	BP	p	rRNA processing	0/1037	73407/8270255	0.00018092269136887646	9	0	0.03979569683133956		RAD50
GO:0007275	BP	p	multicellular organism development	0/1037	68244/8270255	0.0003988342899186193	3	0	0.08367850198100263		RAD50
GO:0005886	CC	p	plasma membrane	4/1037	756094/8270255	6.536278173449718e-37	2	4	4.051749708655479e-34	CANTE02118, SCHPO02149, YEASA02820, YEAST00075	RAD50
GO:0005622	CC	p	intracellular	0/1037	474149/8270255	3.962787458457623e-27	2	0	2.0785582294121473e-24		RAD50
GO:0005829	CC	p	cytosol	1/1037	359830/8270255	1.0080106482702767e-18	4	1	4.2297677587033536e-16	SCHPO02149	RAD50
GO:0005840	CC	p	ribosome	0/1037	178672/8270255	2.8671026383567347e-10	5	0	1.0025669802715376e-07		RAD50
GO:0005634	CC	p	nucleus	22/1037	507610/8270255	1.2062888497608069e-09	5	22	3.964039563521206e-07	AILME15242, ANAPL04570, BOVIN00578, CHLSB04818, FICAL01454, HORSE07043, HUMAN21617, LOXAF08386, MELGA02707, MOUSE52251, MUSPF12626, NOMLE07551, OTOGA12402, PELSI18154, PIGXX04402, PONAB11086, RABIT04441, RATNO20110, SARHA06523, SHEEP01762, TAEGU12620, XENTR11327	RAD50
GO:0005576	CC	p	extracellular region	0/1037	142388/8270255	2.8276044274664266e-08	1	0	8.475045138367778e-06		RAD50
GO:0005887	CC	p	integral component of plasma membrane	0/1037	71026/8270255	0.00027005505234491015	4	0	0.05799804372210571		RAD50
GO:0005524	MF	p	ATP binding	0/1037	991579/8270255	5.152507439572701e-58	8	0	4.3917075129482946e-55		RAD50
GO:0003677	MF	p	DNA binding	0/1037	749078/8270255	3.1592783139998133e-43	4	0	2.0516503812939266e-40		RAD50
GO:0000166	MF	p	nucleotide binding	0/1037	612908/8270255	5.159442254986098e-35	4	0	3.1271952778832405e-32		RAD50
GO:0003824	MF	p	catalytic activity	3/1037	569321/8270255	9.942437838106687e-28	1	3	5.317254745771762e-25	ASPTN00977, POSPM00681, WOLCO02534	RAD50
GO:0016740	MF	p	transferase activity	16/1037	801501/8270255	6.327681388708869e-27	2	16	3.2563681108874416e-24	BOVIN12163, CAMFO07904, CHICK12049, CIOIN02576, DANRE01463, DROAN03183, DROME14011, DROMO12995, DROPS13866, DROVI12575, DROWI13795, DROYA09494, HARSA07630, HUMAN03429, LOALO08592, MOUSE20956	RAD50
GO:0016491	MF	p	oxidoreductase activity	7/1037	537580/8270255	2.0988357216410726e-21	2	7	9.384548247173813e-19	ASPFN02818, ASPOR07068, DICSQ10534, FOMPI06705, NEMVE22523, NEMVE24177, PHANO13378	RAD50
GO:0016301	MF	p	kinase activity	0/1037	271985/8270255	1.7278118840178832e-15	4	0	6.732295590941109e-13		RAD50
GO:0003700	MF	p	DNA-binding transcription factor activity	0/1037	238384/8270255	1.242057741612228e-13	2	0	4.705156236454655e-11		RAD50
GO:0016829	MF	p	lyase activity	0/1037	203169/8270255	1.342244992445106e-11	2	0	4.947261103910846e-09		RAD50
GO:0016887	MF	p	ATPase activity	0/1037	160251/8270255	2.833175047459717e-09	7	0	9.109369278506544e-07		RAD50
GO:0016853	MF	p	isomerase activity	0/1037	160328/8270255	2.8388501876189046e-09	2	0	9.109369278506544e-07		RAD50
GO:0003735	MF	p	structural constituent of ribosome	0/1037	161555/8270255	2.994219069406125e-09	2	0	9.496200595122333e-07		RAD50
GO:0008168	MF	p	methyltransferase activity	0/1037	155296/8270255	6.348469841939737e-09	4	0	1.9902817809069696e-06		RAD50
GO:0022857	MF	p	transmembrane transporter activity	0/1037	148211/8270255	1.3098629951799519e-08	2	0	4.05983104471968e-06		RAD50
GO:0008233	MF	p	peptidase activity	0/1037	144608/8270255	1.902683262148552e-08	3	0	5.8309759522586235e-06		RAD50
GO:0043565	MF	p	sequence-specific DNA binding	0/1037	141755/8270255	2.7929776278120906e-08	5	0	8.464273866508307e-06		RAD50
GO:0004672	MF	p	protein kinase activity	0/1037	144035/8270255	3.067308051046958e-08	5	0	9.09356816220715e-06		RAD50
GO:0005525	MF	p	GTP binding	0/1037	132375/8270255	8.770151435682826e-08	8	0	2.5721062409489147e-05		RAD50
GO:0016757	MF	p	transferase activity, transferring glycosyl groups	0/1037	120711/8270255	4.0436807390724027e-07	3	0	0.00011370246614247402		RAD50
GO:0000287	MF	p	magnesium ion binding	0/1037	112889/8270255	1.3050212147610626e-06	5	0	0.0003559445363260798		RAD50
GO:0042626	MF	p	ATPase-coupled transmembrane transporter activity	0/1037	107306/8270255	2.8459888337717038e-06	5	0	0.0007685578756546854		RAD50
GO:0005509	MF	p	calcium ion binding	0/1037	101660/8270255	6.205878435018972e-06	5	0	0.0016594640619131613		RAD50
GO:0020037	MF	p	heme binding	0/1037	96825/8270255	8.528092858347094e-06	4	0	0.0022399562912412112		RAD50
GO:0051536	MF	p	iron-sulfur cluster binding	0/1037	96175/8270255	1.3710042354248461e-05	3	0	0.003527749105774781		RAD50
GO:0051539	MF	p	4 iron, 4 sulfur cluster binding	0/1037	91544/8270255	1.8517488945936696e-05	4	0	0.004720229074770312		RAD50
GO:0005506	MF	p	iron ion binding	0/1037	92657/8270255	1.9414098274421133e-05	6	0	0.004902958615137375		RAD50
GO:0009055	MF	p	electron transfer activity	0/1037	93149/8270255	2.0012828364457134e-05	3	0	0.005007797189363013		RAD50
GO:0004674	MF	p	protein serine/threonine kinase activity	0/1037	86202/8270255	4.0593808765972226e-05	6	0	0.010065419400835387		RAD50
GO:0042802	MF	p	identical protein binding	0/1037	81827/8270255	5.717246840971095e-05	3	0	0.013923027463168449		RAD50
GO:0050660	MF	p	flavin adenine dinucleotide binding	0/1037	83933/8270255	6.172081765485146e-05	5	0	0.01482298737698607		RAD50
GO:0019843	MF	p	rRNA binding	0/1037	83994/8270255	6.195492432544132e-05	5	0	0.01482298737698607		RAD50
GO:0016616	MF	p	oxidoreductase activity, acting on the CH-OH group of donors, NAD or NADP as acceptor	0/1037	78357/8270255	8.345398225353517e-05	4	0	0.019622477292803205		RAD50
GO:0003924	MF	p	GTPase activity	0/1037	79288/8270255	8.427669782066602e-05	7	0	0.019646554983407397		RAD50
GO:0004519	MF	p	endonuclease activity	0/1037	76985/8270255	0.00012593737547781769	5	0	0.02838794972030973		RAD50
GO:0030170	MF	p	pyridoxal phosphate binding	0/1037	74820/8270255	0.00019183567411883195	5	0	0.041858544092729134		RAD50
GO:0016779	MF	p	nucleotidyltransferase activity	1/1037	90646/8270255	0.0002586025343435449	4	1	0.0559792390811126	LATCH13271	RAD50
GO:0004386	MF	p	helicase activity	0/1037	67513/8270255	0.0003885531379551325	9	0	0.08279520966973625		RAD50
GO:0004930	MF	p	G protein-coupled receptor activity	0/1037	67868/8270255	0.0003928990753284258	4	0	0.0830722657332001		RAD50
# GO	NS	enrichment	name	ratio_in_study	ratio_in_pop	p_uncorrected	depth	study_count	p_fdr_bh	study_items	MLH3 PMS1
GO:0016567	BP	e	protein ubiquitination	145/180	37873/8270255	1.0286697807633649e-302	9	145	1.402848413516039e-298	AEGTA17410, AILME19460, AMPQE15874, ANAPL13415, APIME02000, ASTMX04095, ATTCE01176, ATTCE10171, BOMIM07433, BOMIM12333, BOVIN18105, BRAFL00132, BRUMA05668, CAEBE03902, CAEBE17433, CAEBR07109, CAEEL07646, CAEEL07650, CAEJA15215, CAERE04680, CALJA10398, CAMFO01432, CAMFO07363, CANLF06665, CAPTE22037, CAVPO16049, CHILA04809, CHLSB11057, CHOHO04387, CIOIN05249, CIOSA02449, CRAGI11913, DANRE07630, DAN…	MLH3 PMS1
GO:0060765	BP	e	regulation of androgen receptor signaling pathway	25/180	176/8270255	7.1369333070757e-88	7	25	4.866496398762243e-84	ANAPL13415, BOVIN18105, CHLSB11057, DIPOR12781, FELCA00666, FICAL06052, GORGO16769, HORSE05352, HUMAN23995, ICTTR07506, LOXAF20120, MACMU19086, MELGA04301, MUSPF16685, NOMLE08253, ORNAN05634, OTOGA18421, PANTR36427, PAPAN15132, PELSI13458, PIGXX10310, RABIT09427, RATNO09522, SARHA01904, TAEGU02189	MLH3 PMS1
GO:0050794	BP	e	regulation of cellular process	43/180	15121/8270255	9.086044543168146e-77	3	43	4.1303644152485196e-73	AILME19460, BOVIN18105, CALJA10398, CANLF06665, CAVPO16049, CHILA04809, CHLSB11057, CHOHO04387, DASNO01280, DIPOR12781, FELCA00666, FUKDA12257, GORGO16769, HORSE05352, HUMAN23995, ICTTR07506, JACJA16346, LOXAF20120, MACEU13927, MACMU19086, MICMU03227, MUSPF16685, MYOLU03340, NANGA14868, NOMLE08253, OCHPR14473, OCTDE22126, ORNAN05634, OTOGA18421, PANPA32795, PANTR36427, PAPAN15132, PIGXX10310, PON…	MLH3 PMS1
GO:0045893	BP	e	positive regulation of transcription, DNA-templated	25/180	34470/8270255	4.53275902169696e-30	10	25	1.2363100231678457e-26	ANAPL13415, BOVIN18105, CHLSB11057, DIPOR12781, FELCA00666, FICAL06052, GORGO16769, HORSE05352, HUMAN23995, ICTTR07506, LOXAF20120, MACMU19086, MELGA04301, MUSPF16685, NOMLE08253, ORNAN05634, OTOGA18421, PANTR36427, PAPAN15132, PELSI13458, PIGXX10310, RABIT09427, RATNO09522, SARHA01904, TAEGU02189	MLH3 PMS1
GO:0006535	BP	e	cysteine biosynthetic process from serine	11/180	6216/8270255	4.4986070321179685e-18	11	11	1.0224958900084799e-14	BOMMO05159, IXOSC07895, LEIBR05646, PHYPR04319, PHYPR12606, POPTR14753, SAPPC00079, SOLLC02933, THEKT01587, TRIVA31481, TRIVA31482	MLH3 PMS1
GO:0071704	BP	e	organic substance metabolic process	6/180	4647/8270255	1.2529470652290709e-09	2	6	2.2782754136081937e-06	ANOGA09023, CAEBR08612, CAERE13035, MELGA02036, PERM517528, PERM520072	MLH3 PMS1
GO:0005829	CC	e	cytosol	25/180	359830/8270255	3.4422214678981e-07	4	25	0.00046943295268460334	ANAPL13415, BOVIN18105, CHLSB11057, DIPOR12781, FELCA00666, FICAL06052, GORGO16769, HORSE05352, HUMAN23995, ICTTR07506, LOXAF20120, MACMU19086, MELGA04301, MUSPF16685, NOMLE08253, ORNAN05634, OTOGA18421, PANTR36427, PAPAN15132, PELSI13458, PIGXX10310, RABIT09427, RATNO09522, SARHA01904, TAEGU02189	MLH3 PMS1
GO:0005634	CC	e	nucleus	26/180	507610/8270255	5.6480793936348184e-05	5	26	0.0641880689422457	ANAPL13415, BOVIN18105, CHLSB11057, DIPOR12781, FELCA00666, FICAL06052, GORGO16769, HORSE05352, HUMAN23995, ICTTR07506, LOTGI22040, LOXAF20120, MACMU19086, MELGA04301, MUSPF16685, NOMLE08253, ORNAN05634, OTOGA18421, PANTR36427, PAPAN15132, PELSI13458, PIGXX10310, RABIT09427, RATNO09522, SARHA01904, TAEGU02189	MLH3 PMS1
GO:0004842	MF	e	ubiquitin-protein transferase activity	145/180	28273/8270255	3.804e-321	4	145	1.0376243e-316	AEGTA17410, AILME19460, AMPQE15874, ANAPL13415, APIME02000, ASTMX04095, ATTCE01176, ATTCE10171, BOMIM07433, BOMIM12333, BOVIN18105, BRAFL00132, BRUMA05668, CAEBE03902, CAEBE17433, CAEBR07109, CAEEL07646, CAEEL07650, CAEJA15215, CAERE04680, CALJA10398, CAMFO01432, CAMFO07363, CANLF06665, CAPTE22037, CAVPO16049, CHILA04809, CHLSB11057, CHOHO04387, CIOIN05249, CIOSA02449, CRAGI11913, DANRE07630, DAN…	MLH3 PMS1
GO:0046872	MF	e	metal ion binding	140/180	910532/8270255	1.248123734695896e-96	4	140	1.1347524954610188e-92	AEGTA17410, AILME19460, AMPQE15874, ANAPL13415, APIME02000, ASTMX04095, ATTCE01176, ATTCE10171, BOMIM07433, BOMIM12333, BOVIN18105, BRAFL00132, BRUMA05668, CAEBE03902, CAEBE17433, CAEBR07109, CAEEL07646, CAEEL07650, CAEJA15215, CAERE04680, CALJA10398, CAMFO01432, CAMFO07363, CANLF06665, CAPTE22037, CAVPO16049, CHILA04809, CHLSB11057, CHOHO04387, CIOIN05249, CIOSA02449, CRAGI11913, DANRE07630, DAN…	MLH3 PMS1
GO:0019787	MF	e	ubiquitin-like protein transferase activity	25/180	198/8270255	1.6688223634919806e-86	3	25	9.103425992848754e-83	ANAPL13415, BOVIN18105, CHLSB11057, DIPOR12781, FELCA00666, FICAL06052, GORGO16769, HORSE05352, HUMAN23995, ICTTR07506, LOXAF20120, MACMU19086, MELGA04301, MUSPF16685, NOMLE08253, ORNAN05634, OTOGA18421, PANTR36427, PAPAN15132, PELSI13458, PIGXX10310, RABIT09427, RATNO09522, SARHA01904, TAEGU02189	MLH3 PMS1
GO:0050681	MF	e	androgen receptor binding	25/180	552/8270255	6.29306582148052e-75	8	25	2.4520481468697313e-71	ANAPL13415, BOVIN18105, CHLSB11057, DIPOR12781, FELCA00666, FICAL06052, GORGO16769, HORSE05352, HUMAN23995, ICTTR07506, LOXAF20120, MACMU19086, MELGA04301, MUSPF16685, NOMLE08253, ORNAN05634, OTOGA18421, PANTR36427, PAPAN15132, PELSI13458, PIGXX10310, RABIT09427, RATNO09522, SARHA01904, TAEGU02189	MLH3 PMS1
GO:0016740	MF	e	transferase activity	110/180	801501/8270255	2.850350990716504e-64	2	110	9.717915408974082e-61	AEGTA17410, AILME19460, AMPQE15874, ANAPL13415, ASTMX04095, ATTCE01176, BOVIN18105, BRAFL00132, BRUMA05668, CAEBE03902, CAEBE17433, CAEBR07109, CAEEL07646, CAEEL07650, CAEJA15215, CAERE04680, CALJA10398, CAMFO01432, CAMFO07363, CAPTE22037, CHLSB11057, CIOIN05249, CIOSA02449, CRAGI11913, DANRE07630, DANRE07631, DANRE07633, DANRE07635, DANRE20433, DAPPU23004, DIPOR12781, ENTDS00271, FELCA00666, FIC…	MLH3 PMS1
GO:0016874	MF	e	ligase activity	52/180	169067/8270255	6.752754684575002e-44	2	52	2.0464598224642575e-40	AEGTA17410, AILME19460, BOVIN18105, CALJA10398, CAMFO01432, CAMFO07363, CANLF06665, CAVPO16049, CHILA04809, CHLSB11057, CHOHO04387, CRAGI11913, DASNO01280, DIPOR12781, FELCA00666, FUKDA12257, GORGO16769, HARSA13271, HORSE05352, HUMAN23995, HYDVU02528, ICTTR07506, JACJA16346, LINUN02748, LINUN09018, LOXAF20120, MACEU13927, MACMU19086, MICMU03227, MUSPF16685, MYOLU03340, NANGA14868, NOMLE08253, OCH…	MLH3 PMS1
GO:0016868	MF	e	intramolecular transferase activity, phosphotransferases	7/180	6527/8270255	1.8211974467401886e-10	4	7	3.548082882845618e-07	ANOGA09023, BRUMA00631, CAEBR08612, CAERE13035, MELGA02036, PERM517528, PERM520072	MLH3 PMS1
GO:0055114	BP	p	oxidation-reduction process	0/180	802703/8270255	1.8056830037471516e-08	2	0	3.0781252454502225e-05		MLH3 PMS1
GO:0055085	BP	p	transmembrane transport	0/180	446605/8270255	8.931939529557118e-05	4	0	0.09744746026746816		MLH3 PMS1
GO:0016021	CC	p	integral component of membrane	6/180	2961385/8270255	4.108447676364756e-26	3	6	1.0187082761168065e-22	PHATC01463, PHYRM14580, PUCGR11577, PUCGT04013, SELML13892, STRMM05510	MLH3 PMS1
GO:0016020	CC	p	membrane	5/180	2177625/8270255	2.0820994596256315e-17	1	5	4.3684048277914693e-14	PHATC01463, PHYRM14580, PUCGT04013, SELML13892, STRMM05510	MLH3 PMS1
GO:0005886	CC	p	plasma membrane	0/180	756094/8270255	7.034033929815339e-08	2	0	0.00010658515301984076		MLH3 PMS1
GO:0003677	MF	p	DNA binding	0/180	749078/8270255	6.74888727064181e-08	4	0	0.00010658515301984076		MLH3 PMS1
GO:0016787	MF	p	hydrolase activity	0/180	707791/8270255	1.602671262599589e-07	2	0	0.00023006767730212522		MLH3 PMS1
GO:0000166	MF	p	nucleotide binding	0/180	612908/8270255	2.207970620365861e-06	4	0	0.002867733270022803		MLH3 PMS1
GO:0016491	MF	p	oxidoreductase activity	0/180	537580/8270255	1.1462585073839464e-05	2	0	0.014211000358589607		MLH3 PMS1
GO:0005524	MF	p	ATP binding	5/180	991579/8270255	1.604034336047719e-05	8	5	0.019021755006826752	BODSA03745, BODSA07160, PHYRM14580, SELML13892, STRMM10854	MLH3 PMS1
# GO	NS	enrichment	name	ratio_in_study	ratio_in_pop	p_uncorrected	depth	study_count	p_fdr_bh	study_items	RAD51 DMC1
GO:0042254	BP	e	ribosome biogenesis	12/46	33275/8270255	6.158819988800479e-19	4	12	1.6798181519453308e-14	FERNB00590, FERPD00828, KOSOT01339, MARPK01282, PETMO00251, THEAB01302, THEM400514, THEMA00764, THENN01802, THENR00558, THEP100154, THESQ00151	RAD51 DMC1
GO:0023014	BP	e	signal transduction by protein phosphorylation	11/46	48765/8270255	3.3026885997592336e-15	8	11	3.0026943852811035e-11	DEIDV02445, DEIDV03004, DEIGD02182, DEIGI00792, DEIGI02797, DEIML00364, DEIML01477, DEIML02840, DEIPD00668, DEIPM01870, DEIRA02265	RAD51 DMC1
GO:0000160	BP	e	phosphorelay signal transduction system	11/46	123442/8270255	6.750543295884632e-11	6	11	3.6824213679050667e-07	DEIDV02445, DEIDV03004, DEIGD02182, DEIGI00792, DEIGI02797, DEIML00364, DEIML01477, DEIML02840, DEIPD00668, DEIPM01870, DEIRA02265	RAD51 DMC1
GO:0007165	BP	e	signal transduction	11/46	174732/8270255	2.5229308984457772e-09	4	11	9.830420036444083e-06	DEIDV02445, DEIDV03004, DEIGD02182, DEIGI00792, DEIGI02797, DEIML00364, DEIML01477, DEIML02840, DEIPD00668, DEIPM01870, DEIRA02265	RAD51 DMC1
GO:0090481	BP	e	pyrimidine nucleotide-sugar transmembrane transport	3/46	1222/8270255	4.8618068782938435e-08	7	3	0.0001473397584505162	SAPPC00619, TRIUA11948, WHEAT49949	RAD51 DMC1
GO:0016310	BP	e	phosphorylation	11/46	319142/8270255	1.0749256882631815e-06	5	11	0.002665327104307116	DEIDV02445, DEIDV03004, DEIGD02182, DEIGI00792, DEIGI02797, DEIML00364, DEIML01477, DEIML02840, DEIPD00668, DEIPM01870, DEIRA02265	RAD51 DMC1
GO:0005840	CC	e	ribosome	12/46	178672/8270255	2.0302706918564805e-10	5	12	9.229272186730918e-07	FERNB00590, FERPD00828, KOSOT01339, MARPK01282, PETMO00251, THEAB01302, THEM400514, THEMA00764, THENN01802, THENR00558, THEP100154, THESQ00151	RAD51 DMC1
GO:0016772	MF	e	transferase activity, transferring phosphorus-containing groups	11/46	45263/8270255	1.474821450044843e-15	3	11	2.0112877524986547e-11	DEIDV02445, DEIDV03004, DEIGD02182, DEIGI00792, DEIGI02797, DEIML00364, DEIML01477, DEIML02840, DEIPD00668, DEIPM01870, DEIRA02265	RAD51 DMC1
GO:0000155	MF	e	phosphorelay sensor kinase activity	11/46	63713/8270255	5.901969868724551e-14	7	11	4.0244057042365535e-10	DEIDV02445, DEIDV03004, DEIGD02182, DEIGI00792, DEIGI02797, DEIML00364, DEIML01477, DEIML02840, DEIPD00668, DEIPM01870, DEIRA02265	RAD51 DMC1
GO:0015165	MF	e	pyrimidine nucleotide-sugar transmembrane transporter activity	3/46	1196/8270255	4.558253135862293e-08	5	3	0.0001473397584505162	SAPPC00619, TRIUA11948, WHEAT49949	RAD51 DMC1
GO:0016301	MF	e	kinase activity	11/46	271985/8270255	2.2332677268842102e-07	4	11	0.0006091237725076683	DEIDV02445, DEIDV03004, DEIGD02182, DEIGI00792, DEIGI02797, DEIML00364, DEIML01477, DEIML02840, DEIPD00668, DEIPM01870, DEIRA02265	RAD51 DMC1
# GO	NS	enrichment	name	ratio_in_study	ratio_in_pop	p_uncorrected	depth	study_count	p_fdr_bh	study_items	MND1
GO:0042254	BP	e	ribosome biogenesis	229/671	33275/8270255	0.0	4	229	0.0	AEDAE01658, AILME01310, ANOCA17061, ANOGA00463, APIME10202, ARATH12655, ASHGO04703, ASPCL02311, ASPFN03333, ATTCE10580, AURAN06188, BABBI03489, BATDJ03078, BLAHO00358, BLUGR02241, BOVIN01211, BRAFL24143, BRANA23369, BRANA31131, BRANA35521, BRANA85522, BRAOL36237, BRAOL46297, BRAOL48816, BRARP24475, BRARP32232, BRARP35701, BRUMA04516, CAEEL01988, CALJA01501, CALJA11839, CALJA13660, CAMFO01355, CAN…	MND1
GO:0031118	BP	e	rRNA pseudouridine synthesis	131/671	498/8270255	0.0	11	131	0.0	AGABI00158, AILME01310, ASHGO04703, ASPAC09951, ASPCL02311, ASPFN03333, ASPGL03971, AURPU05903, AURST01115, BATDE03078, BATDJ03078, BLUGR02241, BOTFB09608, BOVIN01211, CALJA11839, CANAL05068, CANAW03604, CANGA02957, CANLF12348, CANTE02040, CAVPO14128, CHILA05109, CHLSB12800, COCLU04160, COLGR01940, COLSU07863, CONPW01309, COPCI08511, CRYNJ03601, DASNO21384, DEBHA03104, DICSQ01023, DOTSN07454, ECH…	MND1
GO:0001522	BP	e	pseudouridine synthesis	236/671	17743/8270255	0.0	8	236	0.0	AEDAE01658, AILME01310, ANOCA17061, ANOGA00463, APIME10202, ARATH12655, ASHGO04703, ASPCL02311, ASPFN03333, ATTCE10580, AURAN06188, BABBI03489, BATDJ03078, BLAHO00358, BLUGR02241, BOMIM13887, BOVIN01211, BRAFL24143, BRANA23369, BRANA31131, BRANA35521, BRAOL36237, BRAOL46297, BRAOL48816, BRARP24475, BRARP32232, BRARP35701, BRUMA04516, CAEEL01988, CALJA01501, CALJA11839, CALJA13660, CAMFO01355, CAN…	MND1
GO:0008380	BP	e	RNA splicing	183/671	16183/8270255	0.0	8	183	0.0	AEDAE08068, AILME08357, AMBTC12851, ANOGA01821, APIME09992, ARALY00324, ARATH00508, ASPAC02575, ASPCL03031, ASPFN05834, ASPFU01905, ASPGL01897, ASPTN03725, ASTMX21422, ATTCE07287, AURPU03332, AURST01806, BATDE01170, BATDJ01170, BLUGR01769, BOMIM05923, BOTFB05876, BOVIN17658, BRADI00525, BRANA65258, BRAOL25940, CALJA12127, CANLF08034, CAVPO00198, CHILA20025, CHLSB15114, CHLVA03426, COCLU05927, COL…	MND1
GO:0010468	BP	e	regulation of gene expression	197/671	25254/8270255	3e-322	5	197	9.1335e-319	AEDAE08068, AILME08357, AMBTC12851, ANAPL12107, ANOGA01821, APIME09992, ARALY00324, ASPAC02575, ASPCL03031, ASPFN05834, ASPFU01905, ASPGL01897, ASPTN03725, ASTMX21422, ATTCE07287, AURPU03332, AURST01806, BATDE01170, BATDJ01170, BLUGR01769, BOMIM05923, BOTFB05876, BOVIN17658, BRADI00525, BRANA65258, BRAOL25940, BRUMA04670, CAEBR05441, CAEEL06390, CAERE25612, CALJA12127, CANLF08034, CAVPO00198, CHI…	MND1
GO:0009966	BP	e	regulation of signal transduction	153/671	10897/8270255	3.861334055806577e-287	5	153	1.0531788637212438e-283	AEDAE08068, AILME08357, ANOGA01821, APIME09992, ASPAC02575, ASPCL03031, ASPFN05834, ASPFU01905, ASPGL01897, ASPTN03725, ASTMX21422, ATTCE07287, AURPU03332, AURST01806, BATDE01170, BATDJ01170, BLUGR01769, BOMIM05923, BOTFB05876, BOVIN17658, CALJA12127, CANLF08034, CAVPO00198, CHILA20025, CHLSB15114, COCLU05927, COLGR03410, CONPW10988, COPCI14226, CRYGA00358, CRYNJ00187, CULQU06987, DANPL15322, DAN…	MND1
GO:0006397	BP	e	mRNA processing	183/671	33224/8270255	5.63284932364705e-271	8	183	1.3966905936588481e-267	AEDAE08068, AILME08357, AMBTC12851, ANOGA01821, APIME09992, ARALY00324, ARATH00508, ASPAC02575, ASPCL03031, ASPFN05834, ASPFU01905, ASPGL01897, ASPTN03725, ASTMX21422, ATTCE07287, AURPU03332, AURST01806, BATDE01170, BATDJ01170, BLUGR01769, BOMIM05923, BOTFB05876, BOVIN17658, BRADI00525, BRANA65258, BRAOL25940, CALJA12127, CANLF08034, CAVPO00198, CHILA20025, CHLSB15114, CHLVA03426, COCLU05927, COL…	MND1
GO:0045087	BP	e	innate immune response	119/671	10438/8270255	1.7242131001546179e-211	6	119	3.6175317159013233e-208	AEDAE08068, AILME08357, AMBTC12851, ANOGA01821, APIME09992, ARALY00324, ASTMX21422, ATTCE07287, BOMIM05923, BOVIN17658, BRADI00525, BRANA65258, BRAOL25940, BRUMA04670, CAEBR05441, CAEEL06390, CALJA12127, CANLF08034, CAVPO00198, CHILA20025, CHLSB15114, CHLVA03426, CUCSA09890, CULQU06987, DANPL15322, DANRE28156, DAPPU13566, DASNO11354, DENPD08829, DIACI07420, DIPOR08412, DROAN01106, DROBM11635, DRO…	MND1
GO:0007275	BP	e	multicellular organism development	126/671	68244/8270255	6.866137475723563e-126	3	126	9.36369498251801e-123	AEDAE08068, AILME08357, AMBTC12851, ANAPL12107, ANOGA01821, APIME09992, ARALY00324, ASTMX21422, ATTCE07287, BOMIM05923, BOVIN17658, BRADI00525, BRANA65258, BRAOL25940, BRUMA04670, CAEBR05441, CAEEL06390, CALJA12127, CANLF08034, CAVPO00198, CHILA20025, CHLSB15114, CHLVA03426, CUCSA09890, CULQU06987, DANPL15322, DANRE28156, DAPPU13566, DASNO11354, DENPD08829, DIACI07420, DICDI05519, DICPU04731, DIP…	MND1
GO:0006364	BP	e	rRNA processing	109/671	73407/8270255	1.2260898991982736e-98	9	109	1.520072818210587e-95	AEDAE01658, ANOGA00463, APIME10202, ARALY12520, ARATH12655, ASHGO04703, ATTCE10580, BOMIM13887, BRANA35521, BRAOL46297, BRARP35701, BRUMA04516, CAEEL01988, CAMFO01355, CANGA02957, CHLRE09551, CHLVA03392, CIOSA10312, COCAP18910, CULQU18126, DANPL14741, DANRE37187, DAPPU03711, DEBHA03104, DENPD04123, DIACI07916, DICDI09842, DROAN09085, DROBM09498, DROBP05827, DROEL07065, DROER08538, DROEU00551, DRO…	MND1
GO:0032717	BP	e	negative regulation of interleukin-8 production	18/671	106/8270255	1.76832361204128e-54	6	18	1.6631388454629622e-51	AILME08357, ANAPL12107, BOVIN17658, CALJA12127, CHLSB15114, FICAL12561, HUMAN14332, MELGA09432, MONDO05437, MOUSE01636, MUSPF05145, MYOLU16758, OTOGA12993, PANTR16776, PELSI03681, RATNO18011, SHEEP16450, TAEGU07737	MND1
GO:0031665	BP	e	negative regulation of lipopolysaccharide-mediated signaling pathway	18/671	174/8270255	2.448411944058176e-50	7	18	2.0868886179433361e-47	AILME08357, ANAPL12107, BOVIN17658, CALJA12127, CHLSB15114, FICAL12561, HUMAN14332, MELGA09432, MONDO05437, MOUSE01636, MUSPF05145, MYOLU16758, OTOGA12993, PANTR16776, PELSI03681, RATNO18011, SHEEP16450, TAEGU07737	MND1
GO:0009451	BP	e	RNA modification	46/671	20149/8270255	5.300233066690843e-50	7	46	4.3807229361815985e-47	ARALY12520, ARATH12655, BRANA35521, BRANA85522, BRAOL46297, BRARP35701, BRUMA04516, CAEEL01988, CHLRE09551, CHLVA03392, COCAP18910, ERATE05289, GOSRA05462, HORVV149871, LOALO02598, LOTJA11282, LOTJA18672, LUPAN00703, MAIZE27743, MARPO22347, MELHA05327, MICCC05710, MICPC04959, MUSAC06081, MUSAC07039, MUSAM01087, ORYBR11654, ORYGL10934, ORYNI36862, ORYPU12426, ORYRU14917, ORYSI14308, ORYSJ13179, OS…	MND1
GO:0060339	BP	e	negative regulation of type I interferon-mediated signaling pathway	18/671	183/8270255	6.352322677011783e-50	8	18	5.095870618102834e-47	AILME08357, ANAPL12107, BOVIN17658, CALJA12127, CHLSB15114, FICAL12561, HUMAN14332, MELGA09432, MONDO05437, MOUSE01636, MUSPF05145, MYOLU16758, OTOGA12993, PANTR16776, PELSI03681, RATNO18011, SHEEP16450, TAEGU07737	MND1
GO:0006508	BP	e	proteolysis	120/671	282867/8270255	1.935696562810468e-49	5	120	1.5084606785901576e-46	ACYPI18579, ACYPI22844, ACYPI23297, ACYPI25508, ACYPI26711, ACYPI28428, AGABI01041, ANAPL09895, ASPAC03959, ASPOR08600, AURAN00093, AURAN05998, AURST00543, BATDE07068, BATDJ07068, BODSA11674, BRAFL23351, CAEBE04966, CANAW03243, CAPTE21253, CHOCR01614, CIOIN15119, CIOSA00372, DAPPU07148, DAPPU21384, DIACI15698, DICPU05697, DICSQ00114, DOTSN09818, DROGR00018, DROGR00322, DROGR04375, DROGR05534, DRO…	MND1
GO:0032688	BP	e	negative regulation of interferon-beta production	18/671	207/8270255	6.461158258949966e-49	7	18	4.8952247642461204e-46	AILME08357, ANAPL12107, BOVIN17658, CALJA12127, CHLSB15114, FICAL12561, HUMAN14332, MELGA09432, MONDO05437, MOUSE01636, MUSPF05145, MYOLU16758, OTOGA12993, PANTR16776, PELSI03681, RATNO18011, SHEEP16450, TAEGU07737	MND1
GO:0034122	BP	e	negative regulation of toll-like receptor signaling pathway	18/671	436/8270255	6.340564148252088e-43	8	18	4.674023976853397e-40	AILME08357, ANAPL12107, BOVIN17658, CALJA12127, CHLSB15114, FICAL12561, HUMAN14332, MELGA09432, MONDO05437, MOUSE01636, MUSPF05145, MYOLU16758, OTOGA12993, PANTR16776, PELSI03681, RATNO18011, SHEEP16450, TAEGU07737	MND1
GO:0071347	BP	e	cellular response to interleukin-1	18/671	867/8270255	1.7339434067886734e-37	6	18	1.2126488825682325e-34	AILME08357, ANAPL12107, BOVIN17658, CALJA12127, CHLSB15114, FICAL12561, HUMAN14332, MELGA09432, MONDO05437, MOUSE01636, MUSPF05145, MYOLU16758, OTOGA12993, PANTR16776, PELSI03681, RATNO18011, SHEEP16450, TAEGU07737	MND1
GO:0032720	BP	e	negative regulation of tumor necrosis factor production	18/671	902/8270255	3.550467529870326e-37	7	18	2.4209750469303283e-34	AILME08357, ANAPL12107, BOVIN17658, CALJA12127, CHLSB15114, FICAL12561, HUMAN14332, MELGA09432, MONDO05437, MOUSE01636, MUSPF05145, MYOLU16758, OTOGA12993, PANTR16776, PELSI03681, RATNO18011, SHEEP16450, TAEGU07737	MND1
GO:0016926	BP	e	protein desumoylation	15/671	370/8270255	6.914784061430018e-36	9	15	4.600017933548871e-33	ACYPI18579, ACYPI28428, CAEBE04966, DAPPU21384, DROGR04375, DROGR05534, DROPE10151, DROPS15906, DROSI13684, FICAL10945, FICAL14172, GADMO04158, GASAC18387, RHOPR03015, TAEGU16564	MND1
GO:0071356	BP	e	cellular response to tumor necrosis factor	18/671	1606/8270255	1.1741977096413053e-32	6	18	7.44796337917828e-30	AILME08357, ANAPL12107, BOVIN17658, CALJA12127, CHLSB15114, FICAL12561, HUMAN14332, MELGA09432, MONDO05437, MOUSE01636, MUSPF05145, MYOLU16758, OTOGA12993, PANTR16776, PELSI03681, RATNO18011, SHEEP16450, TAEGU07737	MND1
GO:0032088	BP	e	negative regulation of NF-kappaB transcription factor activity	18/671	1882/8270255	2.025901756144306e-31	12	18	1.255828872700817e-28	AILME08357, ANAPL12107, BOVIN17658, CALJA12127, CHLSB15114, FICAL12561, HUMAN14332, MELGA09432, MONDO05437, MOUSE01636, MUSPF05145, MYOLU16758, OTOGA12993, PANTR16776, PELSI03681, RATNO18011, SHEEP16450, TAEGU07737	MND1
GO:0071222	BP	e	cellular response to lipopolysaccharide	18/671	2329/8270255	9.2217123443811e-30	6	18	5.589382315399878e-27	AILME08357, ANAPL12107, BOVIN17658, CALJA12127, CHLSB15114, FICAL12561, HUMAN14332, MELGA09432, MONDO05437, MOUSE01636, MUSPF05145, MYOLU16758, OTOGA12993, PANTR16776, PELSI03681, RATNO18011, SHEEP16450, TAEGU07737	MND1
GO:0001933	BP	e	negative regulation of protein phosphorylation	18/671	2999/8270255	8.432929645807872e-28	9	18	4.791836585196035e-25	AILME08357, ANAPL12107, BOVIN17658, CALJA12127, CHLSB15114, FICAL12561, HUMAN14332, MELGA09432, MONDO05437, MOUSE01636, MUSPF05145, MYOLU16758, OTOGA12993, PANTR16776, PELSI03681, RATNO18011, SHEEP16450, TAEGU07737	MND1
GO:0010197	BP	e	polar nucleus fusion	11/671	250/8270255	4.33648498699478e-27	6	11	2.4138291432710736e-24	ARATH12655, ORYBR11654, ORYGL10934, ORYNI36862, ORYPU12426, ORYRU14917, ORYSI14308, ORYSJ13179, POPTR28821, PRUPE05319, TRIUA07490	MND1
GO:0040019	BP	e	positive regulation of embryonic development	10/671	264/8270255	4.3261763356611736e-24	6	10	2.35992919110317e-21	CIOIN08054, DANRE28156, GASAC09038, LEPOC06687, ORENI13762, ORYLA06850, POEFO16981, TAKRU07521, TETNG05318, XIPMA18134	MND1
GO:0008595	BP	e	anterior/posterior axis specification, embryo	10/671	287/8270255	1.009789779345027e-23	5	10	5.400395339536394e-21	CIOIN08054, DANRE28156, GASAC09038, LEPOC06687, ORENI13762, ORYLA06850, POEFO16981, TAKRU07521, TETNG05318, XIPMA18134	MND1
GO:0060215	BP	e	primitive hemopoiesis	10/671	354/8270255	8.442714608255606e-23	7	10	4.3448120932107856e-20	CIOSA10312, DANRE37187, GASAC18008, LATCH03635, ORENI09750, POEFO11478, TAKRU02513, TETNG17953, XENTR04596, XIPMA07278	MND1
GO:0003407	BP	e	neural retina development	10/671	390/8270255	2.244628174249253e-22	3	10	1.1131315173208795e-19	CIOIN08054, DANRE28156, GASAC09038, LEPOC06687, ORENI13762, ORYLA06850, POEFO16981, TAKRU07521, TETNG05318, XIPMA18134	MND1
GO:0009950	BP	e	dorsal/ventral axis specification	8/671	366/8270255	1.2978844653838977e-17	4	8	5.709644966668679e-15	DROAN01106, DROER05392, DROGR04221, DROME21854, DROMO02399, DROPS07719, DROVI09956, DROWI04371	MND1
GO:0001654	BP	e	eye development	10/671	2200/8270255	7.067584470069922e-15	5	10	2.9656671757101097e-12	CIOIN08054, DANRE28156, GASAC09038, LEPOC06687, ORENI13762, ORYLA06850, POEFO16981, TAKRU07521, TETNG05318, XIPMA18134	MND1
GO:0031120	BP	e	snRNA pseudouridine synthesis	5/671	122/8270255	7.123546371732319e-13	10	5	2.7756389612714143e-10	LACTC02162, SCHPO00663, SPIPN03809, YEAST02930, ZYGRO02910	MND1
GO:0010467	BP	e	gene expression	13/671	11388/8270255	2.1928392863587408e-11	4	13	8.193108429511596e-09	ANAPL12107, ANOCA17061, DICDI05519, DICDI09842, DICPU04731, DICPU11559, FICAL12561, FICAL15151, MELGA09432, PELSI02984, PELSI03681, TAEGU07737, TAEGU14538	MND1
GO:0000454	BP	e	snoRNA guided rRNA pseudouridine synthesis	3/671	10/8270255	6.377698393345664e-11	12	3	2.350698968628419e-08	HUMAN09231, MOUSE27344, RATNO13448	MND1
GO:0016071	BP	e	mRNA metabolic process	7/671	1974/8270255	4.4792926222570437e-10	7	7	1.5866585230137776e-07	BRUMA04670, CAEBR05441, CAEEL06390, LOALO03541, MELHA13876, ONCVO12563, STRRB10018	MND1
GO:0008406	BP	e	gonad development	5/671	806/8270255	9.189645523684915e-09	4	5	3.0566778251037325e-06	BRUMA04670, CAEBR05441, CAEEL06390, CAERE25612, ONCVO12563	MND1
GO:0030111	BP	e	regulation of Wnt signaling pathway	5/671	942/8270255	1.9893040734791928e-08	6	5	6.028696511571664e-06	BRUMA04670, CAEBR05441, CAEEL06390, CAERE25612, ONCVO12563	MND1
GO:0000469	BP	e	cleavage involved in rRNA processing	4/671	620/8270255	2.516643663186276e-07	8	4	7.302282543979328e-05	LACTC02162, SPIPN03809, YEAST02930, ZYGRO02910	MND1
GO:0030334	BP	e	regulation of cell migration	5/671	3113/8270255	6.831639887029472e-06	6	5	0.0018090580380459111	BRUMA04670, CAEBR05441, CAEEL06390, CAERE25612, ONCVO12563	MND1
GO:0045292	BP	e	mRNA cis splicing, via spliceosome	4/671	1725/8270255	1.4133214441025765e-05	12	4	0.0036366360743299788	SCHCR02038, SCHJY04064, SCHOY00587, SCHPO02969	MND1
GO:0030335	BP	e	positive regulation of cell migration	5/671	5760/8270255	0.00012441600752523176	7	5	0.02950823135000605	BRUMA04670, CAEBR05441, CAEEL06390, CAERE25612, ONCVO12563	MND1
GO:0015030	CC	e	Cajal body	138/671	2639/8270255	0.0	7	138	0.0	AEDAE01658, AILME01310, ANOGA00463, APIME10202, ARALY12520, ARATH12655, ATTCE10580, BOMIM13887, BOVIN01211, BRANA35521, BRAOL46297, BRARP35701, CALJA11839, CAMFO01355, CANLF12348, CAVPO14128, CHILA05109, CHLRE09551, CHLSB12800, CHLVA03392, CHOCR05413, COCAP18910, CULQU18126, DANPL14741, DANRE37187, DAPPU03711, DASNO21384, DENPD04123, DIACI07916, DROAN09085, DROBM09498, DROBP05827, DROEL07065, DRO…	MND1
GO:0031429	CC	e	box H/ACA snoRNP complex	133/671	810/8270255	0.0	6	133	0.0	AGABI00158, AILME01310, ANOCA17061, ASHGO04703, ASPAC09951, ASPCL02311, ASPFN03333, ASPGL03971, AURPU05903, AURST01115, BATDE03078, BATDJ03078, BLUGR02241, BOTFB09608, BOVIN01211, CALJA11839, CANAL05068, CANAW03604, CANGA02957, CANLF12348, CANTE02040, CAVPO14128, CHILA05109, CHLSB12800, COCLU04160, COLGR01940, COLSU07863, CONPW01309, COPCI08511, CRYNJ03601, DASNO21384, DEBHA03104, DICSQ01023, DOT…	MND1
GO:0016604	CC	e	nuclear body	115/671	11852/8270255	3.0959440361475366e-196	6	115	6.031562398994577e-193	AGABI00158, AILME01310, ANOCA17061, ASHGO04703, ASPAC09951, ASPCL02311, ASPFN03333, ASPGL03971, AURPU05903, AURST01115, BATDE03078, BATDJ03078, BLUGR02241, BOTFB09608, BOVIN01211, BRUMA04516, CAEEL01988, CANAL05068, CANAW03604, CANGA02957, CANTE02040, CAVPO14128, CHLSB12800, COCLU04160, COLGR01940, COLSU07863, CONPW01309, COPCI08511, CRYNJ03601, DEBHA03104, DICDI09842, DICPU11559, DICSQ01023, DOT…	MND1
GO:0005681	CC	e	spliceosomal complex	111/671	17415/8270255	3.7381921718268004e-169	5	111	6.372449467910999e-166	AMBTC12851, ARALY00324, ARATH00508, ASPAC02575, ASPCL03031, ASPFN05834, ASPFU01905, ASPGL01897, ASPTN03725, AURPU03332, AURST01806, BATDE01170, BATDJ01170, BLUGR01769, BOTFB05876, BRADI00525, BRANA65258, BRAOL25940, BRUMA04670, CAEBR05441, CAEEL06390, CAERE25612, CHLVA03426, COCLU05927, COLGR03410, CONPW10988, COPCI14226, CRYGA00358, CRYNJ00187, CUCSA09890, DICSQ06340, DOTSN03896, EMEND00655, EME…	MND1
GO:0005730	CC	e	nucleolus	127/671	64782/8270255	4.103951524730427e-130	5	127	6.584428108060141e-127	ACYPI18579, ACYPI28428, AEDAE01658, ANOCA17061, ANOGA00463, APIME10202, ARALY12520, ARATH12655, ASHGO04703, ATTCE10580, BOMIM13887, BRANA35521, BRAOL46297, BRARP35701, BRUMA04516, CAEBE04966, CAEEL01988, CAMFO01355, CANGA02957, CHLRE09551, CHLVA03392, CHOCR05413, COCAP18910, CULQU18126, DANPL14741, DANRE37187, DAPPU03711, DAPPU21384, DEBHA03104, DENPD04123, DIACI07916, DICDI09842, DICPU11559, DRO…	MND1
GO:1990904	CC	e	ribonucleoprotein complex	86/671	14411/8270255	2.7308794649398214e-128	2	86	3.9202493371701914e-125	AEDAE01658, AEDAE08068, ANOGA00463, ANOGA01821, APIME09992, APIME10202, ATTCE07287, ATTCE10580, BOMIM05923, BOMIM13887, BRUMA04516, CAEEL01988, CAMFO01355, CULQU06987, CULQU18126, DANPL14741, DANPL15322, DAPPU03711, DAPPU13566, DENPD04123, DENPD08829, DIACI07420, DIACI07916, DROAN01106, DROAN09085, DROBM09498, DROBM11635, DROBP05827, DROBP12081, DROEL07065, DROEL09230, DROER05392, DROER08538, DRO…	MND1
GO:0031981	CC	e	nuclear lumen	63/671	4578/8270255	9.375064878001209e-117	5	63	1.2176423549880142e-113	AILME08357, AMBTC12851, ARALY00324, BOVIN17658, BRADI00525, BRANA65258, BRAOL25940, CALJA12127, CANLF08034, CAVPO00198, CHILA20025, CHLSB15114, CHLVA03426, CUCSA09890, DASNO11354, DIPOR08412, FUKDA08994, GORGO09326, GOSHI35104, GOSRA65604, HORVV133550, HUMAN14332, ICTTR06148, JACJA06205, KLEFL11395, LOTJA18975, LUPAN04457, MANES01274, MARPO00398, MICCC05783, MICMU01390, MICPC05693, MONDO05437, MO…	MND1
GO:0071013	CC	e	catalytic step 2 spliceosome	39/671	2821/8270255	1.0505955679208742e-72	6	39	1.1939580881267437e-69	AILME08357, ANAPL12107, BOVIN17658, CALJA12127, CANLF08034, CAVPO00198, CHILA20025, CHLSB15114, DASNO11354, DIPOR08412, DROME21854, FICAL12561, FUKDA08994, GORGO09326, HUMAN14332, ICTTR06148, JACJA06205, MELGA09432, MICMU01390, MONDO05437, MOUSE01636, MUSPF05145, MYOLU16758, NANGA10075, OCTDE10689, OTOGA12993, PANPA19128, PANTR16776, PAPAN08897, PELSI03681, PROCA06148, PTEVA02447, RATNO18011, SAR…	MND1
GO:0090661	CC	e	box H/ACA telomerase RNP complex	22/671	89/8270255	2.8454507971258328e-70	5	22	3.104386819664284e-67	AILME01310, ANOCA17061, BOVIN01211, CAVPO14128, CHLSB12800, GORGO06662, HORSE01227, HUMAN09231, ICTTR07366, LOXAF05620, MOUSE27344, MYOLU04007, NOMLE12180, OTOGA10327, PANTR09891, PAPAN15432, PELSI02984, PIGXX16781, PONAB03998, RATNO13448, SARHA02430, SHEEP18044	MND1
GO:0019013	CC	e	viral nucleocapsid	38/671	2859/8270255	3.1990850579880095e-70	2	38	3.355963267562422e-67	BOVIN01211, CALJA11839, CAMFO01355, CANAW03604, CULQU18126, DIACI07916, FUSC103952, GRENI03881, HARSA00512, HORSE01227, IXOSC19376, LEPMJ05358, LODEL05386, LUCCU03895, MAGO701174, MAIZE21391, MAIZE27743, PANTR09891, PARBA04136, PEDHC06081, PHYIT14813, PHYNI09954, PHYPR09908, PICGU03492, PICST05204, PLAF702543, PLAFP00338, PLAFR01329, PUCGT04364, SALR503769, SAPPC17595, SARSC01832, SCHCR04881, SCH…	MND1
GO:0005634	CC	e	nucleus	165/671	507610/8270255	1.9526097923610864e-53	5	165	1.775247736221621e-50	AEDAE08068, AILME08357, ANAPL12107, ANOGA01821, APIME09992, ARATH00508, ARATH12655, ASHGO04703, ASPAC02575, ASPCL03031, ASPFN05834, ASPFU01905, ASPGL01897, ASPTN03725, ASTMX21422, ATTCE07287, AURPU03332, AURST01806, BATDE01170, BATDJ01170, BLUGR01769, BOMIM05923, BOTFB05876, BOVIN17658, BRUMA04670, CAEBR05441, CAEEL01988, CAEEL06390, CAERE25612, CALJA12127, CANGA02957, CHLSB15114, COCLU05927, COL…	MND1
GO:0005697	CC	e	telomerase holoenzyme complex	22/671	545/8270255	6.276501368546919e-52	5	22	5.522308865390878e-49	AILME01310, ANOCA17061, BOVIN01211, CAVPO14128, CHLSB12800, GORGO06662, HORSE01227, HUMAN09231, ICTTR07366, LOXAF05620, MOUSE27344, MYOLU04007, NOMLE12180, OTOGA10327, PANTR09891, PAPAN15432, PELSI02984, PIGXX16781, PONAB03998, RATNO13448, SARHA02430, SHEEP18044	MND1
GO:0032991	CC	e	protein-containing complex	72/671	134401/8270255	9.975200518412744e-36	1	72	6.477942717612086e-33	ANAPL12107, ANOCA17061, ARALY12520, ARATH12655, ASTMX21422, BRANA35521, BRAOL46297, BRARP35701, CHLRE09551, CHLVA03392, COCAP18910, DANRE28156, DANRE37187, DICDI05519, DICDI09842, DICPU04731, DICPU11559, ERATE05289, FICAL12561, FICAL15151, GADMO08848, GADMO18974, GASAC09038, GASAC18008, GOSRA05462, HORVV149871, LOTJA11282, LUPAN00703, MAIZE27743, MARPO22347, MELGA09432, MICCC05710, MICPC04959, MU…	MND1
GO:0005737	CC	e	cytoplasm	199/671	1257577/8270255	2.5975394067857923e-21	3	199	1.2429453915803944e-18	AEDAE08068, AILME08357, AMBTC12851, ANAPL12107, ANOGA01821, APIME09992, ARALY00324, ASPAC02575, ASPCL03031, ASPFN05834, ASPFU01905, ASPGL01897, ASPTN03725, ASTMX21422, ATTCE07287, AURPU03332, AURST01806, BATDE01170, BATDJ01170, BLUGR01769, BOMIM05923, BOTFB05876, BOVIN17658, BRADI00525, BRANA65258, BRAOL25940, BRUMA04670, CAEBR05441, CAEEL06390, CAERE25612, CALJA12127, CANLF08034, CAVPO00198, CHI…	MND1
GO:0016607	CC	e	nuclear speck	19/671	13166/8270255	8.215479513481865e-18	7	19	3.673396782462588e-15	AILME08357, ANAPL12107, ARATH00508, BOVIN17658, CALJA12127, CHLSB15114, FICAL12561, HUMAN14332, MELGA09432, MONDO05437, MOUSE01636, MUSPF05145, MYOLU16758, OTOGA12993, PANTR16776, PELSI03681, RATNO18011, SHEEP16450, TAEGU07737	MND1
GO:0031974	CC	e	membrane-enclosed lumen	7/671	653/8270255	2.0846601471333253e-13	1	7	8.24045007435673e-11	BRUMA04670, CAEBR05441, CAEEL06390, LOALO03541, MELHA13876, ONCVO12563, STRRB10018	MND1
GO:0005724	CC	e	nuclear telomeric heterochromatin	4/671	187/8270255	2.0937783361692176e-09	8	4	7.321513348591719e-07	SCHCR02038, SCHJY04064, SCHOY00587, SCHPO02969	MND1
GO:0005654	CC	e	nucleoplasm	22/671	66974/8270255	6.165485804240511e-08	5	22	1.8479519264907684e-05	AILME08357, ANAPL12107, ANOCA17061, BOVIN17658, CALJA12127, CHLSB15114, FICAL12561, FICAL15151, HUMAN14332, MELGA09432, MONDO05437, MOUSE01636, MUSPF05145, MYOLU16758, OTOGA12993, PANTR16776, PELSI02984, PELSI03681, RATNO18011, SHEEP16450, TAEGU07737, TAEGU14538	MND1
GO:0005732	CC	e	small nucleolar ribonucleoprotein complex	6/671	2718/8270255	1.2889087950105111e-07	3	6	3.780106170313085e-05	DICDI09842, HUMAN09231, LACTC02162, SPIPN03809, YEAST02930, ZYGRO02910	MND1
GO:0072589	CC	e	box H/ACA scaRNP complex	1/671	4/8270255	0.0003244971114335288	6	1	0.07437528331386133	HUMAN09231	MND1
GO:0030515	MF	e	snoRNA binding	226/671	2331/8270255	0.0	5	226	0.0	AEDAE01658, AILME01310, ANOCA17061, ANOGA00463, APIME10202, ARATH12655, ASHGO04703, ASPCL02311, ASPFN03333, ATTCE10580, AURAN06188, BABBI03489, BATDJ03078, BLAHO00358, BLUGR02241, BOVIN01211, BRAFL24143, BRANA23369, BRANA31131, BRANA35521, BRAOL36237, BRAOL46297, BRAOL48816, BRARP24475, BRARP32232, BRARP35701, BRUMA04516, CAEEL01988, CALJA01501, CALJA11839, CALJA13660, CAMFO01355, CANAL05068, CAN…	MND1
GO:0034513	MF	e	box H/ACA snoRNA binding	133/671	387/8270255	0.0	6	133	0.0	AGABI00158, AILME01310, ANOCA17061, ASHGO04703, ASPAC09951, ASPCL02311, ASPFN03333, ASPGL03971, AURPU05903, AURST01115, BATDE03078, BATDJ03078, BLUGR02241, BOTFB09608, BOVIN01211, CALJA11839, CANAL05068, CANAW03604, CANGA02957, CANLF12348, CANTE02040, CAVPO14128, CHILA05109, CHLSB12800, COCLU04160, COLGR01940, COLSU07863, CONPW01309, COPCI08511, CRYNJ03601, DASNO21384, DEBHA03104, DICSQ01023, DOT…	MND1
GO:0003723	MF	e	RNA binding	319/671	305900/8270255	3.406573043301951e-263	4	319	7.742856646338393e-260	AEDAE01658, AEDAE08068, AILME01310, AILME08357, AMBTC12851, ANOCA17061, ANOGA00463, ANOGA01821, APIME09992, APIME10202, ARALY00324, ARALY12520, ARATH12655, ASPAC02575, ASPCL03031, ASPFN05834, ASPFU01905, ASPGL01897, ASPTN03725, ASTMX21422, ATTCE07287, ATTCE10580, AURPU03332, AURST01806, BATDE01170, BATDJ01170, BLUGR01769, BOMIM05923, BOMIM13887, BOTFB05876, BOVIN01211, BOVIN17658, BRADI00525, BRA…	MND1
GO:0008234	MF	e	cysteine-type peptidase activity	114/671	18087/8270255	3.0280885479876337e-173	5	114	5.506074343090847e-170	ACYPI18579, ACYPI25508, ACYPI28428, AGABI01041, ANAPL09895, ASPAC03959, ASPOR08600, AURAN00093, AURAN05998, AURST00543, BATDE07068, BATDJ07068, BODSA11674, BRAFL23351, CAEBE04966, CANAW03243, CAPTE21253, CHICK13352, CHOCR01614, CIOIN15119, CIOSA00372, DAPPU07148, DAPPU21384, DIACI15698, DICPU05697, DICSQ00114, DOTSN09818, DROGR00018, DROGR00322, DROGR04375, DROGR05534, DROGR06357, DROGR06761, DRO…	MND1
GO:0005515	MF	e	protein binding	237/671	422965/8270255	7.2938654071849e-129	2	237	1.1052232165609341e-125	AEDAE01658, AGABI00158, AILME01310, ANOCA17061, ANOGA00463, APIME10202, ARALY12520, ARATH00508, ARATH12655, ASHGO04703, ASPAC09951, ASPCL02311, ASPFN03333, ASPGL03971, ATTCE10580, AURPU05903, AURST01115, BATDE03078, BATDJ03078, BLUGR02241, BOMIM13887, BOTFB09608, BOVIN01211, BRANA35521, BRAOL46297, BRARP35701, BRUMA04516, CAEEL01988, CALJA11839, CAMFO01355, CANAL05068, CANAW03604, CANGA02957, CAN…	MND1
GO:0070034	MF	e	telomerase RNA binding	22/671	363/8270255	6.690014858963529e-56	5	22	6.758153899193713e-53	AILME01310, ANOCA17061, BOVIN01211, CAVPO14128, CHLSB12800, GORGO06662, HORSE01227, HUMAN09231, ICTTR07366, LOXAF05620, MOUSE27344, MYOLU04007, NOMLE12180, OTOGA10327, PANTR09891, PAPAN15432, PELSI02984, PIGXX16781, PONAB03998, RATNO13448, SARHA02430, SHEEP18044	MND1
GO:0102487	MF	e	dUTP phosphohydrolase activity	3/671	55/8270255	1.3905288275133143e-08	5	3	4.261424019148949e-06	ENTDS03328, IXOSC00418, IXOSC15446	MND1
GO:0102491	MF	e	dGTP phosphohydrolase activity	3/671	55/8270255	1.3905288275133143e-08	5	3	4.261424019148949e-06	ENTDS03328, IXOSC00418, IXOSC15446	MND1
GO:0102485	MF	e	dATP phosphohydrolase activity	3/671	55/8270255	1.3905288275133143e-08	5	3	4.261424019148949e-06	ENTDS03328, IXOSC00418, IXOSC15446	MND1
GO:0102490	MF	e	8-oxo-dGTP phosphohydrolase activity	3/671	55/8270255	1.3905288275133143e-08	5	3	4.261424019148949e-06	ENTDS03328, IXOSC00418, IXOSC15446	MND1
GO:0102486	MF	e	dCTP phosphohydrolase activity	3/671	55/8270255	1.3905288275133143e-08	5	3	4.261424019148949e-06	ENTDS03328, IXOSC00418, IXOSC15446	MND1
GO:0102489	MF	e	GTP phosphohydrolase activity	3/671	55/8270255	1.3905288275133143e-08	5	3	4.261424019148949e-06	ENTDS03328, IXOSC00418, IXOSC15446	MND1
GO:0102488	MF	e	dTTP phosphohydrolase activity	3/671	55/8270255	1.3905288275133143e-08	5	3	4.261424019148949e-06	ENTDS03328, IXOSC00418, IXOSC15446	MND1
GO:0097159	MF	e	organic cyclic compound binding	9/671	16651/8270255	1.185441825697165e-05	2	9	0.0031089351726817475	ANAPL12107, ANOCA17061, FICAL12561, FICAL15151, MELGA09432, PELSI02984, PELSI03681, TAEGU07737, TAEGU14538	MND1
GO:0070140	MF	e	SUMO-specific isopeptidase activity	2/671	190/8270255	0.00011682734577991994	8	2	0.02795145487848523	DROSI13684, FICAL14172	MND1
GO:0055114	BP	p	oxidation-reduction process	6/671	802703/8270255	7.340079465509094e-22	2	6	3.5750119182457243e-19	ISOPI03184, PIRSD00767, PLAL201513, RHOBA01263, SINAD04225, SINAD05502	MND1
GO:0006355	BP	p	regulation of transcription, DNA-templated	0/671	570260/8270255	2.967201607137666e-21	9	0	1.3953521350806867e-18		MND1
GO:0006351	BP	p	transcription, DNA-templated	0/671	449157/8270255	8.594461878802007e-17	9	0	3.72085631340198e-14		MND1
GO:0055085	BP	p	transmembrane transport	0/671	446605/8270255	1.3268039695135034e-16	4	0	5.654465354450126e-14		MND1
GO:0008152	BP	p	metabolic process	0/671	331391/8270255	1.9699430714761203e-12	1	0	7.567633418945237e-10		MND1
GO:0016310	BP	p	phosphorylation	0/671	319142/8270255	6.606965582776551e-12	5	0	2.5028470315309782e-09		MND1
GO:0006412	BP	p	translation	0/671	243948/8270255	3.5187025898616996e-09	7	0	1.199657664230973e-06		MND1
GO:0032259	BP	p	methylation	0/671	177669/8270255	7.944717097295742e-07	2	0	0.00022809700929341195		MND1
GO:0006468	BP	p	protein phosphorylation	0/671	174342/8270255	1.188554610476011e-06	7	0	0.00033420440206941444		MND1
GO:0005975	BP	p	carbohydrate metabolic process	0/671	168566/8270255	1.7208573234244823e-06	3	0	0.00047658962749837116		MND1
GO:0051301	BP	p	cell division	0/671	121349/8270255	8.026435711753024e-05	2	0	0.019546520896255692		MND1
GO:0006281	BP	p	DNA repair	0/671	124944/8270255	8.58472279842948e-05	7	0	0.02072108976346585		MND1
GO:0015031	BP	p	protein transport	0/671	103545/8270255	0.00037364889712050746	7	0	0.08461819310226575		MND1
GO:0016021	CC	p	integral component of membrane	26/671	2961385/8270255	1.75710463845806e-89	3	26	2.083696913649721e-86	ACIC501015, BRAHW00542, BRAIP01250, BRAM500292, CHLP801360, CHLTE00493, CHLTF01235, DESTD00963, GRAMM00674, GRATM02820, ISOPI00018, IXOSC00418, KORVE04203, PIRSD01328, PIRSD03277, PIRSD04060, PLAL200743, RHOBA02350, RHOBA06881, RUBBR04465, SINAD06055, SOLUE01407, TERRK03046, TERSS03096, THEA100300, TRISP07718	MND1
GO:0016020	CC	p	membrane	26/671	2177625/8270255	1.7350989775747823e-54	1	26	1.6631388454629622e-51	ACIC501015, BRAHW00542, BRAIP01250, BRAM500292, BRANA65258, BRAOL25940, CHLP801360, CHLTE00493, CHLTF01235, DESTD00963, GRAMM00674, GRATM02820, IXOSC00418, KORVE04203, PIRSD01328, PIRSD03277, PIRSD04060, RHOBA02350, RUBBR02200, RUBBR04465, SINAD06055, SOLUE01407, TERRK03046, TERSS03096, THEA100300, TRISP07718	MND1
GO:0005886	CC	p	plasma membrane	0/671	756094/8270255	1.742760742370186e-28	2	0	1.0333434619162352e-25		MND1
GO:0005622	CC	p	intracellular	2/671	474149/8270255	1.2144795509044594e-14	2	2	4.9440193658088244e-12	PIRSD03277, RUBBR02200	MND1
GO:0005840	CC	p	ribosome	0/671	178672/8270255	8.033143705798731e-07	5	0	0.00022823332768297957		MND1
GO:0005576	CC	p	extracellular region	0/671	142388/8270255	1.7831753391239164e-05	1	0	0.004503343275426373		MND1
GO:0005739	CC	p	mitochondrion	0/671	103980/8270255	0.00037539143411087646	5	0	0.08461819310226575		MND1
GO:0005524	MF	p	ATP binding	0/671	991579/8270255	1.277166193909652e-37	8	0	9.167028404969938e-35		MND1
GO:0003677	MF	p	DNA binding	0/671	749078/8270255	4.248235338906862e-28	4	0	2.465332316354993e-25		MND1
GO:0000166	MF	p	nucleotide binding	0/671	612908/8270255	6.731883041527072e-23	4	0	3.531002114570209e-20		MND1
GO:0046872	MF	p	metal ion binding	9/671	910532/8270255	9.225353418529057e-23	4	9	4.6596576757477786e-20	BRAHW00542, BRAIP01250, BRAM500292, ISOPI03184, PIRSD00767, PLAL201513, RHOBA01263, SINAD04225, SINAD05502	MND1
GO:0016740	MF	p	transferase activity	8/671	801501/8270255	7.919995119829564e-20	2	8	3.661319777853413e-17	ACIC501015, CHLTF01235, GRAMM00674, GRATM02820, KORVE04203, SOLUE01407, TERRK03046, TERSS03096	MND1
GO:0016787	MF	p	hydrolase activity	5/671	707791/8270255	1.7101758318789586e-19	2	5	7.774174302416432e-17	CAEBE04966, DROPS01663, ENTDS03328, IXOSC00418, IXOSC15446	MND1
GO:0016491	MF	p	oxidoreductase activity	4/671	537580/8270255	1.1249923729017555e-14	2	4	4.649116207711421e-12	PIRSD00767, PLAL201513, RHOBA01263, SINAD05502	MND1
GO:0003824	MF	p	catalytic activity	6/671	569321/8270255	6.881959542386586e-14	1	6	2.7603742135087372e-11	ISOPI03184, PIRSD00767, PLAL201513, RHOBA01263, SINAD04225, SINAD05502	MND1
GO:0003676	MF	p	nucleic acid binding	0/671	292311/8270255	7.319892670577286e-11	3	0	2.6620009678666067e-08		MND1
GO:0016301	MF	p	kinase activity	0/671	271985/8270255	3.3684017839860545e-10	4	0	1.208857350766048e-07		MND1
GO:0008270	MF	p	zinc ion binding	0/671	247138/8270255	2.3490178292081634e-09	6	0	8.110058391348438e-07		MND1
GO:0003700	MF	p	DNA-binding transcription factor activity	0/671	238384/8270255	5.1383439178555015e-09	2	0	1.7302263007346766e-06		MND1
GO:0016829	MF	p	lyase activity	0/671	203169/8270255	1.1961168828608194e-07	2	0	3.546096519568353e-05		MND1
GO:0016874	MF	p	ligase activity	0/671	169067/8270255	1.7298761914697982e-06	2	0	0.00047658962749837116		MND1
GO:0016887	MF	p	ATPase activity	0/671	160251/8270255	3.76692629415266e-06	7	0	0.001027429146730138		MND1
GO:0003735	MF	p	structural constituent of ribosome	0/671	161555/8270255	3.893153139631442e-06	2	0	0.0010513440780539364		MND1
GO:0008168	MF	p	methyltransferase activity	0/671	155296/8270255	5.5076433413976676e-06	4	0	0.0014727546287904058		MND1
GO:0022857	MF	p	transmembrane transporter activity	0/671	148211/8270255	1.2606374080196311e-05	2	0	0.003274655743212899		MND1
GO:0043565	MF	p	sequence-specific DNA binding	0/671	141755/8270255	1.757975883570097e-05	5	0	0.0044811955349882615		MND1
GO:0004672	MF	p	protein kinase activity	0/671	144035/8270255	1.8865336454909153e-05	5	0	0.004720661025758231		MND1
GO:0005525	MF	p	GTP binding	0/671	132375/8270255	3.7842946551658514e-05	8	0	0.009383330610877146		MND1
GO:0016853	MF	p	isomerase activity	1/671	160328/8270255	5.8966020792506054e-05	2	1	0.014489173127167592	PICST05204	MND1
GO:0016746	MF	p	transferase activity, transferring acyl groups	0/671	112260/8270255	0.00017293800571202816	3	0	0.04046005016481151		MND1
GO:0000287	MF	p	magnesium ion binding	0/671	112889/8270255	0.00017355915194437936	5	0	0.04046005016481151		MND1
GO:0042626	MF	p	ATPase-coupled transmembrane transporter activity	0/671	107306/8270255	0.00025370933057312537	5	0	0.05864340670662707		MND1
# GO	NS	enrichment	name	ratio_in_study	ratio_in_pop	p_uncorrected	depth	study_count	p_fdr_bh	study_items	RAD1
GO:0009190	BP	e	cyclic nucleotide biosynthetic process	3/14	6520/8270255	1.7711858010448114e-07	9	3	0.002071080278984312	LEPIC01011, LEPII02397, LEPIN03015	RAD1
GO:0006468	BP	e	protein phosphorylation	6/14	174342/8270255	2.2779984736766036e-07	7	6	0.002071080278984312	CAEBE00142, CAEBE06669, CAEBR09915, CAEEL11143, CAEJA17610, MARPO18540	RAD1
GO:0004674	MF	e	protein serine/threonine kinase activity	6/14	86202/8270255	3.583556019745144e-09	6	6	9.77414904385488e-05	CAEBE00142, CAEBE06669, CAEBR09915, CAEEL11143, CAEJA17610, MARPO18540	RAD1
# GO	NS	enrichment	name	ratio_in_study	ratio_in_pop	p_uncorrected	depth	study_count	p_fdr_bh	study_items	CDC48
GO:0016310	BP	e	phosphorylation	36/86	319142/8270255	4.095475165226727e-28	5	36	2.7926021282889745e-24	ASTMX08292, CAPO308290, DANRE25661, DROAN04655, DROBM08587, DROBP03833, DROEL12876, DROER12056, DROEU01891, DROFC06143, DROGR13903, DROKI08056, DROME00138, DROMO10575, DROPE14418, DROPS05688, DRORH03420, DROSE03949, DROSI00082, DROTK05573, DROVI09704, DROWI14341, DROYA00081, FICAL10667, GADMO16855, GASAC15195, LEPSM11372, LINHU12121, LUCCU02677, NOTFU20674, ORENI16962, POEFO03243, STRRB12257, TAK…	CDC48
GO:0009691	BP	e	cytokinin biosynthetic process	5/86	1902/8270255	2.1946104683181553e-11	7	5	1.1971600104675536e-07	MEISD01743, OCEP501848, THET201271, THET801638, THETG01611	CDC48
GO:0016021	CC	e	integral component of membrane	54/86	2961385/8270255	4.153049842456726e-07	3	54	0.0016182062064715316	ANAPL01798, ASTMX08292, CAEEL18351, DANRE25661, DEHM100086, DEHMB00702, DEHMG00642, DEHMV00654, DEIDV00494, DICDI00454, DICPU08262, DROAN04655, DROBM08587, DROBP03833, DROEL12876, DROER12056, DROEU01891, DROFC06143, DROGR13903, DROKI08056, DROME00138, DROMO10575, DROPE14418, DROPS05688, DRORH03420, DROSE03949, DROSI00082, DROTK05573, DROVI09704, DROWI14341, DROYA00081, ENTDS04371, ENTHI06795, ENT…	CDC48
GO:0016798	MF	e	hydrolase activity, acting on glycosyl bonds	53/86	60622/8270255	3.5678332341887357e-90	3	53	9.731265146249777e-86	ANAPL01798, ASTMX08292, BRAFL27625, CAEBR18603, CAEBR21137, CAEEL18351, CAERE01378, CAERE02719, CAERE29776, CAPO308290, CIOIN12991, CRAGI18287, DANRE25661, DICDI00454, DICPU08262, DROER12056, DROGR13903, DROME00138, DROMO10575, DROPE14418, DROPS05688, DROSE03949, DROSI00082, DROVI09704, DROWI14341, DROYA00081, ENTDS04371, ENTHI06795, ENTNP05599, FICAL10667, GASAC15195, LATCH09945, LEPOC16596, LOT…	CDC48
GO:0016773	MF	e	phosphotransferase activity, alcohol group as acceptor	41/86	40956/8270255	1.4640052816862072e-70	4	41	1.9965372028995652e-66	ASTMX08292, CAEBR18603, CAEBR21137, CAEEL18351, CAERE01378, CAERE02719, CAERE29776, CIOIN12991, CRAGI18287, DANRE25661, DROER12056, DROGR13903, DROME00138, DROMO10575, DROPE14418, DROPS05688, DROSE03949, DROSI00082, DROVI09704, DROWI14341, DROYA00081, ENTDS04371, ENTHI06795, ENTNP05599, FICAL10667, GASAC15195, LATCH09945, LEPOC16596, LOTGI19323, LUCCU02677, MELHA01180, NEMVE14991, ORENI16962, PET…	CDC48
GO:0016301	MF	e	kinase activity	38/86	271985/8270255	3.4617991326537054e-33	4	38	3.147352378104327e-29	ASTMX08292, CAPO308290, DANRE25661, DICDI00454, DICPU08262, DROAN04655, DROBM08587, DROBP03833, DROEL12876, DROER12056, DROEU01891, DROFC06143, DROGR13903, DROKI08056, DROME00138, DROMO10575, DROPE14418, DROPS05688, DRORH03420, DROSE03949, DROSI00082, DROTK05573, DROVI09704, DROWI14341, DROYA00081, FICAL10667, GADMO16855, GASAC15195, LEPSM11372, LINHU12121, LUCCU02677, NOTFU20674, ORENI16962, POE…	CDC48
GO:0016787	MF	e	hydrolase activity	27/86	707791/8270255	1.5178985646632242e-09	2	27	6.900113891864907e-06	DROAN04655, DROBM08587, DROBP03833, DROEL12876, DROER12056, DROEU01891, DROFC06143, DROKI08056, DROME00138, DROMO10575, DROPS05688, DRORH03420, DROTK05573, DROVI09704, DROWI14341, DROYA00081, GADMO16855, GUITH20259, LEPSM11372, LINHU12121, MEISD01743, NOTFU20674, OCEP501848, PHATC04598, THET201271, THET801638, THETG01611	CDC48
GO:0005737	CC	p	cytoplasm	0/86	1257577/8270255	1.1972287783853241e-06	3	0	0.0040818018663074645		CDC48
# GO	NS	enrichment	name	ratio_in_study	ratio_in_pop	p_uncorrected	depth	study_count	p_fdr_bh	study_items	OSH3
GO:0006812	BP	e	cation transport	47/88	32942/8270255	2.8733162557765633e-88	5	47	3.9184850438152885e-84	ASPAC04903, ASPCL08167, ASPFN05220, ASPFU01051, ASPGL04666, ASPOR02334, ASPTN00407, AURPU04738, BLUGR01595, COCLU09604, COLGR09004, COLSU09753, CRYPA00050, DOTSN08708, EMEND05622, EMENI00557, FUSO409030, GIBM705534, GIBZA08634, HYPAI05849, HYPJE08237, HYPVG11346, LEPMJ01673, MAGGR06242, MAGO700543, NECHA03530, NEOFI02715, NEUCR03564, NEUT900800, PARBA02912, PASFU02717, PENCH06218, PENRW01727, PES…	OSH3
GO:0098655	BP	e	cation transmembrane transport	26/88	38739/8270255	2.991592592939548e-39	6	26	2.719856265747539e-35	ASPCL08167, ASPFN05220, ASPFU01051, ASPOR02334, ASPTN00407, BLUGR01595, COLGR09004, COLSU09753, DOTSN08708, EMENI00557, FUSO409030, GIBM705534, GIBZA08634, HYPAI05849, HYPVG11346, LEPMJ01673, MAGO700543, NEOFI02715, NEUT900800, PARBA02912, PHAND02361, SCLS105074, TALSN09030, TUBMM06149, VERDA04660, VERDV08317	OSH3
GO:0055085	BP	e	transmembrane transport	47/88	446605/8270255	6.116446553691805e-36	4	47	4.1706519937985995e-32	ASPAC04903, ASPCL08167, ASPFN05220, ASPFU01051, ASPGL04666, ASPOR02334, ASPTN00407, AURPU04738, BLUGR01595, COCLU09604, COLGR09004, COLSU09753, CRYPA00050, DOTSN08708, EMEND05622, EMENI00557, FUSO409030, GIBM705534, GIBZA08634, HYPAI05849, HYPJE08237, HYPVG11346, LEPMJ01673, MAGGR06242, MAGO700543, NECHA03530, NEOFI02715, NEUCR03564, NEUT900800, PARBA02912, PASFU02717, PENCH06218, PENRW01727, PES…	OSH3
GO:0043618	BP	e	regulation of transcription from RNA polymerase II promoter in response to stress	7/88	272/8270255	2.439070989704218e-22	11	7	1.3305132248836509e-18	MUCCI09375, RHIOR00167, SCHCR03914, SCHJY03974, SCHOY03513, SCHPO04033, WALSE02656	OSH3
GO:0097043	BP	e	histone H3-K56 acetylation	4/88	22/8270255	8.749733395614135e-17	13	4	2.983112229567194e-13	SCHCR03914, SCHJY03974, SCHOY03513, SCHPO04033	OSH3
GO:0042273	BP	e	ribosomal large subunit biogenesis	8/88	4025/8270255	1.9409249269824739e-16	4	8	5.882080820382997e-13	CANGA00668, KAZNA03411, KLULA01443, LACTC03656, SCHPO03474, VANPO04064, YEAST00900, ZYGRO01512	OSH3
GO:0071577	BP	e	zinc ion transmembrane transport	7/88	2448/8270255	1.2271426985702018e-15	9	7	3.3470317103502253e-12	EMENI00557, PHAND02361, SCHCR01078, SCHJY02410, SCHOY01134, SCHPO03063, SCLS105074	OSH3
GO:0006606	BP	e	protein import into nucleus	8/88	5552/8270255	2.51539904114005e-15	9	8	6.237046258826805e-12	CANGA00668, KAZNA03411, KLULA01443, LACTC03656, SCHPO03474, VANPO04064, YEAST00900, ZYGRO01512	OSH3
GO:0008033	BP	e	tRNA processing	13/88	61267/8270255	1.447355129040528e-13	9	13	3.2897175953817e-10	CANAL06022, CANAW03829, CANTE02629, DEBHA00573, FOMPI02353, KOMPG01919, LODEL05212, MUCCI11414, PICGU01104, PICST01257, SPAPN01217, WOLCO00975, YARLI05423	OSH3
GO:0006364	BP	e	rRNA processing	13/88	73407/8270255	1.369954649411184e-12	9	13	2.874270235591542e-09	CANAL06022, CANAW03829, CANTE02629, DEBHA00573, FOMPI02353, KOMPG01919, LODEL05212, MUCCI11414, PICGU01104, PICST01257, SPAPN01217, WOLCO00975, YARLI05423	OSH3
GO:0016573	BP	e	histone acetylation	7/88	7520/8270255	3.050571627192765e-12	11	7	5.943167223691619e-09	MUCCI09375, RHIOR00167, SCHCR03914, SCHJY03974, SCHOY03513, SCHPO04033, WALSE02656	OSH3
GO:0030702	BP	e	chromatin silencing at centromere	4/88	392/8270255	1.1554220959206026e-11	12	4	2.1009425110822958e-08	SCHCR03914, SCHJY03974, SCHOY03513, SCHPO04033	OSH3
GO:0006882	BP	e	cellular zinc ion homeostasis	4/88	735/8270255	1.4343390992976136e-10	10	4	2.445099933333901e-07	SCHCR01078, SCHJY02410, SCHOY01134, SCHPO03063	OSH3
GO:0009202	BP	e	deoxyribonucleoside triphosphate biosynthetic process	2/88	70/8270255	2.7019455285746057e-07	9	2	0.00040941980162151315	RHIOR01830, YARLI06230	OSH3
GO:0000775	CC	e	chromosome, centromeric region	4/88	5007/8270255	3.004541236941702e-07	6	4	0.00043130980125044696	SCHCR03914, SCHJY03974, SCHOY03513, SCHPO04033	OSH3
GO:0008324	MF	e	cation transmembrane transporter activity	47/88	31200/8270255	2.2505610742860918e-89	4	47	6.138405330115316e-85	ASPAC04903, ASPCL08167, ASPFN05220, ASPFU01051, ASPGL04666, ASPOR02334, ASPTN00407, AURPU04738, BLUGR01595, COCLU09604, COLGR09004, COLSU09753, CRYPA00050, DOTSN08708, EMEND05622, EMENI00557, FUSO409030, GIBM705534, GIBZA08634, HYPAI05849, HYPJE08237, HYPVG11346, LEPMJ01673, MAGGR06242, MAGO700543, NECHA03530, NEOFI02715, NEUCR03564, NEUT900800, PARBA02912, PASFU02717, PENCH06218, PENRW01727, PES…	OSH3
GO:0010484	MF	e	H3 histone acetyltransferase activity	7/88	300/8270255	4.877132009846296e-22	10	7	2.2170629261426288e-18	MUCCI09375, RHIOR00167, SCHCR03914, SCHJY03974, SCHOY03513, SCHPO04033, WALSE02656	OSH3
GO:0032931	MF	e	histone acetyltransferase activity (H3-K56 specific)	4/88	6/8270255	1.7944370019666433e-19	11	4	6.991895604091457e-16	SCHCR03914, SCHJY03974, SCHOY03513, SCHPO04033	OSH3
GO:0051082	MF	e	unfolded protein binding	7/88	33644/8270255	8.769703686915049e-08	3	7	0.00014070215768271057	CANGA00668, KAZNA03411, KLULA01443, LACTC03656, VANPO04064, YEAST00900, ZYGRO01512	OSH3
GO:0004402	MF	e	histone acetyltransferase activity	4/88	5257/8270255	3.6438739374119207e-07	9	4	0.0004969333082145506	SCHCR03914, SCHJY03974, SCHOY03513, SCHPO04033	OSH3
GO:0005385	MF	e	zinc ion transmembrane transporter activity	4/88	5652/8270255	4.853584735382082e-07	8	4	0.0006303882078930776	SCHCR01078, SCHJY02410, SCHOY01134, SCHPO03063	OSH3
GO:0046872	MF	p	metal ion binding	0/88	910532/8270255	5.4502327858178405e-05	4	0	0.06757049965144618		OSH3
# GO	NS	enrichment	name	ratio_in_study	ratio_in_pop	p_uncorrected	depth	study_count	p_fdr_bh	study_items	EMI2
GO:0006869	BP	e	lipid transport	1657/8757	15595/8270255	0.0	5	1657	0.0	ACAM104064, ACAM105657, ACCPU02251, ACCPU02599, ACCPU03955, ACEMN00300, ACEP301280, ACEP302590, ACHLI00214, ACHLI00814, ACHLI01192, ACHXA04236, ACIA400528, ACIAC00409, ACIAC03247, ACIAD02142, ACIAP00478, ACIAP01804, ACIAP02253, ACIB102001, ACIB301878, ACIB501730, ACIBC01596, ACIBD01680, ACIBS01487, ACIBT01483, ACIBY01932, ACIC500297, ACICJ00205, ACICJ00550, ACICJ00579, ACICJ01189, ACICP00944, ACI…	EMI2
GO:0034775	BP	e	glutathione transmembrane transport	346/8757	1002/8270255	0.0	10	346	0.0	ACICS02197, ACIF201288, ACIF501058, ACIFV01000, AERUA00575, AGARV02174, ALIAD01858, ALIAT01935, ANATU01056, BACA103423, BACAA01692, BACAC02553, BACAH01623, BACAI01745, BACAN01770, BACAS03689, BACC001883, BACC102002, BACC201783, BACC301838, BACC401802, BACC600160, BACC701856, BACCJ00246, BACCQ01812, BACCR01795, BACCZ01739, BACHD03908, BACHK01741, BACIE00527, BACIE00647, BACLD04159, BACMD05070, BAC…	EMI2
GO:0006508	BP	e	proteolysis	1777/8757	282867/8270255	0.0	5	1777	0.0	ACAM101630, ACAM103003, ACAM103803, ACAM106060, ACAM106351, ACCPU00415, ACCPU01252, ACCPU02527, ACCPU03996, ACEP302296, ACEP302385, ACESD00093, ACEWD00255, ACEWD01432, ACEWD03327, ACHLI00395, ACHLI00908, ACHLI00959, ACHLI00960, ACHXA00426, ACHXA02188, ACHXA02478, ACIAD01350, ACIAP02013, ACIB101637, ACIB302258, ACIB501360, ACIBC01227, ACIBD01300, ACIBS02008, ACIBT01172, ACIBY02299, ACIC500109, ACI…	EMI2
GO:0042908	BP	e	xenobiotic transport	281/8757	1759/8270255	0.0	4	281	0.0	ACIAP01078, ACIAP03594, ACIAP03828, ALIDK00694, ANACC01228, ANACC01816, ANACC01821, ANACC02100, ANACC03022, ANACC03975, ANACC04992, ANACC05094, BACPT01074, BACPT03544, BACSH01642, BACSH01643, BACSH02138, BACSH03593, BIFAP00818, BIFAP01292, BIFBP00173, BIFBP00421, BIFDB00137, BIFDB01536, BIFDB01538, BIFDB01965, CAPCC00510, CAPCC00783, CAPCC01577, CARS102031, CELAD00085, CELAD00322, CELAD00448, CEL…	EMI2
GO:0035672	BP	e	oligopeptide transmembrane transport	839/8757	1584/8270255	0.0	8	839	0.0	ACAM101614, ACAM104877, ACCPU03155, ACCPU03665, ACHXA01652, ACIAC03799, ACIAP03828, ACIC500590, ACIC503312, ACIF200581, ACIF500727, AEQSU00405, AEQSU02354, AGARV02669, AGRRK02829, AGRSH03844, AGRVS02661, ALIFI02249, AMOA500042, ANACC03022, ANACC04992, ANAMF00110, ANAMM00112, ANATU00258, ANAVT04260, ANAVT04488, ANOFW01306, ANOFW01307, AROAE03739, ARTPN03857, ARTPN06596, ATETH00687, ATETH00825, AYW…	EMI2
GO:0015833	BP	e	peptide transport	1191/8757	13518/8270255	0.0	6	1191	0.0	ACAM104064, ACAM104591, ACCPU03955, ACEMN00300, ACHLI00395, ACHLI00814, ACHXA02560, ACIA400528, ACIAC03552, ACIAD02142, ACIAP03594, ACICJ00579, ACIET00626, ACIMA00651, ACISJ00637, ACTM406602, ACTMD03659, ACTS506725, AERHH02700, AERHH04109, AERS401389, AERS403960, AERVB02474, AERVB04000, ALCBS01053, ALCBS02093, ALCDB02770, ALIAD00799, ALIAT00801, ALIDK00694, ALISL03364, ALKEH02781, ALKMQ01953, ALK…	EMI2
GO:0009306	BP	e	protein secretion	931/8757	29469/8270255	0.0	8	931	0.0	ACAM103803, ACAM106060, ACCPU01252, ACCPU02527, ACCPU03996, ACEP302296, ACESD00093, ACEWD01432, ACHLI00959, ACHLI00960, ACHXA00426, ACHXA02188, ACIAD01350, ACIB101637, ACIB302258, ACIB501360, ACIBC01227, ACIBD01300, ACIBS02008, ACIBT01172, ACIBY02299, ACIC500109, ACICJ01857, ACICP03596, ACICS00817, ACIFV00999, ACIMA02101, ACISD02584, AEQSU00303, AERHH02626, AERS401476, AERUA00576, AERVB02386, AGA…	EMI2
GO:0071806	BP	e	protein transmembrane transport	932/8757	6293/8270255	0.0	8	932	0.0	ACAM103803, ACAM106060, ACCPU01252, ACCPU02527, ACCPU03996, ACEP302296, ACESD00093, ACEWD01432, ACHLI00959, ACHLI00960, ACHXA00426, ACHXA02188, ACIAD01350, ACIB101637, ACIB302258, ACIB501360, ACIBC01227, ACIBD01300, ACIBS02008, ACIBT01172, ACIBY02299, ACIC500109, ACICJ01857, ACICP03596, ACICS00817, ACIFV00999, ACIMA02101, ACISD02584, AEQSU00303, AERHH02626, AERS401476, AERUA00576, AERVB02386, AGA…	EMI2
GO:0055085	BP	e	transmembrane transport	7138/8757	446605/8270255	0.0	4	7138	0.0	ACAM100332, ACAM101614, ACAM101630, ACAM101779, ACAM103003, ACAM103581, ACAM103803, ACAM104064, ACAM104166, ACAM104220, ACAM104591, ACAM104877, ACAM105657, ACAM106060, ACAM106250, ACAM106251, ACAM106351, ACCPU00415, ACCPU01252, ACCPU02251, ACCPU02527, ACCPU02599, ACCPU03155, ACCPU03665, ACCPU03955, ACCPU03996, ACEAZ00656, ACEAZ00657, ACEAZ02116, ACEMN00300, ACEP300933, ACEP301280, ACEP302296, ACE…	EMI2
GO:0046942	BP	e	carboxylic acid transport	272/8757	3925/8270255	0.0	7	272	0.0	ACAM105657, ACCPU02251, ACEP301280, ACEP302590, ACHXA04236, ACIAC00409, ACIAP00478, ACIAP02253, ACICJ00550, ACICJ01189, ACICS01650, ACIF200519, ACIF500669, ACIFV00242, ACIIR02145, ACIMA00622, ACIMA01236, ADVKW02323, AGRFC03606, AGRRK03513, AGRSH03950, AGRVS03111, ANAVT01588, ANAVT01593, ARTPN06236, ATETH00300, AZOC501469, AZOL405468, AZOSB02303, BEII901706, BLAVI02131, BORA101477, BORPD04403, BRA…	EMI2
GO:0043213	BP	e	bacteriocin transport	243/8757	2427/8270255	0.0	7	243	0.0	ACAM101630, ACAM103803, ACCPU00415, ACHXA00426, ACIF202032, ACIF501734, AMPXN00709, AMPXN00712, AMPXN00731, ANACC00148, ANACC00403, ANACC03810, ANAVT00614, ANAVT04301, ANOFW02569, ARTPN00442, AZOL405947, BACAH03831, BACAH04419, BACC001074, BACC100166, BACF600623, BACF603711, BACFN00582, BACFN03707, BACFR04017, BACSH03593, BACSU02232, BACT105019, BACV800276, BELBD02044, BERLS02513, BURCA04128, BUR…	EMI2
GO:0051704	BP	e	multi-organism process	320/8757	17181/8270255	3.3220535506303354e-273	1	320	2.5169169609289555e-270	ACAM106060, ACHLI00960, ACIC500109, ACICJ01857, ACICS00817, ACIF202530, ACIF502190, ACIMA02101, AEQSU00303, AERHH01312, AGRFC03491, AMOA500433, ANAPZ00146, ANATU00257, ANAVT02391, ARCNC01484, ASTEC01668, BACA103022, BACAH01629, BACAS03310, BACC001892, BACC102017, BACC201798, BACC301846, BACC401817, BACC602373, BACC701872, BACCJ00525, BACCQ01827, BACCR01809, BACCZ01747, BACHD00693, BACHK01750, BAC…	EMI2
GO:0006855	BP	e	drug transmembrane transport	281/8757	18342/8270255	2.542857102080667e-217	5	281	1.6916201819329316e-214	ACIAP01078, ACIAP03594, ACIAP03828, ALIDK00694, ANACC01228, ANACC01816, ANACC01821, ANACC02100, ANACC03022, ANACC03975, ANACC04992, ANACC05094, BACPT01074, BACPT03544, BACSH01642, BACSH01643, BACSH02138, BACSH03593, BIFAP00818, BIFAP01292, BIFBP00173, BIFBP00421, BIFDB00137, BIFDB01536, BIFDB01538, BIFDB01965, CAPCC00510, CAPCC00783, CAPCC01577, CARS102031, CELAD00085, CELAD00322, CELAD00448, CEL…	EMI2
GO:0030253	BP	e	protein secretion by the type I secretion system	103/8757	466/8270255	4.800441554663916e-202	9	103	2.846348769640398e-199	ACAM103003, ACAM106351, ACIAP02013, ACIF202530, ACIF502190, AERHH01312, ANACC00473, ANACC04312, ANAVT01174, ANAVT04144, AQUAE00760, ARCNC01484, BORBR00316, BORPA00317, BORPE00692, BRADU06911, BURA405093, BURA406663, BURCC04937, BURCM03570, BURGB05388, CAMFF00448, CAMHC01363, CHLCH00727, CHLL700664, CHLL700665, CHLP800825, CHLP800826, CHLPD01649, CHLPD01650, CHRVO00512, COLFT02661, CUPNH05933, CUP…	EMI2
GO:0000101	BP	e	sulfur amino acid transport	115/8757	929/8270255	6.61631200481934e-194	9	115	3.839572551732926e-191	BACAA01691, BACAC02554, BACAN01769, BACAS03690, BACST02061, BACT101700, BACVZ03478, BRAHW02294, BRAIP02300, BRAM502205, BRAP901099, BURP005707, BURP104011, BURP605742, BURPS04754, BURTA04310, DEIGI03659, ENTF602317, ENTFO01663, ERYRF00777, FINM201070, FUSNN00296, GEOSK01166, LACDN01640, LACGT01423, LACLN01759, LACLV00644, LEUGG01330, LEUS200064, LISIN01093, LISM200144, LISM201150, LISM401093, LIS…	EMI2
GO:0042883	BP	e	cysteine transport	90/8757	559/8270255	4.243955429654807e-163	10	90	2.2260362373814395e-160	ACICS02198, ACIF201287, ACIF501057, ALIAD01859, ALIAT01936, ANATU01055, BACA103424, BACAH01622, BACAI01744, BACC001882, BACC102001, BACC201782, BACC301837, BACC401801, BACC600159, BACC701855, BACCJ00245, BACCQ01811, BACCR01794, BACCZ01738, BACHD03907, BACHK01740, BACIE00526, BACIE00646, BACLD04160, BACMD05071, BACMQ05075, BACP203458, BACPE02071, BACPT03988, BACPZ03807, BACSU04008, BACT001996, BAC…	EMI2
GO:0046677	BP	e	response to antibiotic	323/8757	44806/8270255	5.514233931895414e-154	3	323	2.83774963193297e-151	ACAM106060, ACHLI00960, ACIC500109, ACICJ01857, ACICS00817, ACIF202530, ACIF502190, ACIMA02101, AEQSU00303, AERHH01312, AGRFC03491, AMOA500433, ANAPZ00146, ANATU00257, ANAVT02391, ARCNC01484, ASTEC01668, BACA103022, BACAH01629, BACAS03310, BACC001892, BACC102017, BACC201798, BACC301846, BACC401817, BACC602373, BACC701872, BACCJ00525, BACCQ01827, BACCR01809, BACCZ01747, BACHD00693, BACHK01750, BAC…	EMI2
GO:0045454	BP	e	cell redox homeostasis	346/8757	57073/8270255	7.370186614833782e-143	5	346	3.465893791717093e-140	ACICS02197, ACIF201288, ACIF501058, ACIFV01000, AERUA00575, AGARV02174, ALIAD01858, ALIAT01935, ANATU01056, BACA103423, BACAA01692, BACAC02553, BACAH01623, BACAI01745, BACAN01770, BACAS03689, BACC001883, BACC102002, BACC201783, BACC301838, BACC401802, BACC600160, BACC701856, BACCJ00246, BACCQ01812, BACCR01795, BACCZ01739, BACHD03908, BACHK01741, BACIE00527, BACIE00647, BACLD04159, BACMD05070, BAC…	EMI2
GO:0002181	BP	e	cytoplasmic translation	122/8757	4324/8270255	4.043065062598885e-126	8	122	1.837909993039743e-123	AGABI01208, AILME15253, ASHGO02700, ASPAC01133, ASPCL04198, ASPFN08294, ASPFU02280, ASPGL02878, ASPOR10747, AURST00319, BATDE06848, BATDJ06848, BOTFB09080, BOVIN07925, CALJA17054, CANAL02621, CANAW04245, CANGA00133, CANLF18802, CANTE02390, CAVPO06263, CHILA12595, CHLSB05990, COLGR02764, CONPW00347, COPCI02885, CRYGA02614, CRYNJ05929, CRYPA05938, DASNO22635, DEBHA05773, DICSQ08696, DIPOR04387, DOT…	EMI2
GO:0034220	BP	e	ion transmembrane transport	185/8757	24405/8270255	4.458733095494621e-92	5	185	1.7373135025659398e-89	ACEP302590, ACHXA04236, ACICJ00550, ACICS01650, ACIF200519, ACIF500669, ACIFV00242, ACIIR02145, ACIMA00622, ADVKW02323, ANAVT01588, ARTPN06236, ATETH00300, AZOC501469, AZOSB02303, BEII901706, BLAVI02131, BORA101477, BORPD04403, BRADU07478, BRASB01552, BRASO05781, BRUA102779, BRUA203105, BRUAB02863, BRUC202343, BRUM502423, BRUMB02298, BRUMC02363, BRUME03017, BRUO202098, BRUSI02158, BURA400333, BUR…	EMI2
GO:0006412	BP	e	translation	613/8757	243948/8270255	1.346513264098466e-81	7	613	5.100854066428564e-79	ACIB401492, ACIHW00853, ACIS001053, ACIS301218, ACYPI09003, AEDAE07562, AEGTA10339, AEGTA15241, AEGTA25786, AERPE00259, AILME04121, AILME15253, AMBTC06838, AMPQE20958, ANAPL14015, ANAPL15353, ANOCA14153, ANODA09758, ANOGA06193, APIME04600, ARAAL00141, ARAAL13428, ARALY00197, ARALY10184, ARALY23629, ARATH00307, ARATH19771, ARATH25574, ARCFU01872, ARCPA01314, ARCVS00917, ASHGO02700, ASPCL04198, ASP…	EMI2
GO:0006633	BP	e	fatty acid biosynthetic process	185/8757	42561/8270255	2.0263290905028506e-55	8	185	6.20990179140059e-53	ACEP302590, ACHXA04236, ACICJ00550, ACICS01650, ACIF200519, ACIF500669, ACIFV00242, ACIIR02145, ACIMA00622, ADVKW02323, ANAVT01588, ARTPN06236, ATETH00300, AZOC501469, AZOSB02303, BEII901706, BLAVI02131, BORA101477, BORPD04403, BRADU07478, BRASB01552, BRASO05781, BRUA102779, BRUA203105, BRUAB02863, BRUC202343, BRUM502423, BRUMB02298, BRUMC02363, BRUME03017, BRUO202098, BRUSI02158, BURA400333, BUR…	EMI2
GO:0006635	BP	e	fatty acid beta-oxidation	74/8757	7334/8270255	6.193172583993363e-46	9	74	1.7780924445096736e-43	ACAM105657, ACCPU02251, ACEP301280, ACIAC00409, ACIAP00478, ACIAP02253, ACICJ01189, ACIMA01236, AGRFC03606, AGRRK03513, AGRSH03950, AGRVS03111, AZOL405468, BRADU00515, BRASB00222, BRASO00227, BRUA101332, BRUA201499, BRUAB01382, BRUC201438, BRUM501480, BRUMB01414, BRUMC01432, BRUME00518, BRUO201279, BRUSI01453, BRUSU01449, BURCC06029, BURGB05447, BURGS03986, CHAP602239, CYAA503030, CYAAP03005, CYA…	EMI2
GO:0042886	BP	e	amide transport	20/8757	102/8270255	2.3509190932143387e-39	5	20	6.0491809686246315e-37	ANACC00148, ANACC00403, ANACC03810, ANACC04692, AZOL405947, AZOL406104, DELSC04537, DESAG01389, ECOLU00514, ESCF300504, ESCF303355, FLUTR03950, FRANT00457, LEGLN02183, MARM101459, PSEF103234, PSEF104428, STAC701156, STAC702113, STAC703109	EMI2
GO:0098656	BP	e	anion transmembrane transport	64/8757	9226/8270255	8.597952309357702e-31	6	64	1.8760731939018506e-28	ANAVT01115, ANAVT01116, ANAVT01174, ANAVT01904, ANAVT01905, ANAVT01918, ANAVT02181, ANAVT02391, ANAVT02958, ANAVT04066, ANAVT04144, ANAVT04260, ANAVT04488, BURL300325, BURL301084, BURL305167, BURL305625, BURM104857, CHLCH00445, CHLCH00703, CHLCH00704, CHLCH00727, CHLCH01299, DESAH01769, DESAH02467, FRAAA00764, HELPB00355, LEPBP00059, LEPBP00829, LEPBP03381, METEA04567, METED05296, NITWN01013, NIT…	EMI2
GO:0006812	BP	e	cation transport	115/8757	32942/8270255	5.4454274220869416e-27	5	115	1.0459438939255024e-24	BACAA01691, BACAC02554, BACAN01769, BACAS03690, BACST02061, BACT101700, BACVZ03478, BRAHW02294, BRAIP02300, BRAM502205, BRAP901099, BURP005707, BURP104011, BURP605742, BURPS04754, BURTA04310, DEIGI03659, ENTF602317, ENTFO01663, ERYRF00777, FINM201070, FUSNN00296, GEOSK01166, LACDN01640, LACGT01423, LACLN01759, LACLV00644, LEUGG01330, LEUS200064, LISIN01093, LISM200144, LISM201150, LISM401093, LIS…	EMI2
GO:0015774	BP	e	polysaccharide transport	32/8757	2605/8270255	2.693698686306282e-23	6	32	4.833594188750253e-21	BACAA02113, BACAC02066, BACAH02050, BACAI02192, BACAN02218, BACC002360, BACC102445, BACC202231, BACC302328, BACC402251, BACCN01704, BACCR02215, BACCZ02164, BACHK02188, BACMD00804, BACMQ00798, BACT002440, BACT102102, BACWK02200, CALBD02500, CALH102406, CALK202338, CALKI00043, CALOW02052, CALS800467, CLOSW03276, EUBE202546, GEOS402468, LYSSC02360, MAHA500936, OSCVS02550, PAEMK07609	EMI2
GO:0015709	BP	e	thiosulfate transport	21/8757	1336/8270255	6.3208444113366605e-18	7	21	9.318974665903103e-16	ANAVT01115, ANAVT01116, ANAVT01918, ANAVT02181, ANAVT02958, BURL305167, CHLCH00703, CHLCH00727, DESAH01769, DESAH02467, HELPB00355, NITWN02610, NOSP700061, NOSP701640, NOSP702814, NOSP703049, NOSP703640, NOSP704501, NOSP706285, NOSP706286, PELSM00662	EMI2
GO:0035435	BP	e	phosphate ion transmembrane transport	42/8757	9472/8270255	4.138935062185708e-14	8	42	4.886989342905419e-12	ANAVT01174, ANAVT01904, ANAVT01905, ANAVT02391, ANAVT04066, ANAVT04144, ANAVT04260, ANAVT04488, BURL300325, BURL301084, BURL305625, BURM104857, CHLCH00445, CHLCH00704, CHLCH01299, FRAAA00764, LEPBP00059, LEPBP00829, LEPBP03381, METEA04567, METED05296, NITWN01013, NOSP700520, NOSP700784, NOSP701589, NOSP701641, NOSP702418, NOSP702815, NOSP704503, NOSP704789, NOSP704796, NOSP704797, NOSP705145, NOS…	EMI2
GO:0007275	BP	e	multicellular organism development	143/8757	68244/8270255	1.2340574853911417e-13	3	143	1.414240248489218e-11	ACYPI09003, AEDAE07562, AILME15253, ANOCA08489, ANODA09758, ANOGA06193, APIME04600, ASTMX10205, ATTCE06623, BOMIM05284, BOMMO02562, BOVIN07925, BRANA94673, BRAOL41885, BRARP31149, BRUMA12768, CAEBE11401, CAEBR01886, CAEEL00896, CAEJA00081, CAERE29196, CALJA17054, CAMFO11998, CANLF18802, CAVPO06263, CHEQI10750, CHICK08235, CHILA12595, CHLRE10324, CHLSB05990, CHLVA09000, CULQU12872, DANPL03400, DAN…	EMI2
GO:0032775	BP	e	DNA methylation on adenine	20/8757	2879/8270255	1.027163422555895e-10	10	20	9.464825118314877e-09	ACTSZ01366, AGGAD02084, BACFN01428, BACV800876, CARH600361, GALAU01607, GALAU02452, HAEDU00126, HAEIN01492, HISS200672, MANSM00075, NEIMA01592, NEIMW01386, ORNRL01024, PREI700738, TRIVA12473, TRIVA13367, TRIVA30762, TRIVA51629, WEEVC00091	EMI2
GO:0015775	BP	e	beta-glucan transport	5/8757	74/8270255	2.015270792180048e-08	7	5	1.5571249534478982e-06	BIFAP00189, BIFAP01291, BIFBP00422, BIFBP01576, NIAKG05402	EMI2
GO:0006631	BP	e	fatty acid metabolic process	70/8757	33485/8270255	2.1149518907507158e-07	7	70	1.4678196646367881e-05	ACAM105657, ACCPU02251, ACEP301280, ACIAC00409, ACIAP00478, ACICJ01189, ACIMA01236, AGRFC03606, AGRRK03513, AGRSH03950, AGRVS03111, ARATH10818, AZOL405468, BRUA101332, BRUA201499, BRUAB01382, BRUC201438, BRUM501480, BRUMB01414, BRUMC01432, BRUME00518, BRUO201279, BRUSI01453, BRUSU01449, BURCC06029, BURGB05447, BURGS03986, CHAP602239, CYAA503030, CYAAP03005, CYAP201159, CYAP705136, CYASC02227, DEC…	EMI2
GO:0042400	BP	e	ectoine catabolic process	4/8757	80/8270255	1.863024269054287e-06	8	4	0.00011627914631225555	CYCMS03437, DYAFD04349, MARSH01062, RUNSL03292	EMI2
GO:1902358	BP	e	sulfate transmembrane transport	21/8757	7249/8270255	5.220273929636399e-05	8	21	0.002588781298742414	ANAVT01115, ANAVT01116, ANAVT01918, ANAVT02181, ANAVT02958, BURL305167, CHLCH00703, CHLCH00727, DESAH01769, DESAH02467, HELPB00355, NITWN02610, NOSP700061, NOSP701640, NOSP702814, NOSP703049, NOSP703640, NOSP704501, NOSP706285, NOSP706286, PELSM00662	EMI2
GO:0098797	CC	e	plasma membrane protein complex	320/8757	3829/8270255	0.0	3	320	0.0	ACAM106060, ACHLI00960, ACIC500109, ACICJ01857, ACICS00817, ACIF202530, ACIF502190, ACIMA02101, AEQSU00303, AERHH01312, AGRFC03491, AMOA500433, ANAPZ00146, ANATU00257, ANAVT02391, ARCNC01484, ASTEC01668, BACA103022, BACAH01629, BACAS03310, BACC001892, BACC102017, BACC201798, BACC301846, BACC401817, BACC602373, BACC701872, BACCJ00525, BACCQ01827, BACCR01809, BACCZ01747, BACHD00693, BACHK01750, BAC…	EMI2
GO:0098796	CC	e	membrane protein complex	682/8757	12986/8270255	0.0	2	682	0.0	ACAM104166, ACAM106060, ACEWD01177, ACHLI00395, ACHLI00960, ACIC500109, ACICJ01857, ACICS00817, ACIF202530, ACIF502190, ACIMA02101, AEQSU00303, AERHH01312, AGRFC03491, ALIAD00799, ALIAT00801, ALKMQ01953, ALKOO02630, AMOA500433, ANACC02100, ANAPZ00146, ANATU00150, ANATU00257, ANAVT01904, ANAVT01918, ANAVT02391, ARCNC01484, ARTPN04291, ARTS202053, ARTSS00908, ASTEC01668, ATETH00920, AYWBP00028, BAC…	EMI2
GO:0032991	CC	e	protein-containing complex	1085/8757	134401/8270255	0.0	1	1085	0.0	ACAM103803, ACAM106060, ACCPU01252, ACCPU02527, ACCPU03996, ACEP302296, ACESD00093, ACEWD01432, ACHLI00959, ACHLI00960, ACHXA00426, ACHXA02188, ACIAD01350, ACIB101637, ACIB302258, ACIB401492, ACIB501360, ACIBC01227, ACIBD01300, ACIBS02008, ACIBT01172, ACIBY02299, ACIC500109, ACICJ01857, ACICP03596, ACICS00817, ACIFV00999, ACIHW00853, ACIMA02101, ACIS001053, ACIS301218, ACISD02584, AEQSU00303, AER…	EMI2
GO:0005886	CC	e	plasma membrane	2757/8757	756094/8270255	0.0	2	2757	0.0	ACAM101614, ACAM104064, ACAM104877, ACCPU02599, ACCPU03155, ACCPU03665, ACCPU03955, ACEMN00300, ACEP302590, ACHLI00214, ACHLI00395, ACHLI00814, ACHLI01192, ACHXA01652, ACHXA04236, ACIA400528, ACIAC03247, ACIAC03799, ACIAD02142, ACIAP01804, ACIAP03828, ACIB102001, ACIB301878, ACIB501730, ACIBC01596, ACIBD01680, ACIBS01487, ACIBT01483, ACIBY01932, ACIC500297, ACIC500590, ACIC503312, ACICJ00205, ACI…	EMI2
GO:0016020	CC	e	membrane	6449/8757	2177625/8270255	0.0	1	6449	0.0	ACAM100332, ACAM101614, ACAM101630, ACAM101779, ACAM103003, ACAM103581, ACAM103803, ACAM104064, ACAM104166, ACAM104220, ACAM104591, ACAM104877, ACAM105657, ACAM106060, ACAM106250, ACAM106251, ACAM106351, ACCPU00415, ACCPU01252, ACCPU02251, ACCPU02527, ACCPU02599, ACCPU03155, ACCPU03665, ACCPU03955, ACCPU03996, ACEAZ00656, ACEAZ00657, ACEAZ02116, ACEMN00300, ACEP300933, ACEP301280, ACEP302296, ACE…	EMI2
GO:0016021	CC	e	integral component of membrane	7643/8757	2961385/8270255	0.0	3	7643	0.0	ACAM100332, ACAM101614, ACAM101630, ACAM101779, ACAM103003, ACAM103581, ACAM103803, ACAM104064, ACAM104166, ACAM104220, ACAM104591, ACAM104877, ACAM105657, ACAM106060, ACAM106250, ACAM106251, ACAM106351, ACCPU00415, ACCPU01252, ACCPU02251, ACCPU02527, ACCPU02599, ACCPU03155, ACCPU03665, ACCPU03955, ACCPU03996, ACEAZ00656, ACEAZ00657, ACEAZ02116, ACEMN00300, ACEP300933, ACEP301280, ACEP302296, ACE…	EMI2
GO:0022625	CC	e	cytosolic large ribosomal subunit	483/8757	19648/8270255	0.0	6	483	0.0	ACYPI09003, AEDAE07562, AEGTA10339, AEGTA15241, AEGTA25786, AGABI01208, AILME15253, AMBTC06838, AMPQE20958, ANODA09758, ANOGA06193, APIME04600, ARAAL00141, ARAAL13428, ARALY00197, ARALY10184, ARALY23629, ARATH00307, ARATH19771, ARATH25574, ASHGO02700, ASPAC01133, ASPCL04198, ASPFN08294, ASPFU02280, ASPGL02878, ASPOR10747, ASTMX10205, ASTMX17494, ATTCE06623, AURAN05271, AURPU01209, AURST00319, BAT…	EMI2
GO:0005737	CC	e	cytoplasm	2697/8757	1257577/8270255	1.0855177785207298e-294	3	2697	8.459284974043686e-292	ACAM101614, ACAM104064, ACAM104166, ACAM104877, ACAM105657, ACAM106060, ACCPU02251, ACCPU03155, ACCPU03665, ACCPU03955, ACEMN00300, ACEP301280, ACEP302590, ACEWD01177, ACHLI00395, ACHLI00814, ACHLI00960, ACHXA01652, ACHXA04236, ACIA400528, ACIAC00409, ACIAC03799, ACIAD02142, ACIAP00478, ACIAP02253, ACIAP03828, ACIB401492, ACIC500109, ACIC500590, ACIC503312, ACICJ00550, ACICJ00579, ACICJ01189, ACI…	EMI2
GO:0030256	CC	e	type I protein secretion system complex	103/8757	466/8270255	4.800441554663916e-202	2	103	2.846348769640398e-199	ACAM103003, ACAM106351, ACIAP02013, ACIF202530, ACIF502190, AERHH01312, ANACC00473, ANACC04312, ANAVT01174, ANAVT04144, AQUAE00760, ARCNC01484, BORBR00316, BORPA00317, BORPE00692, BRADU06911, BURA405093, BURA406663, BURCC04937, BURCM03570, BURGB05388, CAMFF00448, CAMHC01363, CHLCH00727, CHLL700664, CHLL700665, CHLP800825, CHLP800826, CHLPD01649, CHLPD01650, CHRVO00512, COLFT02661, CUPNH05933, CUP…	EMI2
GO:0005840	CC	e	ribosome	529/8757	178672/8270255	4.6997282246787123e-94	5	529	1.8577548888132154e-91	ACIB401492, ACIHW00853, ACIS001053, ACIS301218, ACYPI09003, AEDAE07562, AEGTA10339, AEGTA15241, AEGTA25786, AERPE00259, AILME04121, AILME15253, AMBTC06838, AMPQE20958, ANAPL14015, ANAPL15353, ANOCA14153, ANODA09758, ARAAL00141, ARAAL13428, ARATH00307, ARATH19771, ARATH25574, ARCFU01872, ARCPA01314, ARCVS00917, ASHGO02700, ASPCL04198, ASPFN08294, ASPFU02280, ASPOR10747, ASTMX10205, ASTMX17494, ATT…	EMI2
GO:0071944	CC	e	cell periphery	107/8757	19103/8270255	4.793103251505078e-42	2	107	1.2570374152384713e-39	ACICS02197, ACIF201288, ACIF501058, ANATU01056, BACA103423, BACAA01692, BACAC02553, BACAH01623, BACAI01745, BACAN01770, BACAS03689, BACC001883, BACC102002, BACC201783, BACC301838, BACC401802, BACC600160, BACC701856, BACCQ01812, BACCR01795, BACCZ01739, BACHK01741, BACIE00527, BACLD04159, BACMD05070, BACMQ05074, BACP203457, BACPT03987, BACPZ03806, BACST02060, BACSU04007, BACT001997, BACT101701, BAC…	EMI2
GO:0005623	CC	e	cell	105/8757	56416/8270255	1.1240966421512437e-07	1	105	7.9635677700455e-06	ACICS02197, ACIF201288, ACIF501058, ALIAD01858, ALIAT01935, ANATU01056, BACA103423, BACAH01623, BACAI01745, BACC001883, BACC102002, BACC201783, BACC301838, BACC401802, BACC600160, BACC701856, BACCJ00246, BACCQ01812, BACCR01795, BACCZ01739, BACHD03908, BACHK01741, BACIE00527, BACIE00647, BACLD04159, BACMD05070, BACMQ05074, BACP203457, BACPE02070, BACPT03987, BACPZ03806, BACT001997, BACWK01776, BRE…	EMI2
GO:0042802	MF	e	identical protein binding	733/8757	81827/8270255	0.0	3	733	0.0	ACAM104064, ACCPU03955, ACEMN00300, ACHLI00814, ACIA400528, ACIAD02142, ACICJ00579, ACIET00626, ACIMA00651, ACISJ00637, ACTM406602, ACTMD03659, ACTS506725, AERHH02700, AERS401389, AERVB02474, ALCBS01053, ALCDB02770, ALIDK00694, ALISL03364, ALKEH02781, ALLVD00981, ALTMS01735, ALTNA01448, AMICL01460, AMYMS06230, AMYMU05197, ANAD202765, ANADE02607, ANASK02679, ANAVT02958, ARCHD00680, ARCNC02107, ARO…	EMI2
GO:0008234	MF	e	cysteine-type peptidase activity	406/8757	18087/8270255	0.0	5	406	0.0	ACAM101630, ACAM103803, ACAM106351, ACCPU00415, ACHXA00426, ACIC502582, ACIF202032, ACIF501734, AEQSU00322, AMPXN00709, AMPXN00712, AMPXN00731, ANACC00148, ANACC00403, ANACC00473, ANACC03810, ANACC05094, ANAD202039, ANADE01888, ANADF01942, ANAPD01783, ANASK01962, ANAVT00614, ANAVT01116, ANAVT01174, ANAVT02181, ANAVT04301, ANOFW02569, ARTPN00442, AZOL405947, BACAH03831, BACAH04419, BACC001074, BAC…	EMI2
GO:0008233	MF	e	peptidase activity	1621/8757	144608/8270255	0.0	3	1621	0.0	ACAM101630, ACAM103003, ACAM103803, ACAM106060, ACAM106351, ACCPU00415, ACCPU01252, ACCPU02527, ACCPU03996, ACEP302296, ACEP302385, ACESD00093, ACEWD00255, ACEWD01432, ACEWD03327, ACHLI00395, ACHLI00908, ACHLI00959, ACHLI00960, ACHXA00426, ACHXA02188, ACHXA02478, ACIAD01350, ACIAP02013, ACIB101637, ACIB302258, ACIB501360, ACIBC01227, ACIBD01300, ACIBS02008, ACIBT01172, ACIBY02299, ACIC500109, ACI…	EMI2
GO:0005524	MF	e	ATP binding	7630/8757	991579/8270255	0.0	8	7630	0.0	ACAM100332, ACAM101614, ACAM101630, ACAM101779, ACAM103003, ACAM103581, ACAM103803, ACAM104064, ACAM104166, ACAM104220, ACAM104591, ACAM104877, ACAM105657, ACAM106060, ACAM106250, ACAM106251, ACAM106351, ACCPU00415, ACCPU01252, ACCPU02251, ACCPU02527, ACCPU02599, ACCPU03155, ACCPU03665, ACCPU03955, ACCPU03996, ACEAZ00656, ACEAZ00657, ACEAZ02116, ACEMN00300, ACEP300933, ACEP301280, ACEP302296, ACE…	EMI2
GO:1901682	MF	e	sulfur compound transmembrane transporter activity	931/8757	29023/8270255	0.0	3	931	0.0	ACAM104064, ACCPU03955, ACEMN00300, ACHLI00814, ACIA400528, ACIAD02142, ACIC502582, ACICJ00579, ACICS02198, ACIET00626, ACIMA00651, ACISJ00637, ACTM406602, ACTMD03659, ACTS506725, AEQSU00322, AERHH02700, AERS401389, AERVB02474, ALCBS01053, ALCDB02770, ALIAD01859, ALIAT01936, ALIDK00694, ALISL03364, ALKEH02781, ALLVD00981, ALTMS01735, ALTNA01448, AMICL01460, AMYMS06230, AMYMU05197, ANACC05094, ANA…	EMI2
GO:0005319	MF	e	lipid transporter activity	450/8757	4665/8270255	0.0	2	450	0.0	ACCPU03955, ACEP302590, ACHXA04236, ACIAC03247, ACIAP01804, ACIAP02253, ACIBS01487, ACIBY01932, ACICJ00550, ACICP00944, ACICS01650, ACIET01936, ACIF200519, ACIF500669, ACIFV00242, ACIIR02145, ACIMA00622, ACISD02159, ACISJ01596, ACTP200766, ACTP700821, ACTPJ00735, ACTSZ01696, ADVKW02323, AERHH02700, AERS401389, AGGAD01174, ALCDB02770, ALIDK03026, ALISL03364, ALLVD00981, ALTMB01884, ALTMS01735, ANA…	EMI2
GO:0016887	MF	e	ATPase activity	6101/8757	160251/8270255	0.0	7	6101	0.0	ACAM100332, ACAM101614, ACAM101630, ACAM101779, ACAM103003, ACAM103581, ACAM103803, ACAM104064, ACAM104166, ACAM104220, ACAM104591, ACAM104877, ACAM105657, ACAM106060, ACAM106250, ACAM106251, ACAM106351, ACCPU00415, ACCPU01252, ACCPU02251, ACCPU02527, ACCPU02599, ACCPU03155, ACCPU03665, ACCPU03955, ACCPU03996, ACEAZ00656, ACEAZ00657, ACEAZ02116, ACEP300933, ACEP301280, ACEP302296, ACEP302385, ACE…	EMI2
GO:0015419	MF	e	ATPase-coupled sulfate transmembrane transporter activity	952/8757	29259/8270255	0.0	8	952	0.0	ACAM104064, ACCPU03955, ACEMN00300, ACHLI00814, ACIA400528, ACIAD02142, ACIC502582, ACICJ00579, ACICS02198, ACIET00626, ACIMA00651, ACISJ00637, ACTM406602, ACTMD03659, ACTS506725, AEQSU00322, AERHH02700, AERS401389, AERVB02474, ALCBS01053, ALCDB02770, ALIAD01859, ALIAT01936, ALIDK00694, ALISL03364, ALKEH02781, ALLVD00981, ALTMS01735, ALTNA01448, AMICL01460, AMYMS06230, AMYMU05197, ANACC05094, ANA…	EMI2
GO:0000166	MF	e	nucleotide binding	6086/8757	612908/8270255	0.0	4	6086	0.0	ACAM100332, ACAM101614, ACAM101630, ACAM101779, ACAM103003, ACAM103581, ACAM103803, ACAM104064, ACAM104166, ACAM104220, ACAM104591, ACAM104877, ACAM105657, ACAM106060, ACAM106250, ACAM106251, ACAM106351, ACCPU00415, ACCPU01252, ACCPU02251, ACCPU02527, ACCPU02599, ACCPU03155, ACCPU03665, ACCPU03955, ACCPU03996, ACEAZ00656, ACEAZ00657, ACEAZ02116, ACEP300933, ACEP301280, ACEP302296, ACEP302385, ACE…	EMI2
GO:0008559	MF	e	ATPase-coupled xenobiotic transmembrane transporter activity	4858/8757	15980/8270255	0.0	6	4858	0.0	ACAM101614, ACAM101779, ACAM103803, ACAM104064, ACAM104166, ACAM104220, ACAM104877, ACAM106060, ACAM106250, ACAM106251, ACCPU01252, ACCPU02527, ACCPU02599, ACCPU03155, ACCPU03665, ACCPU03955, ACEMN00300, ACEP300933, ACESD00093, ACESD00784, ACESD00785, ACEWD00255, ACEWD01155, ACEWD01156, ACEWD01432, ACEWD03327, ACHLI00214, ACHLI00215, ACHLI00394, ACHLI00395, ACHLI00814, ACHLI00815, ACHLI00908, ACH…	EMI2
GO:0034040	MF	e	ATPase-coupled lipid transmembrane transporter activity	1315/8757	1474/8270255	0.0	6	1315	0.0	ACAM104064, ACCPU02599, ACCPU03955, ACEMN00300, ACHLI00214, ACHLI00814, ACHLI01192, ACIA400528, ACIAC03247, ACIAD02142, ACIAP01804, ACIB102001, ACIB301878, ACIB501730, ACIBC01596, ACIBD01680, ACIBS01487, ACIBT01483, ACIBY01932, ACIC500297, ACICJ00205, ACICJ00579, ACICP00944, ACIET00626, ACIET01936, ACIFV01620, ACIMA00227, ACIMA00651, ACISD02159, ACISJ00637, ACISJ01596, ACTM406602, ACTMD00511, ACT…	EMI2
GO:0042626	MF	e	ATPase-coupled transmembrane transporter activity	7251/8757	107306/8270255	0.0	5	7251	0.0	ACAM100332, ACAM101614, ACAM101630, ACAM101779, ACAM103003, ACAM103581, ACAM103803, ACAM104064, ACAM104166, ACAM104220, ACAM104591, ACAM104877, ACAM105657, ACAM106060, ACAM106250, ACAM106251, ACAM106351, ACCPU00415, ACCPU01252, ACCPU02251, ACCPU02527, ACCPU02599, ACCPU03155, ACCPU03665, ACCPU03955, ACCPU03996, ACEAZ00656, ACEAZ00657, ACEAZ02116, ACEMN00300, ACEP300933, ACEP301280, ACEP302296, ACE…	EMI2
GO:0015103	MF	e	inorganic anion transmembrane transporter activity	3149/8757	47104/8270255	0.0	5	3149	0.0	ACAM101614, ACAM104064, ACAM104166, ACAM104877, ACAM106060, ACCPU02599, ACCPU03155, ACCPU03665, ACCPU03955, ACCPU03996, ACEMN00300, ACEP302296, ACEP302590, ACHLI00395, ACHLI00814, ACHLI00960, ACHLI01192, ACHXA01652, ACHXA02188, ACHXA04236, ACIA400528, ACIAC03799, ACIAD02142, ACIAP03828, ACIB102001, ACIB301878, ACIB501730, ACIBC01596, ACIBD01680, ACIBS01487, ACIBT01483, ACIBY01932, ACIC500109, ACI…	EMI2
GO:1904680	MF	e	peptide transmembrane transporter activity	3090/8757	8721/8270255	0.0	4	3090	0.0	ACAM101614, ACAM104064, ACAM104166, ACAM104591, ACAM104877, ACAM106060, ACCPU00415, ACCPU03155, ACCPU03665, ACCPU03955, ACCPU03996, ACEMN00300, ACEP302296, ACEWD01177, ACHLI00395, ACHLI00814, ACHLI00959, ACHLI00960, ACHXA01652, ACHXA02188, ACHXA02560, ACIA400528, ACIAC03552, ACIAC03799, ACIAD01350, ACIAD02142, ACIAP03594, ACIAP03828, ACIB101637, ACIB302258, ACIB501360, ACIBC01227, ACIBD01300, ACI…	EMI2
GO:0022857	MF	e	transmembrane transporter activity	733/8757	148211/8270255	5.459368766364732e-252	2	733	3.9185337658578435e-249	ACAM104064, ACCPU03955, ACEMN00300, ACHLI00814, ACIA400528, ACIAD02142, ACICJ00579, ACIET00626, ACIMA00651, ACISJ00637, ACTM406602, ACTMD03659, ACTS506725, AERHH02700, AERS401389, AERVB02474, ALCBS01053, ALCDB02770, ALIDK00694, ALISL03364, ALKEH02781, ALLVD00981, ALTMS01735, ALTNA01448, AMICL01460, AMYMS06230, AMYMU05197, ANAD202765, ANADE02607, ANASK02679, ANAVT02958, ARCHD00680, ARCNC02107, ARO…	EMI2
GO:0022885	MF	e	bacteriocin transmembrane transporter activity	81/8757	98/8270255	3.1854866618151603e-223	5	81	2.172103717525212e-220	AMPXN00709, AMPXN00712, AMPXN00731, ANOFW02569, BACAH03831, BACAH04419, BACC001074, BACC100166, BACSH03593, BELBD02044, CALBD00232, CALBD00294, CALK202193, CALKI00253, CALKI01824, CALOO00268, CALOO01066, CALS800137, DYAFD04822, HALHC01787, HALP701038, LACAC01689, LACCD02522, LACJO00602, LACJO00609, LACLA00075, LACLS02415, LACPL00354, LACRR01597, LACS101875, LEUGJ00033, LEUMM00064, MURRD03080, PED…	EMI2
GO:0048244	MF	e	phytanoyl-CoA dioxygenase activity	85/8757	149/8270255	8.559017263082405e-211	5	85	5.558266567870776e-208	AEGTA11667, AILME16871, AMBTC23101, ARAAL09674, ARALY16285, ARATH10818, BOVIN02430, BRADI01132, BRANA92057, BRAOL09746, CALJA01000, CANLF19382, CAVPO09748, CHEQI32030, CHILA24432, CHLRE07544, CHLSB02987, CHLVA01451, CHOCR08430, COCAP10046, CUCSA15492, DASNO17264, DROME14163, ERATE25491, FELCA14450, FUKDA14146, GALSU03487, GOSHI29314, GOSRA25645, HORSE11953, HORVV87388, ICTTR18168, IXOSC03278, JAC…	EMI2
GO:0003735	MF	e	structural constituent of ribosome	653/8757	161555/8270255	2.7730561685304017e-179	2	653	1.5757313957638897e-176	ACIB401492, ACIHW00853, ACIS001053, ACIS301218, ACYPI09003, AEDAE07562, AEGTA10339, AEGTA15241, AEGTA25786, AERPE00259, AGABI01208, AILME04121, AILME15253, AMBTC06838, AMPQE20958, ANAPL14015, ANAPL15353, ANOCA14153, ANODA09758, ARAAL00141, ARAAL13428, ARALY00197, ARALY10184, ARALY23629, ARATH00307, ARATH19771, ARATH25574, ARCFU01872, ARCPA01314, ARCVS00917, ASHGO02700, ASPAC01133, ASPCL04198, ASP…	EMI2
GO:0070180	MF	e	large ribosomal subunit rRNA binding	128/8757	2054/8270255	3.796310358557385e-176	6	128	2.1131503067276054e-173	ACIB401492, ACIHW00853, ACIS001053, ACIS301218, ARCPA01314, ARCVS00917, CALLD01099, CALMQ00011, CENSY00323, DESM001139, FERFK00494, FERPA01111, HALBP01019, HALHT02088, HALJB01022, HALLT02383, HALMD01804, HALMT02504, HALRX01887, HALS301353, HALSG00428, HALTV02215, HALUD02287, HALVD02480, HALWC01999, HALWD01891, HALXS00326, HUMAN12518, HYPBU01267, IGNAA00164, IGNH401270, META301385, METAC01046, MET…	EMI2
GO:0008320	MF	e	protein transmembrane transporter activity	161/8757	5082/8270255	6.702260632582567e-174	5	161	3.6560831750737904e-171	ACAM101630, ACAM103803, ACCPU00415, ACHXA00426, ACIF202032, ACIF501734, ANACC00148, ANACC00403, ANACC03810, ANAVT00614, ANAVT04301, ARTPN00442, AZOL405947, BACF600623, BACF603711, BACFN00582, BACFN03707, BACFR04017, BACT105019, BACV800276, BERLS02513, BURCA04128, BURCC03297, BURCH04148, BURCJ04728, BURL305167, BURM101931, BURM702953, BURM901632, BURMA02348, BURMS00027, BURP003571, BURP103554, BUR…	EMI2
GO:0015232	MF	e	heme transporter activity	182/8757	10930/8270255	2.6936684243371077e-147	4	182	1.3358146595235384e-144	ACEP302590, ACHXA04236, ACICJ00550, ACICS01650, ACIF200519, ACIF500669, ACIFV00242, ACIIR02145, ACIMA00622, ADVKW02323, ARTPN06236, ATETH00300, AZOC501469, AZOSB02303, BEII901706, BLAVI02131, BORA101477, BORPD04403, BRADU07478, BRASB01552, BRASO05781, BRUA102779, BRUA203105, BRUAB02863, BRUC202343, BRUM502423, BRUMB02298, BRUMC02363, BRUME03017, BRUO202098, BRUSI02158, BURA400333, BURCA02666, BUR…	EMI2
[truncated: 1,495 more rows]
